# Supplementary material for: Combined lncRNA and mRNA Expression Profiles Identified the lncRNA–miRNA–mRNA Modules Regulating the Cold Stress Response in Ammopiptanthus nanus
Source: Int J Mol Sci. 2023 Mar 30;24(7):6502. doi: 10.3390/ijms24076502 (PMC10095008; doi:10.3390/ijms24076502)
Supplement: Supplementary file 1 [file ijms-24-06502-s001.zip]

Archive with 9 entries (9 files):
- Table_S6_Differentially expressed cis-regulated lncRNA-mRNA pairs under the cold stress in A. nanus.xlsx
- Table_S7_Cold responsive lncRNAs representing miRNA precursors in A. nanus.xlsx
- Table_S8_LncRNAs, miRNAs, and mRNAs involved in the lncRNA-miRNA-mRNA modules associated with the cold stress response in A. nanus.xlsx
- Table_S9_Primers used for qRT-PCR and vector construction.xlsx
- Table_S1_LncRNAs annotated with Rfam database.xls
- Table_S2_The homologs of A. nanus lncRNAs in G. max, M. truncatula, A. thaliana, and O. sativa.xlsx
- Table_S3_The list of lncRNAs cis-regulated lncRNA-mRNA pairs in A. nanus.xlsx
- Table_S4_The lncRNAs targeted by the conserved miRNAs in A. nanus predicted by psRNATarget.xlsx
- Table_S5_The lncRNAs targeted by A. nanus miRNAs identified by degradome sequencing.xlsx
