# Supplementary material for: Combined lncRNA and mRNA Expression Profiles Identified the lncRNA–miRNA–mRNA Modules Regulating the Cold Stress Response in Ammopiptanthus nanus
Source: Int J Mol Sci. 2023 Mar 30;24(7):6502. doi: 10.3390/ijms24076502 (PMC10095008; doi:10.3390/ijms24076502)
Supplement: Supplementary file 1 [file ijms-24-06502-s001.zip › Table_S6_Differentially expressed cis-regulated lncRNA-mRNA pairs under the cold stress in A. nanus.xlsx]

## Sheet: deg-cis
lncRNA_ID	chr	start	end	strand	log2FC	GeneID	chr	start	end	strand	up/down_Stream	distance	correlation	log2FC
TCONS_00000006	Contig00001	209263	210488	+	8.00375	EVM0001176	Contig00001	188223	203587	+	DOWNSTREAM	5675	-0.599894	3.31708
TCONS_00000006	Contig00001	209263	210488	+	8.00375	EVM0001176	Contig00001	199774	203587	+	DOWNSTREAM	5675	0.987347	3.31708
TCONS_00000049	Contig00002	855826	857614	+	1.92427	EVM0009916	Contig00002	843488	851446	-	DOWNSTREAM	4379	0.724536	1.15177
TCONS_00000424	Contig00004	1227783	1228482	-	2.91374	EVM0008186	Contig00004	1216984	1220951	+	UPSTREAM	6831	0.951895	2.20555
TCONS_00000424	Contig00004	1227783	1228482	-	2.91374	EVM0008186	Contig00004	1217104	1220951	+	UPSTREAM	6831	0.436645	2.20555
TCONS_00000194	Contig00004	1428880	1429737	+	4.59991	EVM0007428	Contig00004	1370094	1426153	+	DOWNSTREAM	2726	0.880542	1.29247
TCONS_00000509	Contig00004	2667460	2669296	-	-4.96102	EVM0005092	Contig00004	2660480	2665247	-	UPSTREAM	2212	0.87659	-1.95946
TCONS_00000553	Contig00004	3249932	3251545	-	-2.50901	EVM0029329	Contig00004	3253578	3260106	+	DOWNSTREAM	2032	0.833276	-4.13594
TCONS_00000672	Contig00006	1602620	1604719	+	-2.38606	EVM0019415	Contig00006	1593716	1597918	-	DOWNSTREAM	4701	0.970869	-1.14982
TCONS_00001491	Contig00009	95945	96613	-	-2.97654	EVM0001231	Contig00009	91029	95752	+	UPSTREAM	192	0.725108	-3.50502
TCONS_00001506	Contig00009	414647	417516	-	2.95641	EVM0014326	Contig00009	421073	425415	-	DOWNSTREAM	3556	0.977341	1.08926
TCONS_00000912	Contig00009	1369836	1372096	+	-3.05528	EVM0012029	Contig00009	1358533	1362191	-	DOWNSTREAM	7644	-0.907926	1.82887
TCONS_00000912	Contig00009	1369836	1372096	+	-3.05528	EVM0030583	Contig00009	1372736	1374142	-	UPSTREAM	639	0.779745	-1.52833
TCONS_00000913	Contig00009	1369931	1372096	+	-7.1964	EVM0012029	Contig00009	1358533	1362191	-	DOWNSTREAM	7739	-0.70194	1.82887
TCONS_00000913	Contig00009	1369931	1372096	+	-7.1964	EVM0030583	Contig00009	1372736	1374142	-	UPSTREAM	639	0.863194	-1.52833
TCONS_00001649	Contig00009	1847002	1848399	-	-1.70895	EVM0018168	Contig00009	1849224	1852691	-	DOWNSTREAM	824	0.964784	-2.55529
TCONS_00001094	Contig00009	3775531	3781099	+	-1.21245	EVM0034619	Contig00009	3767657	3772763	+	DOWNSTREAM	2767	0.966114	-1.26909
TCONS_00001094	Contig00009	3775531	3781099	+	-1.21245	EVM0010559	Contig00009	3784458	3787660	+	UPSTREAM	3358	0.0386862	1.85138
TCONS_00001094	Contig00009	3775531	3781099	+	-1.21245	EVM0010559	Contig00009	3784519	3787660	+	UPSTREAM	3419	-0.986967	1.85138
TCONS_00001103	Contig00009	3899940	3901011	+	-1.72884	EVM0010782	Contig00009	3894623	3899206	-	DOWNSTREAM	733	0.824086	-1.06749
TCONS_00001856	Contig00009	4974811	4975077	-	-1.54551	EVM0010287	Contig00009	4968161	4970647	-	UPSTREAM	4163	0.896198	-3.10113
TCONS_00001377	Contig00009	7189871	7191232	+	2.41814	EVM0015252	Contig00009	7184585	7186465	-	DOWNSTREAM	3405	0.916314	5.54625
TCONS_00001377	Contig00009	7189871	7191232	+	2.41814	EVM0025294	Contig00009	7193863	7197979	+	UPSTREAM	2630	0.90614	4.71506
TCONS_00001449	Contig00009	8042676	8044109	+	-3.41504	EVM0010063	Contig00009	8033703	8039831	-	DOWNSTREAM	2844	0.908606	-1.22955
TCONS_00001449	Contig00009	8042676	8044109	+	-3.41504	EVM0029994	Contig00009	8049402	8056014	+	UPSTREAM	5292	0.924255	-2.6714
TCONS_00001467	Contig00009	8315330	8318349	+	-3.90689	EVM0020311	Contig00009	8314262	8315124	-	DOWNSTREAM	205	0.920336	-1.02328
TCONS_00002459	Contig00017	447093	455090	+	1.78083	EVM0002722	Contig00017	392262	446433	-	DOWNSTREAM	659	0.956249	1.14824
TCONS_00003381	Contig00017	1508406	1509821	-	-2.7829	EVM0014933	Contig00017	1500640	1506645	-	UPSTREAM	1760	0.917344	-2.43377
TCONS_00003381	Contig00017	1508406	1509821	-	-2.7829	EVM0021882	Contig00017	1510996	1513795	-	DOWNSTREAM	1174	0.964459	-3.52228
TCONS_00003381	Contig00017	1508406	1509821	-	-2.7829	EVM0013924	Contig00017	1515025	1518906	-	DOWNSTREAM	5203	0.966523	-2.71702
TCONS_00002612	Contig00017	2231542	2232713	+	1.81845	EVM0010708	Contig00017	2226799	2230287	+	DOWNSTREAM	1254	0.921286	1.76204
TCONS_00002612	Contig00017	2231542	2232713	+	1.81845	EVM0010708	Contig00017	2227810	2230287	+	DOWNSTREAM	1254	0.921932	1.76204
TCONS_00002613	Contig00017	2232954	2234288	+	1.67807	EVM0010708	Contig00017	2226799	2230287	+	DOWNSTREAM	2666	0.940778	1.76204
TCONS_00002613	Contig00017	2232954	2234288	+	1.67807	EVM0010708	Contig00017	2227810	2230287	+	DOWNSTREAM	2666	0.95006	1.76204
TCONS_00002783	Contig00017	4123516	4124560	+	-3.38977	EVM0009795	Contig00017	4127432	4128820	+	UPSTREAM	2871	0.717036	1.01233
TCONS_00003593	Contig00017	4148218	4148468	-	-2.5025	EVM0015072	Contig00017	4153498	4162921	+	DOWNSTREAM	5029	0.932659	-4.9763
TCONS_00003594	Contig00017	4152497	4153085	-	-2.49911	EVM0015072	Contig00017	4153498	4162921	+	DOWNSTREAM	412	0.853791	-4.9763
TCONS_00002807	Contig00017	4365084	4365728	+	-8.98489	EVM0006797	Contig00017	4367087	4368131	+	UPSTREAM	1358	0.878641	-1.15559
TCONS_00002822	Contig00017	4529835	4532139	+	-1.33278	EVM0024520	Contig00017	4522877	4524562	-	DOWNSTREAM	5272	-0.699235	1.66775
TCONS_00002905	Contig00017	5495342	5497152	+	4.41709	EVM0037187	Contig00017	5490802	5494136	-	DOWNSTREAM	1205	0.863576	1.5671
TCONS_00002940	Contig00017	5824553	5825618	+	-6.80735	EVM0032682	Contig00017	5800979	5816258	+	DOWNSTREAM	8294	-0.938319	1.11794
TCONS_00002998	Contig00017	6556861	6561249	+	-3.47207	EVM0035350	Contig00017	6566455	6568475	-	UPSTREAM	5205	0.861815	-2.3842
TCONS_00003802	Contig00017	6796801	6797541	-	-1.83825	EVM0028988	Contig00017	6790960	6794607	-	UPSTREAM	2193	0.840887	-1.20733
TCONS_00003803	Contig00017	6798081	6799338	-	-3.03833	EVM0028988	Contig00017	6790960	6794607	-	UPSTREAM	3473	0.930423	-1.20733
TCONS_00003804	Contig00017	6799401	6799972	-	-3.69141	EVM0028988	Contig00017	6790960	6794607	-	UPSTREAM	4793	0.934771	-1.20733
TCONS_00003083	Contig00017	7564525	7565404	+	-8.12928	EVM0036985	Contig00017	7554608	7558793	+	DOWNSTREAM	5731	-0.913656	2.50878
TCONS_00003083	Contig00017	7564525	7565404	+	-8.12928	EVM0036690	Contig00017	7571731	7572729	+	UPSTREAM	6326	0.879706	-1.71039
TCONS_00003977	Contig00017	9373930	9375221	-	-1.22985	EVM0011025	Contig00017	9364239	9366283	-	UPSTREAM	7646	0.331039	-2.0273
TCONS_00003200	Contig00017	9384756	9385311	+	-3.72133	EVM0010598	Contig00017	9392071	9394082	-	UPSTREAM	6759	-0.498529	1.87322
TCONS_00003200	Contig00017	9384756	9385311	+	-3.72133	EVM0034687	Contig00017	9394162	9395174	-	UPSTREAM	8850	0	1.85625
TCONS_00004110	Contig00019	711367	712543	+	8.05889	EVM0029406	Contig00019	716577	719145	-	UPSTREAM	4033	0.807661	1.25343
TCONS_00004856	Contig00023	897376	900208	+	-6.1964	EVM0018375	Contig00023	894694	896137	-	DOWNSTREAM	1238	0.871972	-9.60733
TCONS_00004953	Contig00023	3433416	3434248	+	-9.27612	EVM0035641	Contig00023	3421131	3428042	+	DOWNSTREAM	5373	0.910076	-1.64044
TCONS_00004981	Contig00023	4075498	4077109	+	-1.84371	EVM0007153	Contig00023	3987060	4070177	+	DOWNSTREAM	5320	0.255775	-2.36278
TCONS_00004998	Contig00023	4344302	4345023	+	1.82103	EVM0027318	Contig00023	4340042	4341494	+	DOWNSTREAM	2807	-0.395111	2.14722
TCONS_00006431	Contig00027	290062	291700	-	-2.21205	EVM0027671	Contig00027	291967	303134	-	DOWNSTREAM	266	0.930703	-1.55292
TCONS_00005546	Contig00027	1222002	1226486	+	-8.96578	EVM0025897	Contig00027	1215145	1219293	+	DOWNSTREAM	2708	0.406257	-2.03232
TCONS_00005546	Contig00027	1222002	1226486	+	-8.96578	EVM0007507	Contig00027	1227748	1232297	-	UPSTREAM	1261	0.31808	-3.40097
TCONS_00005609	Contig00027	1999798	2002097	+	2.88662	EVM0022175	Contig00027	1988205	1994016	-	DOWNSTREAM	5781	0.981002	1.54741
TCONS_00005609	Contig00027	1999798	2002097	+	2.88662	EVM0024407	Contig00027	2006475	2007887	-	UPSTREAM	4377	0.977121	6.26827
TCONS_00005622	Contig00027	2188270	2191204	+	-6.56224	EVM0026183	Contig00027	2196188	2202128	-	UPSTREAM	4983	-0.939922	1.87144
TCONS_00005744	Contig00027	3474475	3476086	+	-5.45943	EVM0023151	Contig00027	3483071	3492830	-	UPSTREAM	6984	-0.828721	2.37158
TCONS_00005762	Contig00027	3678455	3682780	+	-2.23101	EVM0027668	Contig00027	3663131	3673394	-	DOWNSTREAM	5060	-0.936398	1.2792
TCONS_00006706	Contig00027	3874433	3875916	-	-4.50956	EVM0000916	Contig00027	3882691	3884426	+	DOWNSTREAM	6774	0.943921	-1.79588
TCONS_00006755	Contig00027	4310918	4311924	-	-5.07682	EVM0031052	Contig00027	4305135	4307608	+	UPSTREAM	3309	-0.102015	-4.06042
TCONS_00007077	Contig00027	8116189	8117076	-	-2.86625	EVM0028425	Contig00027	8106121	8111293	+	UPSTREAM	4895	0.974798	-2.03397
TCONS_00007077	Contig00027	8116189	8117076	-	-2.86625	EVM0014994	Contig00027	8118512	8123481	+	DOWNSTREAM	1435	-0.952818	1.83576
TCONS_00006391	Contig00027	10931285	10932179	+	-8.54432	EVM0010206	Contig00027	10921110	10923181	-	DOWNSTREAM	8103	-0.923886	1.14488
TCONS_00007737	Contig00038	580726	582012	+	2.51937	EVM0019418	Contig00038	585368	587062	-	UPSTREAM	3355	0.544952	1.51443
TCONS_00007738	Contig00038	582171	585249	+	4.98489	EVM0019418	Contig00038	585368	587062	-	UPSTREAM	118	0.602737	1.51443
TCONS_00007873	Contig00039	207642	208286	+	1.27317	EVM0024862	Contig00039	192020	198998	+	DOWNSTREAM	8643	0.904552	2.7429
TCONS_00008057	Contig00041	690438	691613	-	-4.04924	EVM0001736	Contig00041	696188	697036	+	DOWNSTREAM	4574	-0.319072	-4.69907
TCONS_00008062	Contig00041	706061	706612	-	-5.44294	EVM0001736	Contig00041	696188	697036	+	UPSTREAM	9024	-0.464502	-4.69907
TCONS_00008066	Contig00041	714135	715793	-	-5.44294	EVM0013234	Contig00041	722319	735086	-	DOWNSTREAM	6525	0.913086	-4.96119
TCONS_00008137	Contig00052	159831	162364	+	-1.8654	EVM0014616	Contig00052	149124	153388	-	DOWNSTREAM	6442	-0.258406	1.11051
TCONS_00008720	Contig00063	752318	753449	+	-2.20387	EVM0035392	Contig00063	757718	765542	+	UPSTREAM	4268	-0.940621	2.26699
TCONS_00009063	Contig00064	814617	815863	-	-1.77853	EVM0011076	Contig00064	823201	828680	+	DOWNSTREAM	7337	0.778935	1.03687
TCONS_00009184	Contig00066	1060556	1062818	+	1.69797	EVM0007860	Contig00066	1050687	1054966	+	DOWNSTREAM	5589	0.694803	1.58065
TCONS_00009419	Contig00070	198254	199891	-	3.37851	EVM0024608	Contig00070	207063	207711	-	DOWNSTREAM	7171	0.912467	1.5639
TCONS_00009823	Contig00074	55403	59098	-	-2.11548	EVM0014619	Contig00074	48301	50806	-	UPSTREAM	4596	0.946627	-2.97409
TCONS_00009885	Contig00074	840410	841700	-	2.22045	EVM0022743	Contig00074	836011	839373	-	UPSTREAM	1036	0.902874	2.25729
TCONS_00009674	Contig00074	840813	841847	+	1.99118	EVM0022743	Contig00074	836011	839373	-	DOWNSTREAM	1439	0.972438	2.25729
TCONS_00009795	Contig00074	2755609	2757856	+	-1.57747	EVM0011194	Contig00074	2739805	2749354	-	DOWNSTREAM	6254	-0.972306	2.41613
TCONS_00009795	Contig00074	2755609	2757856	+	-1.57747	EVM0011194	Contig00074	2740077	2749354	-	DOWNSTREAM	6254	-0.907305	2.41613
TCONS_00009796	Contig00074	2755849	2757856	+	-4.62449	EVM0011194	Contig00074	2739805	2749354	-	DOWNSTREAM	6494	-0.946515	2.41613
TCONS_00009796	Contig00074	2755849	2757856	+	-4.62449	EVM0011194	Contig00074	2740077	2749354	-	DOWNSTREAM	6494	-0.901558	2.41613
TCONS_00010048	Contig00074	2856611	2857996	-	3.96083	EVM0034479	Contig00074	2845523	2854848	+	UPSTREAM	1762	-0.853931	-2.26736
TCONS_00010048	Contig00074	2856611	2857996	-	3.96083	EVM0016316	Contig00074	2858619	2860847	+	DOWNSTREAM	622	-0.892569	1.45987
TCONS_00010048	Contig00074	2856611	2857996	-	3.96083	EVM0003482	Contig00074	2861284	2864311	-	DOWNSTREAM	3287	0.992118	3.52671
TCONS_00010186	Contig00075	864981	867322	-	-6.69581	EVM0005786	Contig00075	858921	862065	-	UPSTREAM	2915	0.995668	-1.91454
TCONS_00010186	Contig00075	864981	867322	-	-6.69581	EVM0001576	Contig00075	870620	877335	+	DOWNSTREAM	3297	0.978158	-1.86191
TCONS_00010187	Contig00075	869480	870309	-	-3.66588	EVM0005786	Contig00075	858921	862065	-	UPSTREAM	7414	0.959981	-1.91454
TCONS_00010187	Contig00075	869480	870309	-	-3.66588	EVM0001576	Contig00075	870620	877335	+	DOWNSTREAM	310	0.907349	-1.86191
TCONS_00010187	Contig00075	869480	870309	-	-3.66588	EVM0033356	Contig00075	878883	882796	-	DOWNSTREAM	8573	0.908842	-3.86554
TCONS_00010210	Contig00075	1027955	1029113	-	8.2127	EVM0022858	Contig00075	1035474	1039062	-	DOWNSTREAM	6360	0.932835	6.08069
TCONS_00010790	Contig00093	308854	310825	+	3.19967	EVM0028860	Contig00093	302504	306790	+	DOWNSTREAM	2063	0.981789	2.59015
TCONS_00011252	Contig00093	854735	858955	-	-2.53605	EVM0025161	Contig00093	860966	861775	+	DOWNSTREAM	2010	0.89816	-2.56781
TCONS_00011252	Contig00093	854735	858955	-	-2.53605	EVM0036722	Contig00093	862305	866237	-	DOWNSTREAM	3349	0.968539	-1.14451
TCONS_00010822	Contig00093	866848	867762	+	-3.97728	EVM0025161	Contig00093	860966	861775	+	DOWNSTREAM	5072	0.948681	-2.56781
TCONS_00010822	Contig00093	866848	867762	+	-3.97728	EVM0036722	Contig00093	862305	866237	-	DOWNSTREAM	610	0.752302	-1.14451
TCONS_00011409	Contig00093	2624667	2625125	-	4.34792	EVM0003602	Contig00093	2633648	2642936	-	DOWNSTREAM	8522	0.742537	1.30965
TCONS_00011438	Contig00093	2955831	2956943	-	-3.11894	EVM0021956	Contig00093	2962094	2969633	+	DOWNSTREAM	5150	0.872896	-4.12013
TCONS_00011438	Contig00093	2955831	2956943	-	-3.11894	EVM0021956	Contig00093	2962254	2969633	+	DOWNSTREAM	5310	0.744691	-4.12013
TCONS_00011111	Contig00093	4383974	4385037	+	9.49185	EVM0019255	Contig00093	4377046	4379220	-	DOWNSTREAM	4753	-0.954983	-2.23569
TCONS_00011111	Contig00093	4383974	4385037	+	9.49185	EVM0003803	Contig00093	4383442	4383747	-	DOWNSTREAM	226	0.761772	6.72041
TCONS_00011569	Contig00093	4610640	4611036	-	-5.31389	EVM0025673	Contig00093	4609373	4610544	-	UPSTREAM	95	0.948341	-2.13693
TCONS_00011801	Contig00099	3175219	3175791	-	-1.33057	EVM0008396	Contig00099	3184730	3185176	-	DOWNSTREAM	8938	0.922344	-1.23542
TCONS_00011737	Contig00099	3175591	3175962	+	-1.44252	EVM0008396	Contig00099	3184730	3185176	-	UPSTREAM	8767	0.966746	-1.23542
TCONS_00011961	Contig00104	998063	998626	+	-4.96193	EVM0019184	Contig00104	1007561	1010163	+	UPSTREAM	8934	0.82442	-2.31456
TCONS_00012074	Contig00104	2402925	2404669	+	2.62015	EVM0014973	Contig00104	2388674	2398364	-	DOWNSTREAM	4560	0.892606	1.99705
TCONS_00012074	Contig00104	2402925	2404669	+	2.62015	EVM0005853	Contig00104	2405686	2410586	+	UPSTREAM	1016	0.871398	1.84288
TCONS_00012089	Contig00104	2580113	2582061	+	1.80735	EVM0011611	Contig00104	2571806	2573874	+	DOWNSTREAM	6238	-0.797624	-4.47799
TCONS_00012089	Contig00104	2580113	2582061	+	1.80735	EVM0032225	Contig00104	2577524	2580073	-	DOWNSTREAM	39	0.661964	2.0123
TCONS_00012089	Contig00104	2580113	2582061	+	1.80735	EVM0020127	Contig00104	2585847	2586179	+	UPSTREAM	3785	0.800246	7.33569
TCONS_00012089	Contig00104	2580113	2582061	+	1.80735	EVM0033292	Contig00104	2589988	2601123	+	UPSTREAM	7926	0.319558	2.89587
TCONS_00012093	Contig00104	2604773	2606274	+	2.97434	EVM0033292	Contig00104	2589988	2601123	+	DOWNSTREAM	3649	0.215473	2.89587
TCONS_00012093	Contig00104	2604773	2606274	+	2.97434	EVM0020035	Contig00104	2602182	2604102	-	DOWNSTREAM	670	-0.950574	2.1404
TCONS_00012093	Contig00104	2604773	2606274	+	2.97434	EVM0018896	Contig00104	2606907	2609681	-	UPSTREAM	632	0.971183	4.67341
TCONS_00012387	Contig00104	2681092	2683257	-	1.68078	EVM0009344	Contig00104	2688531	2693542	+	DOWNSTREAM	5273	-0.418702	3.13327
TCONS_00012469	Contig00109	462772	464989	+	-1.70996	EVM0013990	Contig00109	468631	479773	-	UPSTREAM	3641	0.722692	-3.34981
TCONS_00012545	Contig00109	1351550	1353700	+	2.55582	EVM0015315	Contig00109	1344743	1350206	+	DOWNSTREAM	1343	-0.933598	-1.17505
TCONS_00012545	Contig00109	1351550	1353700	+	2.55582	EVM0020924	Contig00109	1360243	1364231	+	UPSTREAM	6542	-0.95651	-1.59588
TCONS_00012545	Contig00109	1351550	1353700	+	2.55582	EVM0020924	Contig00109	1361109	1364231	+	UPSTREAM	7408	-0.740343	-1.59588
TCONS_00012960	Contig00112	1076736	1077753	-	-1.42092	EVM0022979	Contig00112	1085211	1086900	+	DOWNSTREAM	7457	0.953214	-1.31252
TCONS_00012918	Contig00112	1093655	1094959	+	-2.02897	EVM0022979	Contig00112	1085211	1086900	+	DOWNSTREAM	6754	0.993184	-1.31252
TCONS_00012918	Contig00112	1093655	1094959	+	-2.02897	EVM0024047	Contig00112	1095513	1096792	+	UPSTREAM	553	0.976717	-1.38779
TCONS_00013938	Contig00119	4108136	4109262	-	5.40372	EVM0030547	Contig00119	4110591	4112579	+	DOWNSTREAM	1328	0.256104	1.65972
TCONS_00013938	Contig00119	4108136	4109262	-	5.40372	EVM0023171	Contig00119	4117750	4119655	-	DOWNSTREAM	8487	0.888952	2.04585
TCONS_00013412	Contig00119	5355778	5356685	+	-1.91681	EVM0034207	Contig00119	5350510	5353490	+	DOWNSTREAM	2287	-0.520675	-1.70207
TCONS_00013412	Contig00119	5355778	5356685	+	-1.91681	EVM0018659	Contig00119	5361055	5365136	-	UPSTREAM	4369	-0.86229	2.11155
TCONS_00013468	Contig00119	6056907	6057567	+	-8.47843	EVM0036819	Contig00119	6061068	6072669	-	UPSTREAM	3500	-0.912764	1.33786
TCONS_00014280	Contig00119	8675421	8676715	-	3.01106	EVM0027915	Contig00119	8680510	8682727	-	DOWNSTREAM	3794	0	-1.06477
TCONS_00014301	Contig00126	887663	888069	+	-4.70659	EVM0034959	Contig00126	888356	889542	+	UPSTREAM	286	0.873002	-3.59974
TCONS_00014406	Contig00127	201125	202192	-	-2.79385	EVM0037011	Contig00127	189670	195811	-	UPSTREAM	5313	-0.817249	1.04587
TCONS_00014582	Contig00130	43245	44025	-	-3.18763	EVM0022909	Contig00130	47974	49799	-	DOWNSTREAM	3948	0.696702	-1.06895
TCONS_00014960	Contig00133	716291	717091	-	3.22463	EVM0005424	Contig00133	721052	722719	+	DOWNSTREAM	3960	0.552207	1.01216
TCONS_00014960	Contig00133	716291	717091	-	3.22463	EVM0030960	Contig00133	725610	726624	+	DOWNSTREAM	8518	0	1.50204
TCONS_00014961	Contig00133	718608	721519	-	2.12553	EVM0030960	Contig00133	725610	726624	+	DOWNSTREAM	4090	0	1.50204
TCONS_00014961	Contig00133	718608	721519	-	2.12553	EVM0035051	Contig00133	727325	730533	-	DOWNSTREAM	5805	0.965046	1.19396
TCONS_00015208	Contig00134	925909	929483	+	-4.74595	EVM0002279	Contig00134	929925	940553	-	UPSTREAM	441	0.243177	-1.28032
TCONS_00015789	Contig00139	50489	50770	-	11.9206	EVM0019181	Contig00139	43201	44159	+	UPSTREAM	6329	0	-1.86109
TCONS_00015762	Contig00139	69333	69919	+	-3.01773	EVM0024628	Contig00139	70438	74267	+	UPSTREAM	518	0.326772	-1.1856
TCONS_00015801	Contig00139	104159	104626	-	16.3525	EVM0009358	Contig00139	97816	98710	-	UPSTREAM	5448	0	-1.58781
TCONS_00015801	Contig00139	104159	104626	-	16.3525	EVM0034425	Contig00139	99813	102492	-	UPSTREAM	1666	-0.595205	-1.24469
TCONS_00016144	Contig00142	300058	301462	-	-5.57635	EVM0029669	Contig00142	307536	311056	+	DOWNSTREAM	6073	0.886386	-1.0907
TCONS_00015940	Contig00142	2334804	2335815	+	5.80735	EVM0006670	Contig00142	2325385	2331471	+	DOWNSTREAM	3332	0.970828	4.23306
TCONS_00015940	Contig00142	2334804	2335815	+	5.80735	EVM0029522	Contig00142	2331888	2332550	-	DOWNSTREAM	2253	0	6.08952
TCONS_00015940	Contig00142	2334804	2335815	+	5.80735	EVM0016241	Contig00142	2332569	2332919	-	DOWNSTREAM	1884	0	7.47489
TCONS_00016291	Contig00142	4524049	4525292	-	9.49852	EVM0008809	Contig00142	4521525	4523180	+	UPSTREAM	868	-0.92453	-1.15564
TCONS_00016302	Contig00142	4849301	4849921	-	5.07631	EVM0020280	Contig00142	4855260	4856818	-	DOWNSTREAM	5338	0.962102	4.40787
TCONS_00016303	Contig00142	4850418	4850789	-	12.4374	EVM0020280	Contig00142	4855260	4856818	-	DOWNSTREAM	4470	0.884065	4.40787
TCONS_00016304	Contig00142	4850867	4851815	-	5.6292	EVM0020280	Contig00142	4855260	4856818	-	DOWNSTREAM	3444	0.932881	4.40787
TCONS_00017062	Contig00146	3984085	3985940	-	-1.71536	EVM0015749	Contig00146	3980074	3983121	+	UPSTREAM	963	-0.866082	1.10511
TCONS_00017571	Contig00148	352364	353505	-	2.926	EVM0023052	Contig00148	338046	344608	+	UPSTREAM	7755	-0.683882	-1.48121
TCONS_00017737	Contig00148	3208974	3210263	-	-1.28688	EVM0016624	Contig00148	3197723	3200907	-	UPSTREAM	8066	0.920215	-2.36811
TCONS_00017773	Contig00148	3726253	3727416	-	6.81416	EVM0021142	Contig00148	3717743	3719723	+	UPSTREAM	6529	0.960469	2.43537
TCONS_00017773	Contig00148	3726253	3727416	-	6.81416	EVM0008303	Contig00148	3719852	3724249	-	UPSTREAM	2003	0.994116	1.82403
TCONS_00017835	Contig00148	4206566	4208288	-	-2.24311	EVM0020592	Contig00148	4213991	4216416	+	DOWNSTREAM	5702	-0.907749	2.45916
TCONS_00017881	Contig00148	4707476	4711503	-	-1.28184	EVM0028072	Contig00148	4700504	4706634	-	UPSTREAM	841	-0.960696	1.10555
TCONS_00018172	Contig00150	1126931	1127394	-	9.28386	EVM0014606	Contig00150	1124224	1126446	+	UPSTREAM	484	-0.923372	-1.95181
TCONS_00018172	Contig00150	1126931	1127394	-	9.28386	EVM0010941	Contig00150	1135820	1141030	-	DOWNSTREAM	8425	0.913435	1.92277
TCONS_00018458	Contig00159	346266	347274	+	-5.47573	EVM0028064	Contig00159	348091	354997	-	UPSTREAM	816	-0.57849	-2.35467
TCONS_00018516	Contig00159	861864	863280	+	-1.69319	EVM0011876	Contig00159	870088	872091	+	UPSTREAM	6807	0.940292	-1.16594
TCONS_00018843	Contig00159	2308288	2308925	-	-2.06088	EVM0005270	Contig00159	2305545	2306239	-	UPSTREAM	2048	0.800153	-3.81365
TCONS_00018843	Contig00159	2308288	2308925	-	-2.06088	EVM0011772	Contig00159	2310584	2312964	+	DOWNSTREAM	1658	0.849461	-4.39863
TCONS_00018843	Contig00159	2308288	2308925	-	-2.06088	EVM0016313	Contig00159	2314165	2317204	-	DOWNSTREAM	5239	0.713368	-3.14927
TCONS_00018869	Contig00160	19858	20402	+	-1.46561	EVM0027502	Contig00160	26902	29668	+	UPSTREAM	6499	-0.794237	1.33898
TCONS_00018970	Contig00160	23351	23554	-	-1.68066	EVM0027502	Contig00160	26902	29668	+	DOWNSTREAM	3347	-0.745465	1.33898
TCONS_00019043	Contig00160	2593196	2594394	-	4.79008	EVM0027448	Contig00160	2596529	2599683	-	DOWNSTREAM	2134	0.889822	6.37986
TCONS_00019044	Contig00160	2595235	2595976	-	8.85591	EVM0027448	Contig00160	2596529	2599683	-	DOWNSTREAM	552	0.844918	6.37986
TCONS_00019508	Contig00164	845200	846431	-	-3.80047	EVM0012962	Contig00164	854897	858486	-	DOWNSTREAM	8465	0.781309	-1.05697
TCONS_00019612	Contig00164	2121291	2122105	-	1.31152	EVM0014160	Contig00164	2119363	2121000	-	UPSTREAM	290	0.518421	2.00026
TCONS_00019612	Contig00164	2121291	2122105	-	1.31152	EVM0008541	Contig00164	2129813	2132679	+	DOWNSTREAM	7707	-0.903463	-2.63875
TCONS_00019693	Contig00164	2874413	2875212	-	9.17159	EVM0011578	Contig00164	2871260	2872338	-	UPSTREAM	2074	0.951359	6.97217
TCONS_00019820	Contig00166	665864	667524	+	6.83447	EVM0036332	Contig00166	675412	677717	+	UPSTREAM	7887	-0.863786	-2.77585
TCONS_00019874	Contig00166	1474528	1475898	+	-1.70627	EVM0016497	Contig00166	1478788	1481105	-	UPSTREAM	2889	0.911932	-4.52041
TCONS_00020463	Contig00169	805572	809155	+	1.79586	EVM0024057	Contig00169	813437	816546	-	UPSTREAM	4281	0.325128	1.44041
TCONS_00020464	Contig00169	805575	807428	+	3.20577	EVM0024057	Contig00169	813437	816546	-	UPSTREAM	6008	0.446137	1.44041
TCONS_00021020	Contig00173	808619	813090	-	1.79355	EVM0018217	Contig00173	815601	817361	-	DOWNSTREAM	2510	0.903533	2.76611
TCONS_00020765	Contig00173	1143506	1144868	+	2.41226	EVM0024664	Contig00173	1150543	1152008	-	UPSTREAM	5674	0	4.42629
TCONS_00021125	Contig00173	2233399	2233932	-	4.24793	EVM0023244	Contig00173	2225489	2228431	+	UPSTREAM	4967	-0.770239	-1.20765
TCONS_00020882	Contig00173	2409136	2410082	+	8.1964	EVM0005462	Contig00173	2403181	2406498	+	DOWNSTREAM	2637	0.943844	2.70216
TCONS_00021144	Contig00173	2557742	2559145	-	-2.96193	EVM0005869	Contig00173	2561480	2564218	-	DOWNSTREAM	2334	0	-1.31946
TCONS_00021144	Contig00173	2557742	2559145	-	-2.96193	EVM0017216	Contig00173	2565735	2581746	+	DOWNSTREAM	6589	0.767985	-1.17143
TCONS_00021288	Contig00175	1094746	1096377	-	-2.15403	EVM0003920	Contig00175	1099066	1100785	+	DOWNSTREAM	2688	0.875294	-1.67439
TCONS_00021297	Contig00178	27350	29380	+	6.40939	EVM0013812	Contig00178	29515	31162	-	UPSTREAM	134	0.912518	2.56916
TCONS_00021531	Contig00181	494958	495871	-	-4.77259	EVM0023322	Contig00181	497156	500990	-	DOWNSTREAM	1284	0.958488	-2.15155
TCONS_00021610	Contig00181	1637234	1637648	-	-1.14953	EVM0015238	Contig00181	1627716	1633609	+	UPSTREAM	3624	-0.185753	2.17916
TCONS_00021610	Contig00181	1637234	1637648	-	-1.14953	EVM0020931	Contig00181	1639993	1640519	-	DOWNSTREAM	2344	-0.762276	2.47125
TCONS_00021729	Contig00183	652810	654393	+	-4.26303	EVM0020797	Contig00183	650773	652640	+	DOWNSTREAM	169	0.970985	-3.18576
TCONS_00022079	Contig00194	984692	985633	+	-4.79442	EVM0013868	Contig00194	975686	978349	+	DOWNSTREAM	6342	0.824197	-2.22866
TCONS_00022164	Contig00199	946940	947782	+	4.6893	EVM0006785	Contig00199	953483	957416	+	UPSTREAM	5700	-0.631633	-1.83638
TCONS_00022285	Contig00199	1258321	1259921	-	3.20945	EVM0011778	Contig00199	1266535	1269233	-	DOWNSTREAM	6613	0.960077	2.02648
TCONS_00022285	Contig00199	1258321	1259921	-	3.20945	EVM0011778	Contig00199	1267259	1269233	-	DOWNSTREAM	7337	0.87878	2.02648
TCONS_00022286	Contig00199	1263183	1264453	-	1.85635	EVM0011778	Contig00199	1266535	1269233	-	DOWNSTREAM	2081	0.898667	2.02648
TCONS_00022286	Contig00199	1263183	1264453	-	1.85635	EVM0011778	Contig00199	1267259	1269233	-	DOWNSTREAM	2805	0.81397	2.02648
TCONS_00022754	Contig00208	150720	153263	+	-3.08179	EVM0016349	Contig00208	159186	164907	+	UPSTREAM	5922	-0.684289	2.17425
TCONS_00022835	Contig00208	844359	845583	+	6.45396	EVM0026276	Contig00208	837310	839990	+	DOWNSTREAM	4368	-0.98285	-2.15833
TCONS_00023643	Contig00284	15801	16292	+	-3.1246	EVM0005174	Contig00284	5818	7346	+	DOWNSTREAM	8454	0	-1.79956
TCONS_00023697	Contig00293	13660	14855	-	2.53708	EVM0010068	Contig00293	19566	20183	-	DOWNSTREAM	4710	0.867161	1.48835
TCONS_00024029	Contig00403	562010	563525	-	2.24548	EVM0006401	Contig00403	567333	571094	-	DOWNSTREAM	3807	0.550133	1.7254
TCONS_00024249	Contig00407	2196205	2198039	-	2.13646	EVM0002704	Contig00407	2198233	2201388	+	DOWNSTREAM	193	-0.253003	1.48259
TCONS_00024407	Contig00411	387607	389291	-	3.97728	EVM0031063	Contig00411	389324	391084	+	DOWNSTREAM	32	0.718729	2.59869
TCONS_00024407	Contig00411	387607	389291	-	3.97728	EVM0017085	Contig00411	395078	399682	+	DOWNSTREAM	5786	0.791686	2.31206
TCONS_00024468	Contig00412	692410	693610	+	-6.39803	EVM0016529	Contig00412	694694	701293	+	UPSTREAM	1083	0.873098	-4.72592
TCONS_00024507	Contig00412	1157497	1158242	+	-8.38082	EVM0005858	Contig00412	1149084	1154802	+	DOWNSTREAM	2694	0.847693	-6.77911
TCONS_00024635	Contig00415	108073	108888	+	-3.09761	EVM0035095	Contig00415	109272	110747	+	UPSTREAM	383	0.886083	-2.60156
TCONS_00024707	Contig00416	1747734	1748359	+	-3.98489	EVM0019144	Contig00416	1740165	1742082	-	DOWNSTREAM	5651	0.966787	-1.22206
TCONS_00025099	Contig00418	359561	365888	-	-3.04731	EVM0023668	Contig00418	356087	358875	+	UPSTREAM	685	0.956039	-2.88668
TCONS_00025024	Contig00418	2305037	2307069	+	3.61891	EVM0033479	Contig00418	2300942	2302706	+	DOWNSTREAM	2330	0.924883	2.48674
TCONS_00025027	Contig00418	2345710	2346931	+	-5.22239	EVM0015839	Contig00418	2341871	2343289	+	DOWNSTREAM	2420	0.963597	-4.26884
TCONS_00025081	Contig00418	3009577	3010533	+	5.39232	EVM0011456	Contig00418	3005954	3006896	-	DOWNSTREAM	2680	0.726732	3.80283
TCONS_00025735	Contig00420	1624233	1625150	-	8.89684	EVM0018804	Contig00420	1633976	1644172	-	DOWNSTREAM	8825	-0.785159	-1.38112
TCONS_00025758	Contig00420	1974601	1975488	-	-1.92186	EVM0036513	Contig00420	1981485	1985387	-	DOWNSTREAM	5996	-0.445583	1.96688
TCONS_00025782	Contig00420	2321072	2324749	-	3.98236	EVM0011709	Contig00420	2297690	2318418	-	UPSTREAM	2653	0.971278	1.77753
TCONS_00025791	Contig00420	2541058	2543007	-	1.53273	EVM0036408	Contig00420	2532229	2535479	+	UPSTREAM	5578	-0.937452	-1.62441
TCONS_00025791	Contig00420	2541058	2543007	-	1.53273	EVM0029644	Contig00420	2547038	2550285	+	DOWNSTREAM	4030	0.70232	1.02364
TCONS_00025791	Contig00420	2541058	2543007	-	1.53273	EVM0029644	Contig00420	2547205	2549965	+	DOWNSTREAM	4197	0.91444	1.02364
TCONS_00025588	Contig00420	2965655	2969483	+	-2.58967	EVM0005386	Contig00420	2972204	2977367	+	UPSTREAM	2720	0.86431	-3.47951
TCONS_00026006	Contig00421	1317854	1320537	-	7.78136	EVM0015357	Contig00421	1326137	1329289	-	DOWNSTREAM	5599	0.970037	1.42724
TCONS_00026015	Contig00421	1519306	1520298	-	8.69116	EVM0001890	Contig00421	1509875	1516093	-	UPSTREAM	3212	0	2.48682
TCONS_00025922	Contig00421	2042381	2048194	+	-1.25909	EVM0014413	Contig00421	2048628	2050050	+	UPSTREAM	433	-0.786392	1.30868
TCONS_00026110	Contig00422	977442	981960	-	4.21158	EVM0027976	Contig00422	970422	975167	-	UPSTREAM	2274	-0.980716	-1.15393
TCONS_00026124	Contig00423	291173	292427	+	2.29177	EVM0030213	Contig00423	287531	287893	-	DOWNSTREAM	3279	0	1.40651
TCONS_00026216	Contig00424	381415	382433	-	-4.85798	EVM0007387	Contig00424	374468	377155	-	UPSTREAM	4259	0.710946	-1.74059
TCONS_00026276	Contig00426	351787	353145	+	-2.12928	EVM0003431	Contig00426	335408	349989	-	DOWNSTREAM	1797	0.792041	-2.47281
TCONS_00026277	Contig00426	355235	356503	+	-3.61738	EVM0003431	Contig00426	335408	349989	-	DOWNSTREAM	5245	0.62759	-2.47281
TCONS_00026814	Contig00430	2709054	2711449	+	3.67646	EVM0013782	Contig00430	2715864	2717741	+	UPSTREAM	4414	-0.83946	-1.52367
TCONS_00026815	Contig00430	2711641	2712909	+	5.53916	EVM0013782	Contig00430	2715864	2717741	+	UPSTREAM	2954	-0.841557	-1.52367
TCONS_00026943	Contig00430	3009530	3010030	-	6.10171	EVM0025463	Contig00430	2998070	3001024	+	UPSTREAM	8505	-0.919536	-4.24044
TCONS_00027300	Contig00436	1524430	1526261	+	2.56635	EVM0021854	Contig00436	1526717	1530285	-	UPSTREAM	455	-0.336709	1.15446
TCONS_00028382	Contig00447	1762376	1763372	-	-3.99311	EVM0020179	Contig00447	1753575	1754212	-	UPSTREAM	8163	0.969128	-3.04738
TCONS_00028382	Contig00447	1762376	1763372	-	-3.99311	EVM0036743	Contig00447	1754442	1762319	-	UPSTREAM	56	0	-2.6567
TCONS_00028435	Contig00447	2699946	2701716	-	-5.61471	EVM0008911	Contig00447	2703810	2710283	-	DOWNSTREAM	2093	-0.949338	2.41768
TCONS_00028890	Contig00450	1271298	1272609	-	2.49399	EVM0017175	Contig00450	1241085	1263537	+	UPSTREAM	7760	-0.950122	-1.42645
TCONS_00028957	Contig00450	2190162	2191878	-	-2.98185	EVM0020337	Contig00450	2180467	2187045	-	UPSTREAM	3116	-0.988211	2.65838
TCONS_00028994	Contig00452	261569	262613	+	2.2655	EVM0015292	Contig00452	264085	264840	-	UPSTREAM	1471	0.242887	2.40415
TCONS_00029039	Contig00452	585819	589980	+	8.49285	EVM0010197	Contig00452	580018	581963	+	DOWNSTREAM	3855	0.941825	2.91575
TCONS_00029868	Contig00452	4957121	4957991	-	3.89482	EVM0009571	Contig00452	4945054	4949097	+	UPSTREAM	8023	0.444559	7.75396
TCONS_00029868	Contig00452	4957121	4957991	-	3.89482	EVM0029795	Contig00452	4952030	4954615	+	UPSTREAM	2505	0.969088	1.1019
TCONS_00029414	Contig00452	5596827	5600224	+	-1.97775	EVM0031312	Contig00452	5581571	5594711	-	DOWNSTREAM	2115	-0.572471	3.32877
TCONS_00030334	Contig00453	576335	577202	-	-8.50515	EVM0035345	Contig00453	573761	576220	+	UPSTREAM	114	0.906296	-2.42663
TCONS_00030423	Contig00453	2316064	2317570	-	-7.90689	EVM0008832	Contig00453	2324171	2327148	+	DOWNSTREAM	6600	0.173623	1.47803
TCONS_00030114	Contig00453	3255475	3257519	+	-10.9293	EVM0034849	Contig00453	3261186	3266563	-	UPSTREAM	3666	0.66933	-1.04175
TCONS_00030115	Contig00453	3255497	3257519	+	-9.74259	EVM0034849	Contig00453	3261186	3266563	-	UPSTREAM	3666	0.736752	-1.04175
TCONS_00030490	Contig00453	3462694	3463499	-	-4.59991	EVM0032942	Contig00453	3448341	3459029	+	UPSTREAM	3664	0.832533	-1.43966
TCONS_00030693	Contig00455	256668	257721	-	1.96047	EVM0012992	Contig00455	219822	255541	+	UPSTREAM	1126	-0.854258	-2.20008
TCONS_00030693	Contig00455	256668	257721	-	1.96047	EVM0010316	Contig00455	263479	265920	-	DOWNSTREAM	5757	0.669974	-5.4472
TCONS_00030693	Contig00455	256668	257721	-	1.96047	EVM0026743	Contig00455	266003	270045	-	DOWNSTREAM	8281	0	-3.85448
TCONS_00031009	Contig00463	3168963	3174027	+	-1.2777	EVM0017501	Contig00463	3175263	3191438	-	UPSTREAM	1235	-0.613284	1.21977
TCONS_00031272	Contig00468	173397	174103	-	4.67807	EVM0011241	Contig00468	176164	184489	-	DOWNSTREAM	2060	0.65442	1.7666
TCONS_00031376	Contig00468	4166089	4166739	-	-1.83347	EVM0024318	Contig00468	4152993	4159501	+	UPSTREAM	6587	-0.985969	1.66127
TCONS_00032061	Contig00476	966534	969236	-	1.14927	EVM0008098	Contig00476	973664	976614	+	DOWNSTREAM	4427	0.937437	4.75034
TCONS_00032260	Contig00476	6362522	6365064	-	-1.32193	EVM0029157	Contig00476	6352795	6356285	+	UPSTREAM	6236	-0.911031	1.26114
TCONS_00032267	Contig00476	6419710	6419909	-	7.53971	EVM0019484	Contig00476	6406467	6411771	-	UPSTREAM	7938	0.975241	1.33041
TCONS_00032466	Contig00478	569829	570517	+	3.14296	EVM0013917	Contig00478	576883	579809	-	UPSTREAM	6365	-0.705603	-2.23046
TCONS_00032531	Contig00478	1616839	1618011	+	8.11201	EVM0033840	Contig00478	1610282	1612925	-	DOWNSTREAM	3913	0.982221	3.74925
TCONS_00032924	Contig00481	105520	107665	+	3.20043	EVM0020959	Contig00481	96686	102358	+	DOWNSTREAM	3161	0.822533	1.23269
TCONS_00032925	Contig00481	107833	108399	+	4.29546	EVM0020959	Contig00481	96686	102358	+	DOWNSTREAM	5474	0.948289	1.23269
TCONS_00032926	Contig00481	108549	110814	+	4.87774	EVM0020959	Contig00481	96686	102358	+	DOWNSTREAM	6190	0.794888	1.23269
TCONS_00033189	Contig00482	125828	127306	+	1.54276	EVM0008532	Contig00482	113525	119732	+	DOWNSTREAM	6095	-0.686208	-1.74673
TCONS_00033516	Contig00484	1210513	1211505	-	2.80735	EVM0030215	Contig00484	1218435	1218596	-	DOWNSTREAM	6929	0	1.67912
TCONS_00033531	Contig00484	1324398	1325685	-	-1.83202	EVM0024549	Contig00484	1318001	1320761	+	UPSTREAM	3636	0.351677	-1.14371
TCONS_00034259	Contig00485	409679	411101	-	5.10154	EVM0033418	Contig00485	400154	401281	-	UPSTREAM	8397	-0.925041	-1.41291
TCONS_00034259	Contig00485	409679	411101	-	5.10154	EVM0023147	Contig00485	404728	409674	+	UPSTREAM	4	-0.77714	-1.7505
TCONS_00034259	Contig00485	409679	411101	-	5.10154	EVM0019753	Contig00485	411650	415196	+	DOWNSTREAM	548	-0.830945	-1.8477
TCONS_00034260	Contig00485	420971	421638	-	8.84549	EVM0019753	Contig00485	411650	415196	+	UPSTREAM	5774	-0.687181	-1.8477
TCONS_00034260	Contig00485	420971	421638	-	8.84549	EVM0027784	Contig00485	425912	431037	+	DOWNSTREAM	4273	0.78763	2.12287
TCONS_00034472	Contig00485	3006601	3007692	-	-5.03067	EVM0007969	Contig00485	2994667	2999003	+	UPSTREAM	7597	0.747189	-2.16251
TCONS_00034472	Contig00485	3006601	3007692	-	-5.03067	EVM0007969	Contig00485	2995671	2999003	+	UPSTREAM	7597	0.822129	-2.16251
TCONS_00034472	Contig00485	3006601	3007692	-	-5.03067	EVM0007969	Contig00485	2996638	2999003	+	UPSTREAM	7597	0	-2.16251
TCONS_00034472	Contig00485	3006601	3007692	-	-5.03067	EVM0019922	Contig00485	3000829	3002177	-	UPSTREAM	4423	0.945973	-2.52735
TCONS_00034640	Contig00485	5230962	5231768	-	-8.36632	EVM0001024	Contig00485	5231849	5232969	+	DOWNSTREAM	80	0.508604	-2.90405
TCONS_00034156	Contig00485	5257401	5260112	+	-1.78727	EVM0005850	Contig00485	5253251	5256362	-	DOWNSTREAM	1038	-0.811411	1.82974
TCONS_00034157	Contig00485	5257487	5260112	+	-7.82443	EVM0005850	Contig00485	5253251	5256362	-	DOWNSTREAM	1124	-0.663266	1.82974
TCONS_00034164	Contig00485	5360686	5363106	+	-4.38082	EVM0009260	Contig00485	5366122	5367741	-	UPSTREAM	3015	0.767266	-1.11598
TCONS_00034165	Contig00485	5360988	5363651	+	-6.5157	EVM0009260	Contig00485	5366122	5367741	-	UPSTREAM	2470	0.954785	-1.11598
TCONS_00034648	Contig00485	5392544	5395618	-	3.1511	EVM0011439	Contig00485	5398428	5401342	-	DOWNSTREAM	2809	0.952859	1.80293
TCONS_00034665	Contig00485	5670320	5673118	-	2.57167	EVM0017410	Contig00485	5663080	5664250	+	UPSTREAM	6069	-0.917744	-1.97217
TCONS_00034665	Contig00485	5670320	5673118	-	2.57167	EVM0012154	Contig00485	5669134	5669871	-	UPSTREAM	448	0.962362	1.46534
TCONS_00035149	Contig00486	1834400	1836009	-	-5.30378	EVM0007187	Contig00486	1831664	1832257	-	UPSTREAM	2142	0	3.0507
TCONS_00035150	Contig00486	1837083	1837999	-	-8.84549	EVM0007187	Contig00486	1831664	1832257	-	UPSTREAM	4825	0	3.0507
TCONS_00034866	Contig00486	2360412	2361423	+	5.01495	EVM0005901	Contig00486	2355803	2357393	+	DOWNSTREAM	3018	0.893919	1.71819
TCONS_00034867	Contig00486	2362511	2364146	+	5.98868	EVM0005901	Contig00486	2355803	2357393	+	DOWNSTREAM	5117	0.977183	1.71819
TCONS_00035220	Contig00486	2807455	2808996	-	-3.9542	EVM0027718	Contig00486	2813466	2817614	-	DOWNSTREAM	4469	-0.858952	7.15277
TCONS_00034892	Contig00486	2817813	2821522	+	4.42146	EVM0027718	Contig00486	2813466	2817614	-	DOWNSTREAM	198	0.959668	7.15277
TCONS_00035681	Contig00495	3128852	3130215	+	4.11886	EVM0020399	Contig00495	3130606	3133986	-	UPSTREAM	390	-0.944681	-1.45015
TCONS_00035865	Contig00496	1721667	1722319	+	-5.23156	EVM0007568	Contig00496	1724467	1731553	-	UPSTREAM	2147	0.90041	-3.35778
TCONS_00035866	Contig00496	1722604	1723623	+	-4.9386	EVM0007568	Contig00496	1724467	1731553	-	UPSTREAM	843	0.905369	-3.35778
TCONS_00036319	Contig00498	1370663	1371728	+	1.94232	EVM0015717	Contig00498	1360333	1361948	-	DOWNSTREAM	8714	0.86012	1.94137
TCONS_00036362	Contig00498	2362642	2364762	+	-1.98272	EVM0009712	Contig00498	2356704	2361539	+	DOWNSTREAM	1102	0.951719	-1.4639
TCONS_00036437	Contig00498	3927306	3928542	+	-4.03444	EVM0002270	Contig00498	3925083	3925937	+	DOWNSTREAM	1368	0.955657	-2.60585
TCONS_00036437	Contig00498	3927306	3928542	+	-4.03444	EVM0027017	Contig00498	3933740	3934761	-	UPSTREAM	5197	-0.469505	-1.19706
TCONS_00036438	Contig00498	3929353	3933885	+	-4.41718	EVM0002270	Contig00498	3925083	3925937	+	DOWNSTREAM	3415	0.884407	-2.60585
TCONS_00036454	Contig00498	4315516	4316265	+	-5.07895	EVM0031238	Contig00498	4311980	4313440	+	DOWNSTREAM	2075	0.913945	-2.37905
TCONS_00036810	Contig00498	4366645	4368227	-	3.23095	EVM0014251	Contig00498	4358408	4360365	+	UPSTREAM	6279	0.887843	1.85534
TCONS_00036570	Contig00498	6400663	6401426	+	4.53916	EVM0006110	Contig00498	6402857	6405851	-	UPSTREAM	1430	-0.902072	-4.54725
TCONS_00037142	Contig00500	1221636	1223194	+	4.70044	EVM0003121	Contig00500	1209578	1213776	+	DOWNSTREAM	7859	-0.412847	-1.0582
TCONS_00037756	Contig00501	1201757	1203681	-	6.37504	EVM0007059	Contig00501	1204052	1208183	+	DOWNSTREAM	370	0.942834	2.05768
TCONS_00038194	Contig00504	2303187	2303778	+	-8.59495	EVM0022991	Contig00504	2296721	2300181	+	DOWNSTREAM	3005	0.984945	-6.77335
TCONS_00038194	Contig00504	2303187	2303778	+	-8.59495	EVM0009705	Contig00504	2312321	2319885	-	UPSTREAM	8542	0.977893	-2.074
TCONS_00038257	Contig00504	3280092	3281358	+	-8.07682	EVM0003409	Contig00504	3251248	3277142	-	DOWNSTREAM	2949	0.851236	-3.22155
TCONS_00038257	Contig00504	3280092	3281358	+	-8.07682	EVM0018111	Contig00504	3281955	3293863	-	UPSTREAM	596	0.924816	-2.30984
TCONS_00038506	Contig00504	3300644	3301568	-	-1.51595	EVM0018111	Contig00504	3281955	3293863	-	UPSTREAM	6780	0.887039	-2.30984
TCONS_00038535	Contig00506	296970	297933	+	8.04075	EVM0004026	Contig00506	289380	294872	+	DOWNSTREAM	2097	0.783095	1.38131
TCONS_00038831	Contig00506	1771785	1773033	-	-5.97728	EVM0000197	Contig00506	1759089	1764304	-	UPSTREAM	7480	0.971574	-2.77621
TCONS_00038982	Contig00510	421129	422022	-	-5.93074	EVM0032954	Contig00510	417365	419933	-	UPSTREAM	1195	0.97338	-6.10226
TCONS_00038982	Contig00510	421129	422022	-	-5.93074	EVM0013674	Contig00510	423057	424719	+	DOWNSTREAM	1034	0.811538	-6.28777
TCONS_00039009	Contig00510	1092151	1093519	-	2.90623	EVM0006989	Contig00510	1084908	1091352	-	UPSTREAM	798	0.838059	1.64315
TCONS_00039009	Contig00510	1092151	1093519	-	2.90623	EVM0020593	Contig00510	1096973	1098747	-	DOWNSTREAM	3453	-0.963979	-1.89343
TCONS_00039086	Contig00511	613657	614381	-	9.44432	EVM0020405	Contig00511	600323	607306	-	UPSTREAM	6350	0.892583	4.41157
TCONS_00039040	Contig00511	616107	617139	+	5.20212	EVM0020405	Contig00511	600323	607306	-	DOWNSTREAM	8800	0.924854	4.41157
TCONS_00039173	Contig00512	2460534	2461146	-	-1.40454	EVM0024808	Contig00512	2461943	2463229	+	DOWNSTREAM	796	0.416814	-3.81144
TCONS_00039327	Contig00513	368603	370689	-	3.54775	EVM0018956	Contig00513	373504	376038	-	DOWNSTREAM	2814	-0.917924	-3.33202
TCONS_00039947	Contig00520	249986	251353	-	-1.6455	EVM0011048	Contig00520	241443	243818	-	UPSTREAM	6167	0.925034	-2.02978
TCONS_00040362	Contig00526	60972	61277	-	2.52944	EVM0008469	Contig00526	58582	60570	-	UPSTREAM	401	0.98377	1.64581
TCONS_00040362	Contig00526	60972	61277	-	2.52944	EVM0034338	Contig00526	64583	66954	-	DOWNSTREAM	3305	-0.862517	-1.21816
TCONS_00040355	Contig00526	1819338	1822682	+	2.51525	EVM0034321	Contig00526	1815284	1817994	+	DOWNSTREAM	1343	0.953273	3.94302
TCONS_00040877	Contig00527	1563910	1566315	-	-2.92892	EVM0037167	Contig00527	1552109	1557843	+	UPSTREAM	6066	-0.802063	1.96635
TCONS_00040899	Contig00527	1888114	1888711	-	-2.79355	EVM0033722	Contig00527	1884735	1886986	-	UPSTREAM	1127	0.65759	-1.91773
TCONS_00040621	Contig00527	1940122	1946540	+	-2.71469	EVM0015801	Contig00527	1935780	1939764	-	DOWNSTREAM	357	0.359823	-3.58403
TCONS_00040621	Contig00527	1940122	1946540	+	-2.71469	EVM0015801	Contig00527	1938168	1939764	-	DOWNSTREAM	357	0.977346	-3.58403
TCONS_00040690	Contig00527	2686971	2688455	+	-2.84007	EVM0002051	Contig00527	2691158	2700560	+	UPSTREAM	2702	-0.566796	2.1162
TCONS_00040691	Contig00527	2688540	2689782	+	-2.43741	EVM0002051	Contig00527	2691158	2700560	+	UPSTREAM	1375	-0.5963	2.1162
TCONS_00040995	Contig00527	3018444	3020221	-	3.75132	EVM0010976	Contig00527	3016393	3017452	+	UPSTREAM	991	0.905198	2.35089
TCONS_00040995	Contig00527	3018444	3020221	-	3.75132	EVM0015198	Contig00527	3023411	3029812	+	DOWNSTREAM	3189	0.673813	1.06591
TCONS_00040995	Contig00527	3018444	3020221	-	3.75132	EVM0015198	Contig00527	3025272	3028628	+	DOWNSTREAM	5050	-0.706524	1.06591
TCONS_00041146	Contig00529	168178	174374	-	-2.73448	EVM0008544	Contig00529	177676	180281	+	DOWNSTREAM	3301	0.955238	-1.8048
TCONS_00041102	Contig00529	855359	856516	+	-2.87832	EVM0011342	Contig00529	857693	860662	-	UPSTREAM	1176	0.886521	-1.74572
TCONS_00041240	Contig00529	1288489	1289330	-	-6.04439	EVM0022591	Contig00529	1283171	1286347	-	UPSTREAM	2141	0	-2.95037
TCONS_00041518	Contig00536	995096	998779	-	-1.65849	EVM0019517	Contig00536	1001327	1005278	-	DOWNSTREAM	2547	0.589827	-1.61697
TCONS_00041996	Contig00545	2300127	2302114	-	4.48113	EVM0013156	Contig00545	2304187	2306406	-	DOWNSTREAM	2072	0.70982	1.82346
TCONS_00041880	Contig00545	2350056	2350634	+	-2.1375	EVM0027199	Contig00545	2338669	2341107	+	DOWNSTREAM	8948	0	-1.54712
TCONS_00041880	Contig00545	2350056	2350634	+	-2.1375	EVM0014063	Contig00545	2345048	2346658	-	DOWNSTREAM	3397	0	-1.54127
TCONS_00041880	Contig00545	2350056	2350634	+	-2.1375	EVM0000145	Contig00545	2357585	2384655	+	UPSTREAM	6950	0	-1.46645
TCONS_00041881	Contig00545	2351181	2351929	+	-1.39354	EVM0014063	Contig00545	2345048	2346658	-	DOWNSTREAM	4522	0	-1.54127
TCONS_00041881	Contig00545	2351181	2351929	+	-1.39354	EVM0000145	Contig00545	2357585	2384655	+	UPSTREAM	5655	0	-1.46645
TCONS_00041882	Contig00545	2352552	2353770	+	-1.75413	EVM0014063	Contig00545	2345048	2346658	-	DOWNSTREAM	5893	0	-1.54127
TCONS_00041882	Contig00545	2352552	2353770	+	-1.75413	EVM0000145	Contig00545	2357585	2384655	+	UPSTREAM	3814	0	-1.46645
TCONS_00041883	Contig00545	2354509	2355210	+	-1.8679	EVM0014063	Contig00545	2345048	2346658	-	DOWNSTREAM	7850	0	-1.54127
TCONS_00041883	Contig00545	2354509	2355210	+	-1.8679	EVM0000145	Contig00545	2357585	2384655	+	UPSTREAM	2374	0	-1.46645
TCONS_00041891	Contig00545	2506729	2507866	+	1.17887	EVM0033252	Contig00545	2490216	2499433	+	DOWNSTREAM	7295	-0.96678	-1.35848
TCONS_00042207	Contig00549	1516419	1517204	+	-1.98154	EVM0009719	Contig00549	1523666	1526858	-	UPSTREAM	6461	0.885017	-1.17077
TCONS_00042209	Contig00549	1520135	1521327	+	-4.9386	EVM0009719	Contig00549	1523666	1526858	-	UPSTREAM	2338	0.841943	-1.17077
TCONS_00042235	Contig00549	2370506	2371463	+	10.4235	EVM0033794	Contig00549	2360769	2364981	-	DOWNSTREAM	5524	-0.97922	-1.9894
TCONS_00042353	Contig00553	118465	119498	+	-6.32793	EVM0024032	Contig00553	121817	126006	+	UPSTREAM	2318	0.989011	-1.10857
TCONS_00042672	Contig00554	301393	304907	-	-1.81416	EVM0023917	Contig00554	294087	299270	-	UPSTREAM	2122	0.326859	1.07171
TCONS_00042672	Contig00554	301393	304907	-	-1.81416	EVM0020938	Contig00554	307842	312313	-	DOWNSTREAM	2934	-0.261024	-2.76848
TCONS_00042728	Contig00554	1135883	1140287	-	1.11967	EVM0007099	Contig00554	1130034	1131534	+	UPSTREAM	4348	0.945684	3.5769
TCONS_00042470	Contig00554	2148129	2149253	+	4.9386	EVM0002581	Contig00554	2157147	2159706	+	UPSTREAM	7893	0.938718	2.02014
TCONS_00042795	Contig00554	2180001	2184986	-	-8.17991	EVM0035064	Contig00554	2186993	2193249	-	DOWNSTREAM	2006	0.346673	-2.99475
TCONS_00042473	Contig00554	2194020	2195087	+	-8.05889	EVM0035064	Contig00554	2186993	2193249	-	DOWNSTREAM	770	0.464483	-2.99475
TCONS_00042473	Contig00554	2194020	2195087	+	-8.05889	EVM0015196	Contig00554	2195434	2215412	-	UPSTREAM	346	0.437222	-2.99995
TCONS_00042524	Contig00554	3253280	3256415	+	-1.54189	EVM0026488	Contig00554	3237382	3250749	+	DOWNSTREAM	2530	0.948883	-2.20412
TCONS_00042578	Contig00554	4131676	4133997	+	10.8165	EVM0024529	Contig00554	4128227	4128525	+	DOWNSTREAM	3150	0.348293	4.32377
TCONS_00043283	Contig00563	1484532	1485030	+	2.50702	EVM0019541	Contig00563	1492276	1495246	+	UPSTREAM	7245	-0.951338	-2.3746
TCONS_00043284	Contig00563	1486690	1487393	+	2.64863	EVM0019541	Contig00563	1492276	1495246	+	UPSTREAM	4882	-0.953681	-2.3746
TCONS_00043623	Contig00563	1758885	1760171	-	3.94486	EVM0018530	Contig00563	1761071	1763940	-	DOWNSTREAM	899	0.873412	2.03411
TCONS_00043623	Contig00563	1758885	1760171	-	3.94486	EVM0030958	Contig00563	1765227	1768999	-	DOWNSTREAM	5055	-0.819954	-1.66621
TCONS_00043415	Contig00563	4026867	4028681	+	3.9959	EVM0001987	Contig00563	4035204	4040048	+	UPSTREAM	6522	0.895035	2.39008
TCONS_00043415	Contig00563	4026867	4028681	+	3.9959	EVM0001987	Contig00563	4035367	4040048	+	UPSTREAM	6685	0.815919	2.39008
TCONS_00043420	Contig00563	4042326	4042988	+	9.00375	EVM0001987	Contig00563	4035204	4040048	+	DOWNSTREAM	2277	0.88306	2.39008
TCONS_00043420	Contig00563	4042326	4042988	+	9.00375	EVM0001987	Contig00563	4035367	4040048	+	DOWNSTREAM	2277	0.89603	2.39008
TCONS_00044323	Contig00568	298504	301521	+	-3.15855	EVM0009105	Contig00568	288601	292162	-	DOWNSTREAM	6341	0.897669	-2.53019
TCONS_00044895	Contig00571	1182651	1183847	+	-7.80305	EVM0024158	Contig00571	1174577	1176783	-	DOWNSTREAM	5867	0.343081	-1.98526
TCONS_00045233	Contig00572	981626	983274	-	1.82378	EVM0018112	Contig00572	973303	975679	+	UPSTREAM	5946	-0.937302	-2.0607
TCONS_00045024	Contig00572	1215805	1216963	+	-1.16247	EVM0013785	Contig00572	1202511	1208469	-	DOWNSTREAM	7335	0.989068	-1.65217
TCONS_00045077	Contig00572	2497698	2499036	+	7.97154	EVM0004626	Contig00572	2499108	2524045	+	UPSTREAM	71	0.909092	3.90588
TCONS_00045077	Contig00572	2497698	2499036	+	7.97154	EVM0004626	Contig00572	2505983	2524045	+	UPSTREAM	6946	-0.436081	3.90588
TCONS_00045349	Contig00572	3028104	3030757	-	-3.21723	EVM0011083	Contig00572	3032054	3032872	+	DOWNSTREAM	1296	0.343232	-1.39596
TCONS_00045152	Contig00572	4225469	4225752	+	-1.21804	EVM0023024	Contig00572	4216006	4216917	-	DOWNSTREAM	8551	0.872766	-2.77508
TCONS_00045426	Contig00572	4614637	4618574	-	6.3634	EVM0025213	Contig00572	4604435	4611570	+	UPSTREAM	3066	0.800199	1.07586
TCONS_00045426	Contig00572	4614637	4618574	-	6.3634	EVM0025213	Contig00572	4606865	4611570	+	UPSTREAM	3066	0.896686	1.07586
TCONS_00045426	Contig00572	4614637	4618574	-	6.3634	EVM0033547	Contig00572	4611788	4613902	-	UPSTREAM	734	0.883712	1.21445
TCONS_00045456	Contig00573	826016	828576	+	-2.30581	EVM0010260	Contig00573	815051	822122	+	DOWNSTREAM	3893	0.797248	-2.10353
TCONS_00046237	Contig00585	488301	489539	-	-3.92283	EVM0005693	Contig00585	448497	483649	+	UPSTREAM	4651	0	1.23788
TCONS_00046239	Contig00585	610405	612273	-	5.54689	EVM0022857	Contig00585	599643	603623	+	UPSTREAM	6781	-0.78497	-7.57951
TCONS_00046711	Contig00595	2028417	2031330	+	2.07116	EVM0033487	Contig00595	2019602	2021806	+	DOWNSTREAM	6610	0.8735	1.51606
TCONS_00046711	Contig00595	2028417	2031330	+	2.07116	EVM0026312	Contig00595	2035856	2039232	+	UPSTREAM	4525	0.831651	2.09517
TCONS_00047400	Contig00596	1214191	1219264	-	-2.91839	EVM0034421	Contig00596	1220417	1222532	+	DOWNSTREAM	1152	0.96757	-2.63405
TCONS_00047006	Contig00596	1306824	1308247	+	5.04439	EVM0021044	Contig00596	1303907	1304755	+	DOWNSTREAM	2068	0.836642	3.87439
TCONS_00047066	Contig00596	2103631	2104582	+	-3.96683	EVM0012889	Contig00596	2096640	2100556	-	DOWNSTREAM	3074	0.988901	-1.70353
TCONS_00047142	Contig00596	3297981	3298802	+	-4.26849	EVM0005651	Contig00596	3306965	3309441	-	UPSTREAM	8162	0.990478	-3.08196
TCONS_00047279	Contig00596	5497818	5499103	+	-2.00946	EVM0028898	Contig00596	5506173	5507169	-	UPSTREAM	7069	0.817791	-1.16636
TCONS_00047298	Contig00596	5854815	5856806	+	3.6865	EVM0026729	Contig00596	5846696	5852628	+	DOWNSTREAM	2186	0.963113	1.52709
TCONS_00047724	Contig00596	6051590	6053541	-	3.54319	EVM0031328	Contig00596	6040731	6049302	-	UPSTREAM	2287	0.621734	4.28135
TCONS_00047775	Contig00597	1121087	1121995	+	-4.75675	EVM0021859	Contig00597	1108881	1114880	-	DOWNSTREAM	6206	0.977491	-1.39093
TCONS_00047786	Contig00597	1226731	1229699	+	2.81223	EVM0028606	Contig00597	1233233	1237987	-	UPSTREAM	3533	-0.865805	-1.48715
TCONS_00048159	Contig00599	580380	583202	+	1.31756	EVM0028464	Contig00599	548562	574543	+	DOWNSTREAM	5836	0	2.8323
TCONS_00048160	Contig00599	594013	595430	+	10.9873	EVM0030173	Contig00599	596696	599978	+	UPSTREAM	1265	0.962003	9.38185
TCONS_00048164	Contig00599	648891	651552	+	5.67557	EVM0022035	Contig00599	653764	656067	+	UPSTREAM	2211	0.627033	4.32019
TCONS_00048259	Contig00599	1284084	1286439	-	1.52546	EVM0010773	Contig00599	1279146	1281971	+	UPSTREAM	2112	0.919649	2.8441
TCONS_00048595	Contig00607	729190	730301	-	-1.81618	EVM0022067	Contig00607	736242	739960	+	DOWNSTREAM	5940	0	1.1901
TCONS_00048997	Contig00608	128354	129722	-	-3.51245	EVM0016544	Contig00608	120508	121575	-	UPSTREAM	6778	0	-1.10478
TCONS_00049029	Contig00608	707969	708801	-	2.59018	EVM0024588	Contig00608	709093	711037	-	DOWNSTREAM	291	0.975246	2.35912
TCONS_00049100	Contig00608	1860402	1860923	-	1.80993	EVM0026356	Contig00608	1854092	1857671	-	UPSTREAM	2730	0.7299	2.95881
TCONS_00048929	Contig00608	2426273	2427683	+	6.42806	EVM0013639	Contig00608	2432405	2438959	-	UPSTREAM	4721	-0.992797	-1.16329
TCONS_00049333	Contig00609	265334	266259	-	4.45438	EVM0021204	Contig00609	269237	273186	+	DOWNSTREAM	2977	0.916789	2.94441
TCONS_00049264	Contig00609	1703647	1704012	+	-2.66504	EVM0006619	Contig00609	1697216	1698651	+	DOWNSTREAM	4995	0.764521	-1.92461
TCONS_00049264	Contig00609	1703647	1704012	+	-2.66504	EVM0030928	Contig00609	1705031	1708079	-	UPSTREAM	1018	0.915338	-2.35435
TCONS_00049441	Contig00609	2820321	2821611	-	2.12992	EVM0002391	Contig00609	2824645	2827272	-	DOWNSTREAM	3033	0.937675	2.86202
TCONS_00049484	Contig00610	479908	481051	+	-1.42511	EVM0036189	Contig00610	473175	477228	+	DOWNSTREAM	2679	0.659537	4.2867
TCONS_00049699	Contig00612	529764	532054	-	2.94536	EVM0007525	Contig00612	537381	546330	-	DOWNSTREAM	5326	0.6695	1.66498
TCONS_00049782	Contig00618	800942	801925	+	-6.59991	EVM0006296	Contig00618	798724	800844	+	DOWNSTREAM	97	0.912655	-1.52029
TCONS_00049961	Contig00618	1933087	1934506	-	-2.9782	EVM0008559	Contig00618	1920159	1925487	+	UPSTREAM	7599	0.665561	-1.30442
TCONS_00049961	Contig00618	1933087	1934506	-	-2.9782	EVM0007102	Contig00618	1926539	1929572	+	UPSTREAM	3514	0.93296	-3.89076
TCONS_00049973	Contig00618	2084503	2086322	-	8.60733	EVM0029954	Contig00618	2093812	2095528	-	DOWNSTREAM	7489	0.824521	9.60878
TCONS_00049974	Contig00618	2086414	2088192	-	6.59246	EVM0029954	Contig00618	2093812	2095528	-	DOWNSTREAM	5619	0.975059	9.60878
TCONS_00050067	Contig00620	708736	711066	-	1.99616	EVM0022776	Contig00620	704638	708399	+	UPSTREAM	336	0.907941	2.69662
TCONS_00050265	Contig00625	315230	317411	+	5.96578	EVM0017226	Contig00625	310364	312740	-	DOWNSTREAM	2489	0.961898	1.3567
TCONS_00050362	Contig00625	2097148	2098739	+	1.31512	EVM0018719	Contig00625	2092324	2095530	-	DOWNSTREAM	1617	0.913228	1.42013
TCONS_00050363	Contig00625	2098924	2101769	+	3.07682	EVM0018719	Contig00625	2092324	2095530	-	DOWNSTREAM	3393	0.716484	1.42013
TCONS_00051440	Contig00634	969347	969934	-	-3.01238	EVM0025631	Contig00634	973252	978750	-	DOWNSTREAM	3317	0.713366	-6.61812
TCONS_00051079	Contig00634	1923002	1923706	+	-2.4865	EVM0025777	Contig00634	1923961	1924930	-	UPSTREAM	254	-0.817011	4.55945
TCONS_00051169	Contig00634	3827282	3830227	+	-2.25277	EVM0037209	Contig00634	3825130	3826483	+	DOWNSTREAM	798	0.786693	-1.21523
TCONS_00051169	Contig00634	3827282	3830227	+	-2.25277	EVM0030226	Contig00634	3832621	3835129	-	UPSTREAM	2393	0.868139	-1.97207
TCONS_00051267	Contig00634	5886252	5887050	+	5.15987	EVM0034082	Contig00634	5889209	5890843	+	UPSTREAM	2158	-0.768367	-1.00585
TCONS_00051789	Contig00634	7243572	7243867	-	-10.3987	EVM0009753	Contig00634	7239808	7243459	-	UPSTREAM	112	0.9778	-1.15196
TCONS_00052344	Contig00642	1961061	1963050	-	3.13386	EVM0034543	Contig00642	1965773	1967174	-	DOWNSTREAM	2722	0.938405	4.06023
TCONS_00052467	Contig00642	4094191	4096403	-	-10.6941	EVM0035317	Contig00642	4102825	4107473	+	DOWNSTREAM	6421	-0.84266	1.16802
TCONS_00052468	Contig00642	4096683	4097172	-	-10.9944	EVM0035317	Contig00642	4102825	4107473	+	DOWNSTREAM	5652	-0.830132	1.16802
TCONS_00052151	Contig00642	4795140	4795820	+	-1.62253	EVM0015626	Contig00642	4789248	4792410	+	DOWNSTREAM	2729	-0.639868	1.12561
TCONS_00052151	Contig00642	4795140	4795820	+	-1.62253	EVM0034251	Contig00642	4798134	4802302	-	UPSTREAM	2313	0.3808	-1.06627
TCONS_00052151	Contig00642	4795140	4795820	+	-1.62253	EVM0034251	Contig00642	4798684	4802302	-	UPSTREAM	2863	0.881989	-1.06627
TCONS_00052151	Contig00642	4795140	4795820	+	-1.62253	EVM0034251	Contig00642	4799036	4802302	-	UPSTREAM	3215	0.280966	-1.06627
TCONS_00052646	Contig00644	257400	259132	-	-1.22643	EVM0028694	Contig00644	263141	269862	+	DOWNSTREAM	4008	0.204129	1.34081
TCONS_00052661	Contig00644	355364	357415	-	-7.19722	EVM0003476	Contig00644	351372	353203	+	UPSTREAM	2160	0.601946	-4.86233
TCONS_00052825	Contig00646	2013253	2014100	+	9.22882	EVM0021031	Contig00646	2008856	2009797	+	DOWNSTREAM	3455	0.793718	3.48246
TCONS_00053123	Contig00649	775857	778356	+	-1.04794	EVM0029332	Contig00649	780470	783114	+	UPSTREAM	2113	-0.95273	4.51435
TCONS_00053123	Contig00649	775857	778356	+	-1.04794	EVM0017548	Contig00649	783131	785826	-	UPSTREAM	4774	-0.961572	7.37741
TCONS_00053297	Contig00649	778595	780133	-	8.67948	EVM0029332	Contig00649	780470	783114	+	DOWNSTREAM	336	0.982282	4.51435
TCONS_00053297	Contig00649	778595	780133	-	8.67948	EVM0017548	Contig00649	783131	785826	-	DOWNSTREAM	2997	0.957116	7.37741
TCONS_00053385	Contig00649	2676832	2677956	-	-9.37359	EVM0035052	Contig00649	2672859	2676220	-	UPSTREAM	611	0.988152	-3.62596
TCONS_00053394	Contig00649	2821481	2823229	-	7.54432	EVM0012214	Contig00649	2812528	2815145	+	UPSTREAM	6335	0.75452	2.24367
TCONS_00053532	Contig00652	1560622	1562117	+	-1.27934	EVM0023314	Contig00652	1564745	1581629	-	UPSTREAM	2627	0	1.71316
TCONS_00054005	Contig00652	2070553	2071920	-	4.22024	EVM0027393	Contig00652	2049389	2065012	-	UPSTREAM	5540	0.933497	1.21597
TCONS_00054005	Contig00652	2070553	2071920	-	4.22024	EVM0011974	Contig00652	2066227	2069069	+	UPSTREAM	1483	-0.791471	-1.90021
TCONS_00054006	Contig00652	2072261	2075830	-	1.56264	EVM0011974	Contig00652	2066227	2069069	+	UPSTREAM	3191	-0.713416	-1.90021
TCONS_00054006	Contig00652	2072261	2075830	-	1.56264	EVM0010881	Contig00652	2080824	2083449	+	DOWNSTREAM	4993	-0.92344	-2.32133
TCONS_00054049	Contig00652	2570179	2571479	-	6.13955	EVM0014316	Contig00652	2575568	2593361	-	DOWNSTREAM	4088	-0.764983	-1.38659
TCONS_00054049	Contig00652	2570179	2571479	-	6.13955	EVM0014316	Contig00652	2576161	2593361	-	DOWNSTREAM	4681	-0.423431	-1.38659
TCONS_00053811	Contig00652	5376383	5377385	+	-4.74953	EVM0009232	Contig00652	5383705	5386932	-	UPSTREAM	6319	0.985355	-2.44843
TCONS_00054667	Contig00662	2652288	2654264	-	-2.37208	EVM0014457	Contig00662	2654449	2699392	-	DOWNSTREAM	184	-0.525274	-2.22555
TCONS_00054833	Contig00664	1367463	1368122	-	-3.78814	EVM0016405	Contig00664	1363256	1364851	-	UPSTREAM	2611	0.829826	-6.12426
TCONS_00055181	Contig00670	659738	660388	-	-2.84435	EVM0026562	Contig00670	665232	665792	-	DOWNSTREAM	4843	0	-2.91393
TCONS_00055300	Contig00670	3662596	3663515	-	3.79701	EVM0014307	Contig00670	3653278	3657151	+	UPSTREAM	5444	-0.492909	-1.88424
TCONS_00055300	Contig00670	3662596	3663515	-	3.79701	EVM0026563	Contig00670	3669977	3683991	+	DOWNSTREAM	6461	0.965189	1.5672
TCONS_00055374	Contig00672	1084210	1086114	+	-3.51245	EVM0035139	Contig00672	1081022	1083326	-	DOWNSTREAM	883	0.985847	-4.3161
TCONS_00055748	Contig00674	782289	783135	-	4.61316	EVM0017792	Contig00674	774692	777209	+	UPSTREAM	5079	0.803877	6.19489
TCONS_00055748	Contig00674	782289	783135	-	4.61316	EVM0027812	Contig00674	786003	788390	-	DOWNSTREAM	2867	0.967902	1.25577
TCONS_00055814	Contig00675	104369	105675	+	5.12928	EVM0026187	Contig00675	94126	99065	+	DOWNSTREAM	5303	-0.793785	-1.11431
TCONS_00056098	Contig00675	2145871	2146582	-	2.15401	EVM0006163	Contig00675	2140214	2142477	-	UPSTREAM	3393	-0.981693	-1.85289
TCONS_00056098	Contig00675	2145871	2146582	-	2.15401	EVM0021220	Contig00675	2144239	2144835	-	UPSTREAM	1035	0	1.90611
TCONS_00056098	Contig00675	2145871	2146582	-	2.15401	EVM0012175	Contig00675	2145024	2145182	-	UPSTREAM	688	0.373629	1.68845
TCONS_00056239	Contig00683	66333	71596	-	-2.15252	EVM0020537	Contig00683	71758	77344	+	DOWNSTREAM	161	-0.676142	-1.76902
TCONS_00056405	Contig00684	390085	391539	-	-3.96963	EVM0019331	Contig00684	381009	382807	+	UPSTREAM	7277	-0.894228	1.44323
TCONS_00056593	Contig00704	1566005	1566488	-	-2.45098	EVM0007325	Contig00704	1557575	1560957	-	UPSTREAM	5047	0.823639	-1.78182
TCONS_00056563	Contig00704	2104352	2104672	+	9.82972	EVM0006037	Contig00704	2094259	2096264	+	DOWNSTREAM	8087	0.892426	6.82362
TCONS_00056566	Contig00704	2139943	2140297	+	11.6469	EVM0003388	Contig00704	2141137	2141685	+	UPSTREAM	839	0.92276	5.31208
TCONS_00056725	Contig00709	2901920	2905931	-	-2.26849	EVM0013255	Contig00709	2909158	2911324	+	DOWNSTREAM	3226	-0.611496	-1.00868
TCONS_00056726	Contig00709	2906691	2909090	-	-1.7122	EVM0013255	Contig00709	2909158	2911324	+	DOWNSTREAM	67	-0.503362	-1.00868
TCONS_00056747	Contig00713	66716	68434	+	-3.68182	EVM0028541	Contig00713	58682	62847	+	DOWNSTREAM	3868	0.617705	-1.26055
TCONS_00056779	Contig00717	131944	132345	+	-1.10523	EVM0019280	Contig00717	133750	134280	-	UPSTREAM	1404	0.804069	-1.23335
TCONS_00056798	Contig00723	394764	396492	+	-2.20102	EVM0016317	Contig00723	350691	388088	+	DOWNSTREAM	6675	0	-1.14175
TCONS_00057007	Contig00729	1082526	1085511	+	7.01866	EVM0005423	Contig00729	1072621	1075665	-	DOWNSTREAM	6860	0.956095	4.4108
TCONS_00057240	Contig00732	132761	137273	+	-2.52066	EVM0001582	Contig00732	140431	177584	+	UPSTREAM	3157	0	-1.83969
TCONS_00057439	Contig00735	2549794	2551289	+	-5.26679	EVM0034695	Contig00735	2558997	2560282	-	UPSTREAM	7707	-0.950951	1.59594
TCONS_00057926	Contig00735	3317439	3318660	-	-2.05399	EVM0027816	Contig00735	3313663	3316650	+	UPSTREAM	788	-0.377314	-2.8971
TCONS_00057630	Contig00735	5120657	5124123	+	-1.6386	EVM0027038	Contig00735	5117498	5119483	+	DOWNSTREAM	1173	-0.882475	2.58013
TCONS_00057631	Contig00735	5120712	5124123	+	-2.72277	EVM0027038	Contig00735	5117498	5119483	+	DOWNSTREAM	1228	-0.971577	2.58013
TCONS_00058091	Contig00735	5671751	5672773	-	9.26835	EVM0025385	Contig00735	5680766	5683218	-	DOWNSTREAM	7992	0.871262	1.47841
TCONS_00058194	Contig00737	797691	798946	+	-4.25739	EVM0018337	Contig00737	803578	810828	+	UPSTREAM	4631	0.404361	6.86043
TCONS_00058195	Contig00737	799713	801123	+	-2.55605	EVM0018337	Contig00737	803578	810828	+	UPSTREAM	2454	0.50386	6.86043
TCONS_00058219	Contig00737	1066786	1068554	+	10.027	EVM0029281	Contig00737	1061068	1064253	+	DOWNSTREAM	2532	0.991342	3.99546
TCONS_00058395	Contig00737	1272222	1273975	-	2.55833	EVM0035043	Contig00737	1266256	1267934	+	UPSTREAM	4287	0.901839	4.70359
TCONS_00058395	Contig00737	1272222	1273975	-	2.55833	EVM0026054	Contig00737	1280622	1281275	+	DOWNSTREAM	6646	0.975896	2.84611
TCONS_00058277	Contig00737	2038795	2040629	+	7.46489	EVM0016442	Contig00737	2034848	2035917	+	DOWNSTREAM	2877	0.863599	10.5685
TCONS_00058277	Contig00737	2038795	2040629	+	7.46489	EVM0015347	Contig00737	2045021	2045864	+	UPSTREAM	4391	0.818667	12.0935
TCONS_00058925	Contig00738	1388820	1389863	-	-8.04075	EVM0002236	Contig00738	1383296	1386776	+	UPSTREAM	2043	0.789174	-1.62207
TCONS_00058925	Contig00738	1388820	1389863	-	-8.04075	EVM0028156	Contig00738	1390690	1396197	+	DOWNSTREAM	826	0.718733	-1.28192
TCONS_00058926	Contig00738	1405659	1407734	-	8.36632	EVM0029611	Contig00738	1408154	1415555	+	DOWNSTREAM	419	0.915447	10.0173
TCONS_00058933	Contig00738	1523214	1525697	-	-4.35755	EVM0028236	Contig00738	1517455	1518753	+	UPSTREAM	4460	-0.830923	1.47017
TCONS_00058933	Contig00738	1523214	1525697	-	-4.35755	EVM0011395	Contig00738	1532842	1537161	+	DOWNSTREAM	7144	0.518961	-3.23168
TCONS_00059058	Contig00738	2812470	2813499	-	8.22882	EVM0019735	Contig00738	2820739	2821828	+	DOWNSTREAM	7239	0.736278	1.61219
TCONS_00059123	Contig00738	3605594	3606127	-	-4.91648	EVM0036389	Contig00738	3608311	3610337	-	DOWNSTREAM	2183	0.910944	-3.2057
TCONS_00059355	Contig00741	631976	633482	+	-3.19265	EVM0023496	Contig00741	641850	642506	+	UPSTREAM	8367	0.694641	-1.48926
TCONS_00059372	Contig00741	849695	851621	+	3.41395	EVM0000056	Contig00741	839666	842839	+	DOWNSTREAM	6855	0	-1.28844
TCONS_00059571	Contig00741	1629096	1632246	-	-2.07406	EVM0017080	Contig00741	1626397	1628357	+	UPSTREAM	738	-0.947841	2.90679
TCONS_00059571	Contig00741	1629096	1632246	-	-2.07406	EVM0012762	Contig00741	1638301	1643265	+	DOWNSTREAM	6054	-0.338308	1.17005
TCONS_00060032	Contig00776	2514394	2515791	+	4.18322	EVM0026774	Contig00776	2508614	2510485	+	DOWNSTREAM	3908	0	3.77367
TCONS_00060376	Contig00782	449519	450873	-	-2.89308	EVM0018872	Contig00782	435439	441770	-	UPSTREAM	7748	0.826038	-4.51285
TCONS_00060571	Contig00784	760131	761148	-	4.64386	EVM0023019	Contig00784	764453	771533	-	DOWNSTREAM	3304	-0.704857	-1.47694
TCONS_00060600	Contig00784	952148	953193	-	1.89129	EVM0021038	Contig00784	943696	948294	-	UPSTREAM	3853	0.977076	3.71681
TCONS_00060658	Contig00785	597916	599084	+	1.59567	EVM0021371	Contig00785	601031	607002	-	UPSTREAM	1946	-0.836485	-4.1104
TCONS_00061115	Contig00794	411192	411979	-	3.67646	EVM0000761	Contig00794	414840	416184	-	DOWNSTREAM	2860	0.964653	2.71935
TCONS_00061115	Contig00794	411192	411979	-	3.67646	EVM0008801	Contig00794	420810	425898	+	DOWNSTREAM	8830	0.587785	2.15394
TCONS_00061116	Contig00794	412199	412626	-	10.5793	EVM0000761	Contig00794	414840	416184	-	DOWNSTREAM	2213	0.82038	2.71935
TCONS_00061116	Contig00794	412199	412626	-	10.5793	EVM0008801	Contig00794	420810	425898	+	DOWNSTREAM	8183	0.884661	2.15394
TCONS_00061145	Contig00794	669921	671198	-	9.11201	EVM0003961	Contig00794	673268	677192	-	DOWNSTREAM	2069	0.992424	3.83656
TCONS_00060973	Contig00794	1217085	1217941	+	9.35902	EVM0021234	Contig00794	1205382	1214115	+	DOWNSTREAM	2969	0.99058	2.33786
TCONS_00061553	Contig00803	1371779	1372250	+	1.47767	EVM0019429	Contig00803	1372873	1374194	+	UPSTREAM	622	-0.489198	1.01008
TCONS_00061553	Contig00803	1371779	1372250	+	1.47767	EVM0024922	Contig00803	1375810	1379597	-	UPSTREAM	3559	0.937129	1.04128
TCONS_00061842	Contig00805	264351	267191	+	2.48308	EVM0009069	Contig00805	272030	275178	+	UPSTREAM	4838	0.990863	2.58597
TCONS_00061862	Contig00805	518369	520227	+	-6.01123	EVM0033451	Contig00805	522403	528759	+	UPSTREAM	2175	-0.985113	1.51206
TCONS_00061872	Contig00805	623893	625449	+	-3.40858	EVM0027662	Contig00805	615865	622619	-	DOWNSTREAM	1273	0.91934	-1.26482
TCONS_00061873	Contig00805	625824	628114	+	-3.39232	EVM0027662	Contig00805	615865	622619	-	DOWNSTREAM	3204	0.774935	-1.26482
TCONS_00061874	Contig00805	628269	629127	+	-8.80305	EVM0027662	Contig00805	615865	622619	-	DOWNSTREAM	5649	0.662016	-1.26482
TCONS_00062075	Contig00805	3435121	3436834	+	-3.20945	EVM0004711	Contig00805	3443939	3444995	+	UPSTREAM	7104	0.418438	-3.01988
TCONS_00062080	Contig00805	3487889	3491228	+	2.84967	EVM0020144	Contig00805	3491651	3494725	-	UPSTREAM	422	0.768689	4.58968
TCONS_00062308	Contig00805	3579413	3581734	-	3.45664	EVM0001516	Contig00805	3576605	3577703	+	UPSTREAM	1709	-0.949134	-1.20198
TCONS_00062348	Contig00810	301500	303137	+	-2.23266	EVM0036942	Contig00810	241859	295040	+	DOWNSTREAM	6459	0.67201	-1.48028
TCONS_00062352	Contig00810	414330	416070	+	2.83458	EVM0010426	Contig00810	388259	413506	-	DOWNSTREAM	823	0.831432	3.05611
TCONS_00063206	Contig00838	429450	430959	-	-1.8242	EVM0018548	Contig00838	439200	442276	-	DOWNSTREAM	8240	-0.771854	1.39644
TCONS_00063357	Contig00838	2063998	2066358	-	-3.27302	EVM0028907	Contig00838	2056972	2060586	-	UPSTREAM	3411	0.967322	-2.787
TCONS_00062982	Contig00838	2116223	2117109	+	-2.794	EVM0026489	Contig00838	2125727	2130527	+	UPSTREAM	8617	-0.521721	-1.41546
TCONS_00063032	Contig00838	2608857	2611212	+	2.92735	EVM0006844	Contig00838	2607732	2608443	-	DOWNSTREAM	413	0.981549	2.87422
TCONS_00063411	Contig00838	3173714	3175653	-	-1.9349	EVM0014505	Contig00838	3181255	3185672	-	DOWNSTREAM	5601	-0.728244	1.08973
TCONS_00063489	Contig00838	4118034	4118678	-	2.65268	EVM0002631	Contig00838	4121720	4128059	-	DOWNSTREAM	3041	-0.758839	-1.05783
TCONS_00063630	Contig00839	922833	924492	+	-1.8893	EVM0017887	Contig00839	920605	922692	+	DOWNSTREAM	140	0.714312	-2.26442
TCONS_00063761	Contig00839	941966	942803	-	2.71484	EVM0003866	Contig00839	936387	941505	+	UPSTREAM	460	0.848333	1.17954
TCONS_00064288	Contig00861	1116343	1118010	-	-3.3295	EVM0015125	Contig00861	1109898	1114758	+	UPSTREAM	1584	0.82363	-2.05699
TCONS_00064288	Contig00861	1116343	1118010	-	-3.3295	EVM0000764	Contig00861	1121599	1122648	-	DOWNSTREAM	3588	-0.980138	1.27961
TCONS_00064094	Contig00861	1282033	1283905	+	-3.2824	EVM0025898	Contig00861	1272135	1276060	+	DOWNSTREAM	5972	0.947343	-1.10909
TCONS_00064704	Contig00872	41800	42865	-	-8.26053	EVM0021896	Contig00872	34475	36900	-	UPSTREAM	4899	0.920636	-1.98816
TCONS_00064980	Contig00887	705620	707210	+	-5.37504	EVM0029925	Contig00887	713166	717965	+	UPSTREAM	5955	0.916473	-6.69499
TCONS_00065006	Contig00887	1141536	1144270	+	1.67048	EVM0004509	Contig00887	1146862	1149650	+	UPSTREAM	2591	0.654676	1.21615
TCONS_00065006	Contig00887	1141536	1144270	+	1.67048	EVM0033557	Contig00887	1151171	1157768	-	UPSTREAM	6900	0.113323	4.16721
TCONS_00065034	Contig00887	1524538	1526811	+	-1.98185	EVM0008293	Contig00887	1515313	1516830	+	DOWNSTREAM	7707	0.93696	-2.46715
TCONS_00065034	Contig00887	1524538	1526811	+	-1.98185	EVM0014815	Contig00887	1517644	1518951	-	DOWNSTREAM	5586	0.811979	-2.56836
TCONS_00065180	Contig00887	1552449	1554866	-	-1.7425	EVM0017868	Contig00887	1544445	1547990	-	UPSTREAM	4458	0.957055	-2.90885
TCONS_00065180	Contig00887	1552449	1554866	-	-1.7425	EVM0006267	Contig00887	1544565	1545771	+	UPSTREAM	6677	0	-4.11422
TCONS_00065352	Contig00896	73205	74242	+	2.82653	EVM0035158	Contig00896	58032	71896	-	DOWNSTREAM	1308	0.00449737	-2.44309
TCONS_00065352	Contig00896	73205	74242	+	2.82653	EVM0029260	Contig00896	75808	82641	+	UPSTREAM	1565	0.993834	1.02943
TCONS_00065638	Contig00905	223625	225038	-	9.35902	EVM0012959	Contig00905	221173	222348	+	UPSTREAM	1276	-0.871954	-1.66535
TCONS_00065704	Contig00936	483732	485384	+	1.86375	EVM0005313	Contig00936	487057	487872	+	UPSTREAM	1672	0.942903	3.9039
TCONS_00065704	Contig00936	483732	485384	+	1.86375	EVM0018995	Contig00936	490386	494980	-	UPSTREAM	5001	0.88569	1.08304
TCONS_00066173	Contig01004	135375	137848	-	8.835	EVM0013353	Contig01004	141029	142275	-	DOWNSTREAM	3180	0.855726	7.1265
TCONS_00066100	Contig01004	142471	143808	+	8.95613	EVM0013353	Contig01004	141029	142275	-	DOWNSTREAM	195	0.96313	7.1265
TCONS_00066327	Contig01026	82223	82783	+	-1.36822	EVM0016541	Contig01026	88318	88747	-	UPSTREAM	5534	0	-1.10433
TCONS_00066330	Contig01026	91850	92163	+	-2.07973	EVM0016541	Contig01026	88318	88747	-	DOWNSTREAM	3102	0	-1.10433
