# Supplementary material for: Combined lncRNA and mRNA Expression Profiles Identified the lncRNA–miRNA–mRNA Modules Regulating the Cold Stress Response in Ammopiptanthus nanus
Source: Int J Mol Sci. 2023 Mar 30;24(7):6502. doi: 10.3390/ijms24076502 (PMC10095008; doi:10.3390/ijms24076502)
Supplement: Supplementary file 1 [file ijms-24-06502-s001.zip › Table_S7_Cold responsive lncRNAs representing miRNA precursors in A. nanus.xlsx]

## Sheet: Sheet1
Family_Name	Family_Accession	LncRNA	Strand	E-value	Score	FC-lncRNA
MIR1023	RF01043	TCONS_00034665	-	1.8e-06	39.9	2.57167
MIR1023	RF01043	TCONS_00044100	-	1.9e-07	43.4	-1.06333
MIR1023	RF01043	TCONS_00044100	+	2.8e-07	42.7	-1.06333
MIR1122	RF00906	TCONS_00001649	+	4.3e-07	43.1	-1.70895
MIR156	RF00073	TCONS_00033189	+	2.6e-07	42.4	1.54276
MIR159	RF00638	TCONS_00002106	+	1.9e-14	73.2	-1.37106
MIR159	RF00638	TCONS_00002106	-	4.2e-07	43.6	-1.37106
MIR160	RF00247	TCONS_00003850	+	1e-15	72.1	-2.70044
MIR160	RF00247	TCONS_00003850	-	1.4e-06	39.5	-2.70044
MIR160	RF00247	TCONS_00013373	+	1.1e-16	75	-9.07682
MIR160	RF00247	TCONS_00013373	-	1.4e-06	39	-9.07682
MIR160	RF00247	TCONS_00045095	+	6.7e-16	73.2	-1.70126
MIR160	RF00247	TCONS_00045095	-	3.3e-07	42.1	-1.70126
MIR164	RF00647	TCONS_00049918	+	4.1e-23	87.9	1.88452
MIR164	RF00647	TCONS_00049918	-	6.2e-12	51.9	1.88452
MIR164	RF00647	TCONS_00052559	+	1.8e-21	82.6	-5.40939
MIR164	RF00647	TCONS_00052559	-	8.7e-14	57.9	-5.40939
MIR166	RF00075	TCONS_00005744	+	2.1e-19	78.5	-5.45943
MIR166	RF00075	TCONS_00005744	+	6.9e-19	76.8	-5.45943
MIR166	RF00075	TCONS_00005744	-	2e-08	41.8	-5.45943
MIR166	RF00075	TCONS_00005744	-	9.2e-08	39.5	-5.45943
MIR166	RF00075	TCONS_00009007	+	6.2e-22	88.5	-1.83551
MIR166	RF00075	TCONS_00009007	-	5.8e-08	41.7	-1.83551
MIR167_1	RF00640	TCONS_00003322	+	2.1e-14	64.8	-1.53474
MIR167_1	RF00640	TCONS_00003322	-	2.6e-10	50.9	-1.53474
MIR167_1	RF00640	TCONS_00002998	+	5.9e-15	66.6	-3.47207
MIR167_1	RF00640	TCONS_00002998	-	2.7e-07	40.5	-3.47207
MIR172	RF00452	TCONS_00035090	+	3.7e-19	83.7	-1.49033
MIR172	RF00452	TCONS_00035090	-	6.6e-16	71.9	-1.49033
MIR172	RF00452	TCONS_00040140	+	7.8e-18	79.9	-2.05528
MIR172	RF00452	TCONS_00040140	-	4.2e-15	70	-2.05528
MIR3179	RF02021	TCONS_00065006	-	2.8e-08	49.6	1.67048
MIR390	RF00689	TCONS_00001986	+	6e-25	106.1	4.91795
MIR390	RF00689	TCONS_00001986	-	2.1e-15	72.2	4.91795
MIR393	RF02516	TCONS_00056045	+	1.7e-22	96	-7.10329
MIR393	RF02516	TCONS_00056045	-	4.3e-14	66	-7.10329
MIR394	RF00688	TCONS_00010982	+	7.1e-20	91.5	1.49476
MIR394	RF00688	TCONS_00010982	-	1.1e-10	56.7	1.49476
MIR398	RF00695	TCONS_00024982	+	9.8e-17	74.2	-1.35295
MIR398	RF00695	TCONS_00024982	-	3.4e-08	43.9	-1.35295
MIR399	RF00445	TCONS_00043115	+	3.1e-08	40	1.77432
MIR399	RF00445	TCONS_00043115	-	7.6e-07	35.6	1.77432
MIR399	RF00445	TCONS_00055803	+	8.3e-09	43	3.27922
MIR399	RF00445	TCONS_00058237	+	2e-10	48.2	1.64307
MIR399	RF00445	TCONS_00058237	-	6.9e-09	43.3	1.64307
MIR399	RF00445	TCONS_00058237	+	9.5e-08	39.7	1.64307
MIR548	RF01061	TCONS_00034745	+	2.9e-07	44	-1.47162
MIR548	RF01061	TCONS_00034745	-	7.7e-07	42.4	-1.47162
MIR552	RF00990	TCONS_00065006	-	5.2e-06	40.2	1.67048
MIR651	RF00972	TCONS_00058926	+	1.1e-07	45.3	8.36632
MIR807	RF00886	TCONS_00047271	+	3e-07	43.4	1.31385
MIR821	RF00885	TCONS_00013489	-	1.6e-06	37.6	-1.69238
MIR821	RF00885	TCONS_00013489	+	3.6e-06	36.2	-1.69238
MIR821	RF00885	TCONS_00021330	-	3.3e-08	45.4	8.45121
MIR821	RF00885	TCONS_00047271	-	7.1e-07	39.8	1.31385
MIR821	RF00885	TCONS_00053319	-	5.5e-06	37.9	2.5025
MIR821	RF00885	TCONS_00062080	+	2.4e-07	43.4	2.84967
