# Supplementary material for: Combined lncRNA and mRNA Expression Profiles Identified the lncRNA–miRNA–mRNA Modules Regulating the Cold Stress Response in Ammopiptanthus nanus
Source: Int J Mol Sci. 2023 Mar 30;24(7):6502. doi: 10.3390/ijms24076502 (PMC10095008; doi:10.3390/ijms24076502)
Supplement: Supplementary file 1 [file ijms-24-06502-s001.zip › Table_S8_LncRNAs, miRNAs, and mRNAs involved in the lncRNA-miRNA-mRNA modules associated with the cold stress response in A. nanus.xlsx]

## Sheet: 1
miRNA_Acc.	Target_Acc.	Expectation	miRNA_start	miRNA_end	Target_start	Target_end	miRNA_aligned_fragment	alignment	Target_aligned_fragment	Inhibition	log2(FC)	Multiplicity
ana-miR1515a-5p	TCONS_00049606	2.5	1	22	1890	1911	UCAUUUUUGCGUGUAAUGAUCC	:::: :::.:..:::::::	AAUUCAUAACAUGUGAAAAUGA	Cleavage	-1.49985	3
ana-miR159a-3p	TCONS_00025922	2.5	1	20	1840	1859	UUUGGAUUGAAGGGAGCUCU	::::::::::..:::: ::	UGAGCUCCCUUUGAUCCCAA	Cleavage	-1.25909	1
ana-miR1515a-5p	TCONS_00058823	3	1	22	898	919	UCAUUUUUGCGUGUAAUGAUCC	::: ::.:::::::::: :	UAUUCAAUAUACGCAAAAAUUA	Cleavage	-5.10434	1
ana-miR156b-5p	TCONS_00065180	3	1	21	105	124	CUGACAGAAGAGAGUGAGCAC	::::.: :::::::::::.:	CUGCUUA-UCUCUUCUGUCGG	Cleavage	-1.7425	1
ana-miR156c-5p	TCONS_00065180	3	1	21	105	124	UUGACAGAAGAGAUAGAGCAC	:::: :::::::::::::..	CUGCU-UAUCUCUUCUGUCGG	Cleavage	-1.7425	1
ana-miR2118a-3p	TCONS_00002940	3	1	22	798	819	UUUCCGAUUCCACCCAUUCCUA	::::: ::: :::::.:::::	AAGGAAAGGGAGGAAUUGGAAA	Cleavage	-6.80735	1
ana-miR530a-5p	TCONS_00065738	3	1	21	6331	6351	UGCAUUUGCACCUGCACUUUA	:::.:::.:::: :::.::::	UAAGGUGUAGGUACAAGUGCA	Cleavage	10.4852	1
ana-miR530a-5p	TCONS_00065739	3	1	21	5763	5783	UGCAUUUGCACCUGCACUUUA	:::.:::.:::: :::.::::	UAAGGUGUAGGUACAAGUGCA	Cleavage	5.21501	1
ana-miR156c-5p	EVM0011355	1	1	21	894	914	UUGACAGAAGAGAUAGAGCAC	::::::: :::::::::::::	GUGCUCUCUCUCUUCUGUCAA	Cleavage	-1.93259	1
ana-miR156c-5p	EVM0026587	1	1	21	630	650	UUGACAGAAGAGAUAGAGCAC	::::: :::::::::::::	AAGCUCUCUCUCUUCUGUCAA	Cleavage	-2.46445	1
ana-miR156b-5p	EVM0011355	2	1	21	894	914	CUGACAGAAGAGAGUGAGCAC	:::::: :::::::::::::	GUGCUCUCUCUCUUCUGUCAA	Cleavage	-1.93259	1
ana-miR156b-5p	EVM0027028	2	1	21	1777	1797	CUGACAGAAGAGAGUGAGCAC	:::::: :::::::::::::	GUGCUCUCUCUCUUCUGUCAU	Cleavage	-1.60061	1
ana-miR156b-5p	EVM0025018	2	1	21	1888	1908	CUGACAGAAGAGAGUGAGCAC	:::::: :::::::::::::	GUGCUCUCUCUCUUCUGUCAU	Cleavage	-1.15303	2
ana-miR156b-5p	EVM0026587	2	1	21	630	650	CUGACAGAAGAGAGUGAGCAC	:::: :::::::::::::	AAGCUCUCUCUCUUCUGUCAA	Cleavage	-2.46445	1
ana-miR156c-5p	EVM0027028	2	1	21	1777	1797	UUGACAGAAGAGAUAGAGCAC	::::::: ::::::::::::	GUGCUCUCUCUCUUCUGUCAU	Cleavage	-1.60061	1
ana-miR156c-5p	EVM0025018	2	1	21	1888	1908	UUGACAGAAGAGAUAGAGCAC	::::::: ::::::::::::	GUGCUCUCUCUCUUCUGUCAU	Cleavage	-1.15303	2
ana-miR156c-5p	EVM0014407	2	1	21	8	28	UUGACAGAAGAGAUAGAGCAC	:.:::.:.:.:::::::::	UCGUUCUGUUUUUUCUGUCAA	Cleavage	-1.88547	1
ana-miR2118a-3p	EVM0026412	2	1	22	740	761	UUUCCGAUUCCACCCAUUCCUA	.::::::::::::::.:: ::	GGGGAAUGGGUGGAAUUGGUAA	Cleavage	-1.94157	1
ana-miR2118a-3p	EVM0014480	2	1	22	710	731	UUUCCGAUUCCACCCAUUCCUA	: :::::::::::.:: :::::	UUGGAAUGGGUGGGAUAGGAAA	Cleavage	-1.2704	1
ana-miR2118a-3p	EVM0014114	2	1	22	575	596	UUUCCGAUUCCACCCAUUCCUA	::::: ::::::::.::.::	AUGGAAUUGGUGGAAUUGGGAA	Cleavage	-2.0668	1
ana-miR156c-5p	EVM0007387	2.5	1	21	1159	1179	UUGACAGAAGAGAUAGAGCAC	::::::: : :::::::::::	GUGCUCUCUAUCUUCUGUCAA	Cleavage	-1.74059	1
ana-miR159a-3p	EVM0011279	2.5	1	20	1323	1342	UUUGGAUUGAAGGGAGCUCU	::: : .:::::::::::::	AGAUCAUCCUUCAAUCCAAA	Cleavage	-3.82991	1
ana-miR2118a-3p	EVM0025820	2.5	1	22	671	692	UUUCCGAUUCCACCCAUUCCUA	:: ::::::::::: :::::	GUGGUAUGGGUGGAAUAGGAAA	Cleavage	-1.0553	1
ana-miR2118a-3p	EVM0011229	2.5	1	22	684	705	UUUCCGAUUCCACCCAUUCCUA	:: ::::::::::: :::::	GUGGUAUGGGUGGAAUAGGAAA	Cleavage	-2.09914	1
ana-miR1515a-5p	EVM0004211	3	1	22	653	674	UCAUUUUUGCGUGUAAUGAUCC	:: ::.:::::: ::::::	UACUCUUUGCACGCAUAAAUGA	Cleavage	-1.44937	1
ana-miR156c-5p	EVM0028788	3	1	21	425	445	UUGACAGAAGAGAUAGAGCAC	:::.:::::::::::::	AAGCUUUAUCUCUUCUGUCUC	Cleavage	-1.67818	1
ana-miR156c-5p	EVM0018770	3	1	21	946	967	UUGACAGAAGAGAUAGA-GCAC	::: :.::::::::::::.::	AUGCAUUUAUCUCUUCUGUUAA	Cleavage	-1.13401	1
ana-miR156c-5p	EVM0029272	3	1	21	1305	1325	UUGACAGAAGAGAUAGAGCAC	:::: ::::.:::: ::::	AAGCUCCAUCUUUUCUUUCAA	Cleavage	-1.09488	1
ana-miR159a-3p	EVM0003517	3	1	20	684	703	UUUGGAUUGAAGGGAGCUCU	.:::::..:::...:.::::	GGAGCUUUCUUUGGUUCAAA	Cleavage	-2.38649	1
ana-miR2118a-3p	EVM0004684	3	1	22	515	536	UUUCCGAUUCCACCCAUUCCUA	:::: ::::::::..:.::.::	UAGGCAUGGGUGGGGUUGGGAA	Cleavage	-1.68761	1
ana-miR2118a-3p	EVM0022609	3	1	22	694	715	UUUCCGAUUCCACCCAUUCCUA	:::: ::::::::: :.:::::	UAGGUAUGGGUGGACUUGGAAA	Cleavage	-1.72778	1
ana-miR2118a-3p	EVM0012954	3	1	22	569	590	UUUCCGAUUCCACCCAUUCCUA	:.:: ::::::::..:.::.::	UGGGCAUGGGUGGGGUUGGGAA	Cleavage	-1.46282	1
ana-miR2118a-3p	EVM0023594	3	1	22	1071	1092	UUUCCGAUUCCACCCAUUCCUA	:::. :::::::::.:::..	AUGGAGGGGGUGGAAUUGGAGG	Cleavage	-6.43977	1
ana-miR2118a-3p	EVM0013491	3	1	22	1426	1447	UUUCCGAUUCCACCCAUUCCUA	:::. ::::::::.:::::	AUGGAGCUGGUGGAAUUGGAAA	Cleavage	-2.25174	1
ana-miR2118a-3p	EVM0025579	3	1	22	211	232	UUUCCGAUUCCACCCAUUCCUA	::::: ::::::: ::::.	CCAGAAUGUGUGGAAUGGGAAG	Cleavage	-1.84598	1
ana-miR530a-5p	EVM0002306	0.5	1	21	1675	1695	UGCAUUUGCACCUGCACUUUA	:.:::::::::::::::::	ACAGGUGCAGGUGCAAAUGCA	Cleavage	1.16903	1
ana-miR530a-5p	EVM0008632	2	1	21	1468	1487	UGCAUUUGCACCUGCACUUUA	:::: :::::::::::::::	CAAAG-GCAGGUGCAAAUGCA	Cleavage	1.13764	1
ana-miR530a-5p	EVM0037202	2.5	1	21	2845	2865	UGCAUUUGCACCUGCACUUUA	.:::::::::::..::::	GCUGGUGCAGGUGCAGGUGCA	Cleavage	3.11654	1
ana-miR530a-5p	EVM0036434	3	1	21	1244	1264	UGCAUUUGCACCUGCACUUUA	::: ::::::: ::.::::	CCAAGAGCAGGUGGAAGUGCA	Cleavage	1.30377	1
ana-miR530a-5p	EVM0004367	3	1	21	446	466	UGCAUUUGCACCUGCACUUUA	.:. :: .::::::::::::	CGAGUUGAGGGUGCAAAUGCA	Cleavage	2.47084	1
ana-miR530a-5p	EVM0011164	3	1	21	240	260	UGCAUUUGCACCUGCACUUUA	: :: ::::::::::::::	UCAAUGGCAGGUGCAAAUGCU	Cleavage	1.09158	1
