# Supplementary material for: Combined lncRNA and mRNA Expression Profiles Identified the lncRNA–miRNA–mRNA Modules Regulating the Cold Stress Response in Ammopiptanthus nanus
Source: Int J Mol Sci. 2023 Mar 30;24(7):6502. doi: 10.3390/ijms24076502 (PMC10095008; doi:10.3390/ijms24076502)
Supplement: Supplementary file 1 [file ijms-24-06502-s001.zip › Table_S9_Primers used for qRT-PCR and vector construction.xlsx]

## Sheet: 1
Gene ID	Forward Primer (5'-3')	Reverse Primer (5'-3')
TCONS_00000780	GCTGTTCATCGCGATTGGCC	CGTAGCAGCCATGACAGATTGC
TCONS_00001449	GAAGGAGGAGATGAGCACCGC	TGCTCCGACCGTCGTCTTT
TCONS_00001986	TCTGCAGGGTTTGGCTCATGC	GTGGTGCTGTAGCAGGGATG
TCONS_00002106	GGCAGTGACAGCATCTGCC	GCTGGTAGCTAGCACAGATCAC
TCONS_00004981	CATGACTGGGATCCACCCG	GCAATGCGTTGCTGAATCTGC
TCONS_00008048	CCGGATCCATCAGGGAATGC	ACCCACCGCATCAATCTGC
TCONS_00008465	GGAAGTGCACCTCAGTCTTGTC	CAGGGATCTGAGTTCAGCTAGC
TCONS_00024707	CAACCAAGCATTGCAAATGGC	GCACCATTGCTTAAGCAACGT
TCONS_00024982	GGTGGATTGGTTTGGACTGCC	GTGCTAATGGCTGCTGCCAC
TCONS_00029868	TTCAGGCCTCAACCTGCCAA	ACAAGTGCAAGCAGTTGAAGT
TCONS_00034710	ATTGGCGTGCTGCATTTGG	AGAACCCGTGGCAATCCTCC
TCONS_00039406	GCCTCAACGTGACCATGGTG	GCGCAAGTTAGTCCAGACACC
TCONS_00045349	GGTTGGAGGACATTGTCGGC	GCTTTGAATGCAACACCGACC
TCONS_00046062	AGTCTCTGCAGTTATGCGCG	GCGTTCATGTTCTTGCTGCC
TCONS_00047298	GTTGACGGAGAGGCCAAGTTG	AGTGTAACTGGCGGAACGTC
TCONS_00056007	CCCAAACACACTAATGTGCTTTG	TGCCTCTCTTCGCCACTCT
TCONS_00065034	GAACGGAGGACGCAAGCTG	AGCTGGCACTTGTGGTTCC
TCONS_00065739	GTGTGTTCGACGGGAAACGG	GCAACCACCATCGCATCCA
TCONS_00000006	GCCTCGAGACCCTGCTAGC	CCACTTCTACGAGCTTATAGCGG
TCONS_00000049	CACCCACTGGCTAATCACACTC	CTATGGTGACTCACCTAGGTGAGTC
TCONS_00011438	CATGGACTCAGTGACGAACTCTG	GTGTTTGCGTGGACATCCGT
TCONS_00011569	CACATATTGTCTTGCCTTACCCA	CCCGGAGTTGGAGTGTGAT
TCONS_00036319	AGCTCTATCGGAATCCACATGTTG	CAAATGAACTCTTTCCTCCACCAG
TCONS_00060376	TTCCTCCCGAGCATGCAACTC	AGCACCGTTCCTAGGAACGG
TCONS_00058395	CGCCCGCCATGGAACTAATT	CCAACACCCCTCCTCAATCCC
EVM0002306.7	TGCCACGGTGTGAAGCCAA	GTCCCTGGAGCACCAGAACC
EVM0006677.1	CACCAGCCAAATCGACCGC	TGCGCCACCTATACCCATCG
EVM0006836.1	GTGGTGTGAATGGTCAGAGCT	TGCACCGGTAGTAACTCCTGG
EVM0008616.1	CAACAGGCCACAGGAGCATC	TGCTGCTGGCTTTTGATTGCC
EVM0010302.1	TCACCAACTCCCTCTTGCACT	CACCTGTAGTAGTTCCTCGGG
EVM0014815.1	GGAAGTCCTCTGGGAAACGAC	GTTGCGGAAGGTGCACCTA
EVM0019142.1	GCTGTTCAAGAAGCAGCCTCC	TGACCGGTTCTGGCTCGAC
EVM0026729.1	AACCTCAGAAGCTGGGCCT	GCTGCTGCATCGGTAGTATCC
EVM0029041.1	AAGCGAAAATCCGCGCAGT	GGAAACAGGCTCCATTTGTGG
EVM0029994.1	GGACTACGGTCTCCCGTACC	GGTGGCCATGCATGTGTGAA
EVM0001176	GTGGAATCCATAGTGAGACAGGCAG	GTCTGCGCATGAGACCACG
EVM0009916	TCATCGATCCTGCTCCGTCG	GGAAAACGCTTTCAGCTGCCT
EVM0021956	GAGGGATCCTCGAGGTTTTGC	AGAGTACTTTCCCAGCCTTGTTG
EVM0025673	TGGCGCTCTCTTCCCAAAGC	AGGCCTATGAGTTGCAGGGTC
EVM0015717	TCTCTTCCCAAAGCTGCCGG	GGTCGATTCCGCGGCTATAGAG
EVM0026054	CACCGACCACTCCATCAACTCC	ACAGATATCAACCGCGGACAAGG
EVM0018872	CTGATGCTCGACTACTCATGACTG	TCTCAGGTCTTCAACAACCGCT
ana-miR530a-5p	TGCATTTGCACCTGCACTTTA	—
ana-miR390a-5p	GGTCTGCTGAATCGGGGAACTCT	—
ana-miR398b-3p	GCGCGTTAGGATAGGCTTTGATACC	—
U6	CGAGAAGATTAGCATGGCCCCT	—
ACTIN	TGGTATGGAAGCCACTGGA	—
62SK_pre-miR530	CGCTCTAGAACTAGTGGATCCTGCTTTTATCTGCATTTGCACC	TTCCTGCAGCCCGGGGGATCCGGCATTCATCTGCAGAT
LUC_lncR5739	AGATCGCCGTGTAATGAGCTCTACCTATCCTATGACTTTGCTTCT	ACCGAATTCTCTAGAGAGCTCCCCAACATAAACCAAAATATCATGG
LUC_EVM0002306	AGATCGCCGTGTAATGAGCTCTACCTATACCCTGCACTCAG	ACCGAATTCTCTAGAGAGCTCTGGCGCATATGACAGCTAT
pCAMBIA1305_lncR5739	AGTCCGGAGCTAGCTCTAGACTATCCTATGACTTTGCTTCT	CCCTTGCTCACCATGGATCCCAACATAAACCAAAATATCATGG
