# Supplementary material for: Combined lncRNA and mRNA Expression Profiles Identified the lncRNA–miRNA–mRNA Modules Regulating the Cold Stress Response in Ammopiptanthus nanus
Source: Int J Mol Sci. 2023 Mar 30;24(7):6502. doi: 10.3390/ijms24076502 (PMC10095008; doi:10.3390/ijms24076502)
Supplement: Supplementary file 1 [file ijms-24-06502-s001.zip › Table_S1_LncRNAs annotated with Rfam database.xls]

## Sheet: lncRNA.novel.family
Family_Name	Family_Accession	LncRNA	Strand	E-value	Score
miRNA
MIR1023	RF01043	TCONS_00034665	-	1.8e-06	39.9
MIR1023	RF01043	TCONS_00044100	-	1.9e-07	43.4
MIR1023	RF01043	TCONS_00044100	+	2.8e-07	42.7
MIR1122	RF00906	TCONS_00001649	+	4.3e-07	43.1
MIR1444	RF00956	TCONS_00035877	-	4e-09	48.8
MIR156	RF00073	TCONS_00021736	+	2.2e-07	43.4
MIR156	RF00073	TCONS_00033189	+	2.6e-07	42.4
MIR156	RF00073	TCONS_00037366	+	2.1e-07	42.7
MIR156	RF00073	TCONS_00040566	+	2.8e-14	70.5
MIR159	RF00638	TCONS_00002106	+	1.9e-14	73.2
MIR159	RF00638	TCONS_00002106	-	4.2e-07	43.6
MIR159	RF00638	TCONS_00017470	+	1.9e-24	110.5
MIR159	RF00638	TCONS_00017470	-	8.4e-10	51.6
MIR160	RF00247	TCONS_00003850	+	1e-15	72.1
MIR160	RF00247	TCONS_00003850	-	1.4e-06	39.5
MIR160	RF00247	TCONS_00013373	+	1.1e-16	75
MIR160	RF00247	TCONS_00013373	-	1.4e-06	39
MIR160	RF00247	TCONS_00045095	+	6.7e-16	73.2
MIR160	RF00247	TCONS_00045095	-	3.3e-07	42.1
MIR164	RF00647	TCONS_00049918	+	4.1e-23	87.9
MIR164	RF00647	TCONS_00049918	-	6.2e-12	51.9
MIR164	RF00647	TCONS_00052559	+	1.8e-21	82.6
MIR164	RF00647	TCONS_00052559	-	8.7e-14	57.9
MIR166	RF00075	TCONS_00005744	+	2.1e-19	78.5
MIR166	RF00075	TCONS_00005744	+	6.9e-19	76.8
MIR166	RF00075	TCONS_00005744	-	2e-08	41.8
MIR166	RF00075	TCONS_00005744	-	9.2e-08	39.5
MIR166	RF00075	TCONS_00009007	+	6.2e-22	88.5
MIR166	RF00075	TCONS_00009007	-	5.8e-08	41.7
MIR166	RF00075	TCONS_00016663	+	8.3e-21	83.6
MIR166	RF00075	TCONS_00048305	+	5e-16	66.1
MIR166	RF00075	TCONS_00048305	-	2.5e-06	33.6
MIR166	RF00075	TCONS_00050480	+	8.4e-16	67.4
MIR166	RF00075	TCONS_00050480	-	4.5e-08	41.5
MIR167_1	RF00640	TCONS_00003322	+	2.1e-14	64.8
MIR167_1	RF00640	TCONS_00003322	-	2.6e-10	50.9
MIR167_1	RF00640	TCONS_00002998	+	5.9e-15	66.6
MIR167_1	RF00640	TCONS_00002998	-	2.7e-07	40.5
MIR171_1	RF00643	TCONS_00039409	+	1.7e-11	62.9
MIR171_1	RF00643	TCONS_00039409	-	9e-10	56
MIR171_1	RF00643	TCONS_00057474	+	6.6e-16	79.6
MIR171_1	RF00643	TCONS_00057474	-	3.3e-13	68.7
MIR171_2	RF00692	TCONS_00039409	+	1.6e-06	36.9
MIR172	RF00452	TCONS_00035089	+	2.7e-19	83.7
MIR172	RF00452	TCONS_00035089	-	4.7e-16	71.9
MIR172	RF00452	TCONS_00035090	+	3.7e-19	83.7
MIR172	RF00452	TCONS_00035090	-	6.6e-16	71.9
MIR172	RF00452	TCONS_00040140	+	7.8e-18	79.9
MIR172	RF00452	TCONS_00040140	-	4.2e-15	70
MIR2118	RF01911	TCONS_00065703	+	3.2e-12	64.5
MIR3179	RF02021	TCONS_00065006	-	2.8e-08	49.6
MIR390	RF00689	TCONS_00001986	+	6e-25	106.1
MIR390	RF00689	TCONS_00001986	-	2.1e-15	72.2
MIR393	RF02516	TCONS_00056045	+	1.7e-22	96
MIR393	RF02516	TCONS_00056045	-	4.3e-14	66
MIR394	RF00688	TCONS_00010981	+	6.2e-20	91.5
MIR394	RF00688	TCONS_00010981	-	9.6e-11	56.7
MIR394	RF00688	TCONS_00010982	+	7.1e-20	91.5
MIR394	RF00688	TCONS_00010982	-	1.1e-10	56.7
MIR394	RF00688	TCONS_00036268	+	7.7e-21	95.3
MIR394	RF00688	TCONS_00036268	-	2.1e-09	51.9
MIR396	RF00648	TCONS_00040813	+	9.4e-14	65.9
MIR396	RF00648	TCONS_00040813	-	1.7e-13	64.9
MIR396	RF00648	TCONS_00040814	+	1.3e-13	65.9
MIR396	RF00648	TCONS_00040814	-	2.3e-13	64.9
MIR398	RF00695	TCONS_00024982	+	9.8e-17	74.2
MIR398	RF00695	TCONS_00024982	-	3.4e-08	43.9
MIR399	RF00445	TCONS_00043115	+	3.1e-08	40
MIR399	RF00445	TCONS_00043115	-	7.6e-07	35.6
MIR399	RF00445	TCONS_00055803	+	8.3e-09	43
MIR399	RF00445	TCONS_00058237	+	2e-10	48.2
MIR399	RF00445	TCONS_00058237	-	6.9e-09	43.3
MIR399	RF00445	TCONS_00058237	+	9.5e-08	39.7
MIR403	RF00842	TCONS_00035877	-	6.5e-08	43.3
MIR403	RF00842	TCONS_00035877	+	2.6e-07	41
MIR535	RF00714	TCONS_00021736	+	1.2e-06	37.1
MIR535	RF00714	TCONS_00028519	+	5.3e-07	37.3
MIR535	RF00714	TCONS_00037366	+	3.8e-08	41.5
MIR535	RF00714	TCONS_00037366	-	4.3e-06	34.7
MIR548	RF01061	TCONS_00034745	+	2.9e-07	44
MIR548	RF01061	TCONS_00034745	-	7.7e-07	42.4
MIR552	RF00990	TCONS_00065006	-	5.2e-06	40.2
MIR651	RF00972	TCONS_00058926	+	1.1e-07	45.3
MIR653	RF00937	TCONS_00054388	+	4.7e-06	40.4
MIR807	RF00886	TCONS_00029798	-	2.6e-11	62
MIR807	RF00886	TCONS_00047271	+	3e-07	43.4
MIR811	RF00882	TCONS_00056749	+	2.3e-15	69.6
MIR811	RF00882	TCONS_00056749	-	2.5e-13	62.1
MIR821	RF00885	TCONS_00013489	-	1.6e-06	37.6
MIR821	RF00885	TCONS_00013489	+	3.6e-06	36.2
MIR821	RF00885	TCONS_00016620	-	7.5e-09	46.6
MIR821	RF00885	TCONS_00021330	-	3.3e-08	45.4
MIR821	RF00885	TCONS_00047271	-	7.1e-07	39.8
MIR821	RF00885	TCONS_00053319	-	5.5e-06	37.9
MIR821	RF00885	TCONS_00053320	-	3.3e-06	37.9
MIR821	RF00885	TCONS_00056749	+	1.7e-14	70.3
MIR821	RF00885	TCONS_00056749	-	4.1e-07	40.3
MIR821	RF00885	TCONS_00062080	+	2.4e-07	43.4
snoRNA
snoR1	RF00345	TCONS_00024235	+	7.4e-18	83
snoR109	RF01206	TCONS_00012080	+	3.2e-14	79.4
snoR109	RF01206	TCONS_00057849	+	1.4e-15	85.7
snoR111	RF01228	TCONS_00005552	+	5e-21	105
snoR116	RF01422	TCONS_00015941	+	1.9e-13	67.6
snoR118	RF01424	TCONS_00003977	+	8.2e-15	56.4
snoR118	RF01424	TCONS_00049664	+	2e-14	56.6
snoR12	RF00204	TCONS_00024235	+	3.4e-12	66.8
snoR12	RF00204	TCONS_00024458	+	2.3e-12	66.7
snoR122	RF02407	TCONS_00022698	+	2.3e-08	37.1
snoR134	RF01430	TCONS_00039327	+	6.1e-18	84.7
snoR134	RF01430	TCONS_00039328	+	9e-18	84.7
snoR135	RF01431	TCONS_00018606	+	1e-27	128.5
snoR138	RF02411	TCONS_00060728	+	3.5e-10	59
snoR14	RF01280	TCONS_00009795	+	3.4e-19	88.3
snoR14	RF01280	TCONS_00009796	+	2.5e-14	69.3
snoR143	RF01432	TCONS_00053206	+	1.9e-13	74.4
snoR145	RF02413	TCONS_00025573	+	5e-23	126.3
snoR16	RF00296	TCONS_00014055	+	3.1e-12	68.1
snoR2	RF01292	TCONS_00005551	+	3.9e-27	130.9
snoR2	RF01292	TCONS_00005554	+	4.5e-27	130.9
snoR20a	RF01193	TCONS_00008137	+	7.1e-08	54.4
snoR26	RF01286	TCONS_00060422	+	2.9e-19	93
snoR27	RF01287	TCONS_00060422	+	3.8e-12	76
snoR27	RF01287	TCONS_00060422	+	3.4e-09	62.4
snoR32_R81	RF00356	TCONS_00012469	+	5.2e-09	64.5
snoR32_R81	RF00356	TCONS_00012470	+	5.9e-09	64.5
snoR32_R81	RF00356	TCONS_00012688	+	1.4e-09	65.7
snoR38	RF00213	TCONS_00008137	+	1.3e-08	58.3
snoR41	RF00205	TCONS_00002870	+	1.9e-13	71.3
snoR44_J54	RF00357	TCONS_00022698	+	2.6e-15	78.7
snoR44_J54	RF00357	TCONS_00022698	+	3.3e-15	78.3
snoR64a	RF01163	TCONS_00008137	+	4.6e-10	42.1
SNOR75	RF02539	TCONS_00009823	+	3.5e-19	87.4
SNOR75	RF02539	TCONS_00051415	+	9.6e-18	79.7
snoR77	RF01230	TCONS_00004481	+	8.2e-20	107.6
snoR77	RF01230	TCONS_00015941	+	1.3e-19	107.6
snoR77	RF01230	TCONS_00030748	+	4.7e-13	76.1
snoR77Y	RF01178	TCONS_00005551	+	1.9e-11	61
snoR77Y	RF01178	TCONS_00005554	+	2.2e-11	61
snoR83	RF01227	TCONS_00034480	+	2e-16	83.9
snoR86	RF00303	TCONS_00031808	+	1.5e-21	109.9
snoR86	RF00303	TCONS_00031809	+	1.2e-20	103.4
snoR97	RF01215	TCONS_00039328	+	1.5e-16	101.4
SNORD24	RF00069	TCONS_00024235	+	2.3e-11	67.2
SNORD24	RF00069	TCONS_00024458	+	1.2e-10	63.4
SNORD25	RF00054	TCONS_00024458	+	6.4e-13	63
snoU19	RF01236	TCONS_00060728	+	1.1e-13	85.2
snoU30	RF01283	TCONS_00030441	+	2.2e-12	68
snoU36a	RF01302	TCONS_00039327	+	9.3e-18	82
snoU36a	RF01302	TCONS_00039328	+	1.4e-17	82
snoU49	RF01300	TCONS_00005551	+	6.7e-13	63.8
snoU49	RF01300	TCONS_00005554	+	7.6e-13	63.8
snoU61	RF01170	TCONS_00009795	+	5.8e-18	76.6
snoU61	RF01170	TCONS_00009796	+	3.5e-18	76.6
snoZ101	RF00358	TCONS_00009795	+	7.3e-17	83.7
snoZ103	RF00149	TCONS_00001234	+	3.1e-20	95.3
snoZ103	RF00149	TCONS_00001234	+	1.9e-10	57.6
snoZ103	RF00149	TCONS_00053123	+	2.5e-20	95.5
snoZ103	RF00149	TCONS_00053123	+	1.3e-19	92.7
snoZ103	RF00149	TCONS_00053123	+	2.4e-08	49.3
snoZ105	RF00145	TCONS_00009823	+	6.5e-08	55.4
snoZ105	RF00145	TCONS_00051415	+	3e-08	53.8
snoZ112	RF00337	TCONS_00005551	+	1.8e-11	63.9
snoZ112	RF00337	TCONS_00005554	+	2.1e-11	63.9
snoZ155	RF00326	TCONS_00002870	+	7.8e-06	44.6
snoZ161_228	RF00328	TCONS_00053525	+	1.3e-12	64.3
snoZ161_228	RF00328	TCONS_00055149	+	1.5e-12	64.5
snoZ223	RF00135	TCONS_00039327	+	1.9e-12	62.6
snoZ223	RF00135	TCONS_00039328	+	2.7e-12	62.6
snoZ267	RF00344	TCONS_00022698	+	8.9e-06	39.4
snoZ278	RF00201	TCONS_00039327	+	6.2e-10	53.1
snoZ278	RF00201	TCONS_00039328	+	9e-10	53.1
snoZ278	RF00201	TCONS_00039328	+	1.3e-08	48.6
snoZ278	RF00201	TCONS_00047560	+	4.7e-11	58
snoZ278	RF00201	TCONS_00047560	+	6.5e-11	57.4
snoZ279_R105_R108	RF00304	TCONS_00028810	+	2e-19	87
snoZ7	RF00268	TCONS_00005551	+	4.2e-07	46.5
snoZ7	RF00268	TCONS_00005554	+	4.8e-07	46.5
snR86	RF01272	TCONS_00041456	-	1.2e-11	51.6
ACEA_U3	RF01848	TCONS_00024420	+	4.7e-06	36.1
Fungi_U3	RF01846	TCONS_00024420	+	3.4e-10	45.3
tRNA
tRNA	RF00005	TCONS_00007435	+	4.6e-13	60
tRNA	RF00005	TCONS_00012918	+	6.1e-14	64.8
tRNA	RF00005	TCONS_00012918	-	1e-11	56.8
tRNA	RF00005	TCONS_00023582	+	5.8e-12	57.1
tRNA	RF00005	TCONS_00023644	-	5.5e-12	57.2
tRNA	RF00005	TCONS_00023644	-	2.2e-11	55.1
tRNA	RF00005	TCONS_00023645	+	1.4e-14	64.9
tRNA	RF00005	TCONS_00027459	+	3.8e-15	70.6
tRNA	RF00005	TCONS_00031589	-	1.5e-15	68.3
tRNA	RF00005	TCONS_00031772	+	4.7e-07	39.6
tRNA	RF00005	TCONS_00041580	+	2.9e-13	60.8
tRNA	RF00005	TCONS_00049953	+	5.3e-13	61.5
tRNA	RF00005	TCONS_00058430	-	3.8e-11	54.2
snRNA
U1	RF00003	TCONS_00019830	+	8.2e-41	146
U1	RF00003	TCONS_00019831	+	3.8e-34	123.4
U1	RF00003	TCONS_00030155	+	1.5e-41	148.5
U2	RF00004	TCONS_00012472	+	1.1e-10	57
U2	RF00004	TCONS_00017888	+	6.3e-30	136.5
U2	RF00004	TCONS_00038364	+	1e-14	73.3
U2	RF00004	TCONS_00052480	+	6.5e-06	36.5
U2	RF00004	TCONS_00054957	+	1.5e-11	59.5
U2	RF00004	TCONS_00063630	+	1.1e-27	128.9
U2	RF00004	TCONS_00063631	+	1.8e-21	100.2
U3	RF00012	TCONS_00024420	+	3.8e-15	67.6
U4	RF00015	TCONS_00006254	+	3.6e-20	90.8
U4	RF00015	TCONS_00006256	+	1.7e-24	108.6
U4	RF00015	TCONS_00032227	+	8.7e-24	105.3
U5	RF00020	TCONS_00061024	+	1.1e-11	71.1
U6	RF00026	TCONS_00012387	+	5.3e-28	110
U6	RF00026	TCONS_00016148	+	4.3e-28	109
U6	RF00026	TCONS_00044189	-	1.3e-10	47.8
U6	RF00026	TCONS_00057806	+	8.3e-28	110
U6	RF00026	TCONS_00057807	+	9e-28	110
WsnRNA46	RF02625	TCONS_00065489	+	5.6e-07	42.4
Plant_U3	RF01847	TCONS_00024420	+	2.3e-47	164.3
rRNA
5S_rRNA	RF00001	TCONS_00023738	-	2.4e-24	108.2
5S_rRNA	RF00001	TCONS_00023741	-	1.3e-25	113.1
5S_rRNA	RF00001	TCONS_00023794	+	1.8e-17	80.9
5S_rRNA	RF00001	TCONS_00023804	-	6.3e-07	39.9
5S_rRNA	RF00001	TCONS_00023852	-	6.8e-12	59.5
5S_rRNA	RF00001	TCONS_00056128	-	4.3e-09	49
5S_rRNA	RF00001	TCONS_00065968	+	8.2e-11	55.6
LSU_rRNA_archaea	RF02540	TCONS_00018969	-	9.7e-72	233.6
LSU_rRNA_archaea	RF02540	TCONS_00059299	+	9.5e-29	97.7
LSU_rRNA_archaea	RF02540	TCONS_00062681	-	1.7e-33	112.3
LSU_rRNA_bacteria	RF02541	TCONS_00018969	-	1.9e-121	368.9
LSU_rRNA_bacteria	RF02541	TCONS_00059299	+	2.9e-47	147.5
LSU_rRNA_bacteria	RF02541	TCONS_00062681	-	1.8e-59	183.6
LSU_rRNA_eukarya	RF02543	TCONS_00018969	-	8.9e-41	168.1
LSU_rRNA_eukarya	RF02543	TCONS_00021989	+	1.2e-19	86.2
LSU_rRNA_eukarya	RF02543	TCONS_00059299	+	5e-14	64.5
LSU_rRNA_eukarya	RF02543	TCONS_00062681	-	8.9e-18	78.5
SSU_rRNA_archaea	RF01959	TCONS_00023765	-	6.4e-19	70
SSU_rRNA_bacteria	RF00177	TCONS_00023765	-	8.5e-20	67.5
SSU_rRNA_eukarya	RF01960	TCONS_00023765	-	3.2e-68	231
SSU_rRNA_microsporidia	RF02542	TCONS_00023765	-	2.4e-44	150.5
PK-G12rRNA	RF01118	TCONS_00018969	-	5.1e-15	63.9
Intron_gpI	RF00028	TCONS_00017195	+	1e-31	121.4
Intron_gpI	RF00028	TCONS_00023643	+	1.6e-30	116.1
Intron_gpII	RF00029	TCONS_00005229	+	2.4e-06	36.8
Intron_gpII	RF00029	TCONS_00018966	+	1.1e-10	55.4
Intron_gpII	RF00029	TCONS_00046399	+	4.8e-08	45.4
Metazoa_SRP	RF00017	TCONS_00015249	+	1.2e-20	81.5
Plant_SRP	RF01855	TCONS_00015249	+	3.8e-63	216.1
Plant_SRP	RF01855	TCONS_00042904	+	8.8e-12	46.7
Plant_SRP	RF01855	TCONS_00046062	-	5.1e-14	55.7
Plant_SRP	RF01855	TCONS_00045833	+	1.1e-11	46.5
Protozoa_SRP	RF01856	TCONS_00015249	+	2.1e-21	100.3
