# Supplementary material for: Combined lncRNA and mRNA Expression Profiles Identified the lncRNA–miRNA–mRNA Modules Regulating the Cold Stress Response in Ammopiptanthus nanus
Source: Int J Mol Sci. 2023 Mar 30;24(7):6502. doi: 10.3390/ijms24076502 (PMC10095008; doi:10.3390/ijms24076502)
Supplement: Supplementary file 1 [file ijms-24-06502-s001.zip › Table_S2_The homologs of A. nanus lncRNAs in G. max, M. truncatula, A. thaliana, and O. sativa.xlsx]

## Sheet: Sheet1
All lncRNAs identified in A. nanus (4890)	lncRNAs not identified in O. sativa, G. max, M. truncatula, and A. thaliana (4244)	LncRNAs identified in A. nanus and G. max (444)	LncRNAs identified in A. nanus and G. max (342)	LncRNAs identified in A. nanus and A. thaliana (244)	LncRNAs identified in A. nanus and O. sativa (290)	LncRNAs identified in A. nanus, A. thaliana, G. max, and O. sativa (167)
TCONS_00000001	TCONS_00036096	TCONS_00000382	TCONS_00000466	TCONS_00000466	TCONS_00000213	TCONS_00056819
TCONS_00000002	TCONS_00039726	TCONS_00000460	TCONS_00000553	TCONS_00000466	TCONS_00000466	TCONS_00033350
TCONS_00000006	TCONS_00002822	TCONS_00000466	TCONS_00000878	TCONS_00000615	TCONS_00000879	TCONS_00015225
TCONS_00000027	TCONS_00065548	TCONS_00000879	TCONS_00000879	TCONS_00000749	TCONS_00001094	TCONS_00051755
TCONS_00000028	TCONS_00017898	TCONS_00001677	TCONS_00001724	TCONS_00000777	TCONS_00001974	TCONS_00002582
TCONS_00000042	TCONS_00065550	TCONS_00001030	TCONS_00001030	TCONS_00001030	TCONS_00002085	TCONS_00057629
TCONS_00000049	TCONS_00057240	TCONS_00001769	TCONS_00001094	TCONS_00001094	TCONS_00002087	TCONS_00002581
TCONS_00000081	TCONS_00030807	TCONS_00001094	TCONS_00001970	TCONS_00001467	TCONS_00001467	TCONS_00050197
TCONS_00000143	TCONS_00065551	TCONS_00001852	TCONS_00001974	TCONS_00001974	TCONS_00003281	TCONS_00047082
TCONS_00000175	TCONS_00065552	TCONS_00001974	TCONS_00001467	TCONS_00002085	TCONS_00003322	TCONS_00022698
TCONS_00000194	TCONS_00001050	TCONS_00002087	TCONS_00002213	TCONS_00002474	TCONS_00002581	TCONS_00049664
TCONS_00000213	TCONS_00065553	TCONS_00001467	TCONS_00003281	TCONS_00002581	TCONS_00002582	TCONS_00002583
TCONS_00000215	TCONS_00030804	TCONS_00001469	TCONS_00003322	TCONS_00002582	TCONS_00002583	TCONS_00005052
TCONS_00000219	TCONS_00065554	TCONS_00002233	TCONS_00002581	TCONS_00002583	TCONS_00002998	TCONS_00042524
TCONS_00000220	TCONS_00006601	TCONS_00003281	TCONS_00002582	TCONS_00002998	TCONS_00003004	TCONS_00063428
TCONS_00000270	TCONS_00030802	TCONS_00003322	TCONS_00002583	TCONS_00003199	TCONS_00003199	TCONS_00012960
TCONS_00000276	TCONS_00064654	TCONS_00002581	TCONS_00002697	TCONS_00003281	TCONS_00004381	TCONS_00026735
TCONS_00000299	TCONS_00019200	TCONS_00002582	TCONS_00002998	TCONS_00003322	TCONS_00004806	TCONS_00037919
TCONS_00000339	TCONS_00030801	TCONS_00002583	TCONS_00003004	TCONS_00004047	TCONS_00005198	TCONS_00035883
TCONS_00000341	TCONS_00057249	TCONS_00002628	TCONS_00003199	TCONS_00004381	TCONS_00005052	TCONS_00062941
TCONS_00000342	TCONS_00030800	TCONS_00003461	TCONS_00004106	TCONS_00004806	TCONS_00005312	TCONS_00036321
TCONS_00000382	TCONS_00033349	TCONS_00002998	TCONS_00004381	TCONS_00005052	TCONS_00006589	TCONS_00012863
TCONS_00000383	TCONS_00057243	TCONS_00003101	TCONS_00004762	TCONS_00005312	TCONS_00005745	TCONS_00057631
TCONS_00000404	TCONS_00020232	TCONS_00003199	TCONS_00004806	TCONS_00005745	TCONS_00006765	TCONS_00057630
TCONS_00000424	TCONS_00039009	TCONS_00004106	TCONS_00004663	TCONS_00005869	TCONS_00005869	TCONS_00011963
TCONS_00000460	TCONS_00003969	TCONS_00004141	TCONS_00005078	TCONS_00006357	TCONS_00006921	TCONS_00041957
TCONS_00000466	TCONS_00003970	TCONS_00004381	TCONS_00005089	TCONS_00006589	TCONS_00006964	TCONS_00053248
TCONS_00000467	TCONS_00063517	TCONS_00004481	TCONS_00005111	TCONS_00006921	TCONS_00006103	TCONS_00052394
TCONS_00000468	TCONS_00066100	TCONS_00004553	TCONS_00005052	TCONS_00007207	TCONS_00007371	TCONS_00051762
TCONS_00000469	TCONS_00017888	TCONS_00004755	TCONS_00005312	TCONS_00007371	TCONS_00007866	TCONS_00052395
TCONS_00000490	TCONS_00065540	TCONS_00004806	TCONS_00005523	TCONS_00007866	TCONS_00007914	TCONS_00039409
TCONS_00000509	TCONS_00057365	TCONS_00004662	TCONS_00006589	TCONS_00007894	TCONS_00007894	TCONS_00054478
TCONS_00000553	TCONS_00021907	TCONS_00005078	TCONS_00005745	TCONS_00008009	TCONS_00007985	TCONS_00024894
TCONS_00000571	TCONS_00017881	TCONS_00004895	TCONS_00005766	TCONS_00008060	TCONS_00008009	TCONS_00026676
TCONS_00000615	TCONS_00064649	TCONS_00004953	TCONS_00006765	TCONS_00008720	TCONS_00008060	TCONS_00051062
TCONS_00000624	TCONS_00021908	TCONS_00005052	TCONS_00005869	TCONS_00008753	TCONS_00008720	TCONS_00041102
TCONS_00000642	TCONS_00001047	TCONS_00005312	TCONS_00006921	TCONS_00009007	TCONS_00008753	TCONS_00026677
TCONS_00000652	TCONS_00033227	TCONS_00006589	TCONS_00006103	TCONS_00010210	TCONS_00008789	TCONS_00040566
TCONS_00000672	TCONS_00058836	TCONS_00006625	TCONS_00006127	TCONS_00010296	TCONS_00009007	TCONS_00060240
TCONS_00000677	TCONS_00033330	TCONS_00006633	TCONS_00007164	TCONS_00011623	TCONS_00010064	TCONS_00029672
TCONS_00000682	TCONS_00065567	TCONS_00005744	TCONS_00007371	TCONS_00011801	TCONS_00010210	TCONS_00004806
TCONS_00000683	TCONS_00065566	TCONS_00005745	TCONS_00007515	TCONS_00011870	TCONS_00010296	TCONS_00004381
TCONS_00000685	TCONS_00065569	TCONS_00006765	TCONS_00007866	TCONS_00011963	TCONS_00011347	TCONS_00045673
TCONS_00000712	TCONS_00003977	TCONS_00005869	TCONS_00008009	TCONS_00012494	TCONS_00010981	TCONS_00038798
TCONS_00000724	TCONS_00040700	TCONS_00006921	TCONS_00008060	TCONS_00012714	TCONS_00010982	TCONS_00032924
TCONS_00000730	TCONS_00065568	TCONS_00006964	TCONS_00008720	TCONS_00012863	TCONS_00011678	TCONS_00049211
TCONS_00000734	TCONS_00021913	TCONS_00007371	TCONS_00008753	TCONS_00012960	TCONS_00011801	TCONS_00049607
TCONS_00000749	TCONS_00001031	TCONS_00007435	TCONS_00009007	TCONS_00013058	TCONS_00011870	TCONS_00049608
TCONS_00000777	TCONS_00006622	TCONS_00007866	TCONS_00009439	TCONS_00014263	TCONS_00011963	TCONS_00024297
TCONS_00000780	TCONS_00044280	TCONS_00007895	TCONS_00010064	TCONS_00014337	TCONS_00012714	TCONS_00059597
TCONS_00000781	TCONS_00006623	TCONS_00008009	TCONS_00010210	TCONS_00014338	TCONS_00012494	TCONS_00026183
TCONS_00000813	TCONS_00006624	TCONS_00008060	TCONS_00010296	TCONS_00014798	TCONS_00012863	TCONS_00007866
TCONS_00000874	TCONS_00008856	TCONS_00008065	TCONS_00010751	TCONS_00015154	TCONS_00012960	TCONS_00026188
TCONS_00000878	TCONS_00012361	TCONS_00008086	TCONS_00011569	TCONS_00015225	TCONS_00013058	TCONS_00026806
TCONS_00000879	TCONS_00057262	TCONS_00008137	TCONS_00011870	TCONS_00015721	TCONS_00013297	TCONS_00021859
TCONS_00000880	TCONS_00044289	TCONS_00008620	TCONS_00011963	TCONS_00016005	TCONS_00014055	TCONS_00036079
TCONS_00000881	TCONS_00057266	TCONS_00008643	TCONS_00012387	TCONS_00016024	TCONS_00014210	TCONS_00050622
TCONS_00000912	TCONS_00044288	TCONS_00008720	TCONS_00012714	TCONS_00016118	TCONS_00014263	TCONS_00062612
TCONS_00000913	TCONS_00001038	TCONS_00008743	TCONS_00012863	TCONS_00016143	TCONS_00014337	TCONS_00059034
TCONS_00000947	TCONS_00064675	TCONS_00008753	TCONS_00012960	TCONS_00016144	TCONS_00014338	TCONS_00024429
TCONS_00000954	TCONS_00064676	TCONS_00008789	TCONS_00013058	TCONS_00016287	TCONS_00014365	TCONS_00059381
TCONS_00000965	TCONS_00021917	TCONS_00009007	TCONS_00013314	TCONS_00016289	TCONS_00014366	TCONS_00045095
TCONS_00000986	TCONS_00050881	TCONS_00009276	TCONS_00014055	TCONS_00017532	TCONS_00014367	TCONS_00044720
TCONS_00001030	TCONS_00064673	TCONS_00009494	TCONS_00014263	TCONS_00017760	TCONS_00014660	TCONS_00008720
TCONS_00001031	TCONS_00064672	TCONS_00009823	TCONS_00014337	TCONS_00018843	TCONS_00014952	TCONS_00014337
TCONS_00001038	TCONS_00012348	TCONS_00010210	TCONS_00014587	TCONS_00019084	TCONS_00014798	TCONS_00042318
TCONS_00001047	TCONS_00064670	TCONS_00010296	TCONS_00015225	TCONS_00019461	TCONS_00015154	TCONS_00027365
TCONS_00001050	TCONS_00058823	TCONS_00010316	TCONS_00015208	TCONS_00019782	TCONS_00015225	TCONS_00058730
TCONS_00001094	TCONS_00039711	TCONS_00010373	TCONS_00015721	TCONS_00019964	TCONS_00015721	TCONS_00042319
TCONS_00001098	TCONS_00039710	TCONS_00010751	TCONS_00016005	TCONS_00020577	TCONS_00016005	TCONS_00059995
TCONS_00001103	TCONS_00065556	TCONS_00010790	TCONS_00016024	TCONS_00020777	TCONS_00016024	TCONS_00000466
TCONS_00001224	TCONS_00002129	TCONS_00010981	TCONS_00016287	TCONS_00020816	TCONS_00016289	TCONS_00031155
TCONS_00001234	TCONS_00065555	TCONS_00010982	TCONS_00016289	TCONS_00020909	TCONS_00016118	TCONS_00041518
TCONS_00001275	TCONS_00057383	TCONS_00011604	TCONS_00016118	TCONS_00020960	TCONS_00017194	TCONS_00003322
TCONS_00001290	TCONS_00044272	TCONS_00011171	TCONS_00017760	TCONS_00021859	TCONS_00017760	TCONS_00031156
TCONS_00001300	TCONS_00057381	TCONS_00011623	TCONS_00018082	TCONS_00022159	TCONS_00019083	TCONS_00048160
TCONS_00001301	TCONS_00057274	TCONS_00011657	TCONS_00018282	TCONS_00022160	TCONS_00019084	TCONS_00050572
TCONS_00001303	TCONS_00003991	TCONS_00011678	TCONS_00019083	TCONS_00022698	TCONS_00019461	TCONS_00017760
TCONS_00001358	TCONS_00008867	TCONS_00011801	TCONS_00019084	TCONS_00022903	TCONS_00019546	TCONS_00006921
TCONS_00001377	TCONS_00044277	TCONS_00011848	TCONS_00019461	TCONS_00024275	TCONS_00019782	TCONS_00048025
TCONS_00001386	TCONS_00001851	TCONS_00011870	TCONS_00019546	TCONS_00024297	TCONS_00019918	TCONS_00005312
TCONS_00001449	TCONS_00044279	TCONS_00011963	TCONS_00019782	TCONS_00024323	TCONS_00020577	TCONS_00053811
TCONS_00001460	TCONS_00044273	TCONS_00012089	TCONS_00019918	TCONS_00024429	TCONS_00020777	TCONS_00020960
TCONS_00001464	TCONS_00044276	TCONS_00012387	TCONS_00019989	TCONS_00024458	TCONS_00020960	TCONS_00035087
TCONS_00001467	TCONS_00030834	TCONS_00012714	TCONS_00020463	TCONS_00024717	TCONS_00021859	TCONS_00010210
TCONS_00001469	TCONS_00040015	TCONS_00012494	TCONS_00020464	TCONS_00024894	TCONS_00022021	TCONS_00005869
TCONS_00001485	TCONS_00057327	TCONS_00012824	TCONS_00020909	TCONS_00026183	TCONS_00022698	TCONS_00058430
TCONS_00001491	TCONS_00001856	TCONS_00012826	TCONS_00020960	TCONS_00026188	TCONS_00022903	TCONS_00024458
TCONS_00001492	TCONS_00037583	TCONS_00012577	TCONS_00021501	TCONS_00026303	TCONS_00023583	TCONS_00016118
TCONS_00001506	TCONS_00001098	TCONS_00012863	TCONS_00021756	TCONS_00026676	TCONS_00023668	TCONS_00032067
TCONS_00001553	TCONS_00058861	TCONS_00012960	TCONS_00021736	TCONS_00026677	TCONS_00024297	TCONS_00014263
TCONS_00001570	TCONS_00057331	TCONS_00013058	TCONS_00021859	TCONS_00026735	TCONS_00024323	TCONS_00037959
TCONS_00001576	TCONS_00057204	TCONS_00013798	TCONS_00022021	TCONS_00026806	TCONS_00024429	TCONS_00056479
TCONS_00001590	TCONS_00012347	TCONS_00013382	TCONS_00022159	TCONS_00026867	TCONS_00024458	TCONS_00019461
TCONS_00001591	TCONS_00006646	TCONS_00014055	TCONS_00022160	TCONS_00027153	TCONS_00024894	TCONS_00061667
TCONS_00001647	TCONS_00040020	TCONS_00014263	TCONS_00022698	TCONS_00027365	TCONS_00024752	TCONS_00037312
TCONS_00001649	TCONS_00028274	TCONS_00014337	TCONS_00024297	TCONS_00027635	TCONS_00024897	TCONS_00008009
TCONS_00001651	TCONS_00017857	TCONS_00014338	TCONS_00024323	TCONS_00028519	TCONS_00024924	TCONS_00036153
TCONS_00001672	TCONS_00028275	TCONS_00014494	TCONS_00024429	TCONS_00028673	TCONS_00025471	TCONS_00061186
TCONS_00001677	TCONS_00028276	TCONS_00014798	TCONS_00024458	TCONS_00029672	TCONS_00026183	TCONS_00010296
TCONS_00001702	TCONS_00051663	TCONS_00015052	TCONS_00024632	TCONS_00030131	TCONS_00026188	TCONS_00027635
TCONS_00001724	TCONS_00039048	TCONS_00015053	TCONS_00024677	TCONS_00030132	TCONS_00026303	TCONS_00003199
TCONS_00001727	TCONS_00051668	TCONS_00015154	TCONS_00024894	TCONS_00030133	TCONS_00026354	TCONS_00001094
TCONS_00001769	TCONS_00030860	TCONS_00015225	TCONS_00024924	TCONS_00030669	TCONS_00026676	TCONS_00026303
TCONS_00001773	TCONS_00056703	TCONS_00015721	TCONS_00025376	TCONS_00030871	TCONS_00026677	TCONS_00057474
TCONS_00001851	TCONS_00012328	TCONS_00015722	TCONS_00026183	TCONS_00030969	TCONS_00026735	TCONS_00001974
TCONS_00001852	TCONS_00039040	TCONS_00015723	TCONS_00026188	TCONS_00031155	TCONS_00026867	TCONS_00038728
TCONS_00001856	TCONS_00064688	TCONS_00015748	TCONS_00026303	TCONS_00031156	TCONS_00026877	TCONS_00052646
TCONS_00001912	TCONS_00057216	TCONS_00015762	TCONS_00026676	TCONS_00031936	TCONS_00026806	TCONS_00016024
TCONS_00001913	TCONS_00017840	TCONS_00015941	TCONS_00026677	TCONS_00032067	TCONS_00027459	TCONS_00019782
TCONS_00001930	TCONS_00017841	TCONS_00016005	TCONS_00026735	TCONS_00032239	TCONS_00027576	TCONS_00035304
TCONS_00001943	TCONS_00002807	TCONS_00016024	TCONS_00026867	TCONS_00032240	TCONS_00027365	TCONS_00060870
TCONS_00001955	TCONS_00056733	TCONS_00016287	TCONS_00026877	TCONS_00032241	TCONS_00027635	TCONS_00007371
TCONS_00001970	TCONS_00046816	TCONS_00016289	TCONS_00026806	TCONS_00032242	TCONS_00028344	TCONS_00051314
TCONS_00001973	TCONS_00056734	TCONS_00016118	TCONS_00027019	TCONS_00032339	TCONS_00028519	TCONS_00044960
TCONS_00001974	TCONS_00039031	TCONS_00016588	TCONS_00027328	TCONS_00032924	TCONS_00028673	TCONS_00044721
TCONS_00001984	TCONS_00002809	TCONS_00017557	TCONS_00027576	TCONS_00033249	TCONS_00029672	TCONS_00057208
TCONS_00001985	TCONS_00030870	TCONS_00017194	TCONS_00027365	TCONS_00033296	TCONS_00030131	TCONS_00028673
TCONS_00001986	TCONS_00057222	TCONS_00017760	TCONS_00027408	TCONS_00033350	TCONS_00030132	TCONS_00059372
TCONS_00002014	TCONS_00008894	TCONS_00017471	TCONS_00027635	TCONS_00033544	TCONS_00030133	TCONS_00003281
TCONS_00002028	TCONS_00057224	TCONS_00018082	TCONS_00027788	TCONS_00035084	TCONS_00030669	TCONS_00064904
TCONS_00002058	TCONS_00059486	TCONS_00018281	TCONS_00028519	TCONS_00035087	TCONS_00030748	TCONS_00058852
TCONS_00002084	TCONS_00059487	TCONS_00018282	TCONS_00028520	TCONS_00035304	TCONS_00030768	TCONS_00055086
TCONS_00002085	TCONS_00056742	TCONS_00018843	TCONS_00028673	TCONS_00035648	TCONS_00030944	TCONS_00060477
TCONS_00002087	TCONS_00058880	TCONS_00018966	TCONS_00028675	TCONS_00035883	TCONS_00030945	TCONS_00065304
TCONS_00002088	TCONS_00014582	TCONS_00018869	TCONS_00028989	TCONS_00035884	TCONS_00030969	TCONS_00012714
TCONS_00002106	TCONS_00014580	TCONS_00018969	TCONS_00029000	TCONS_00035970	TCONS_00031009	TCONS_00044290
TCONS_00002129	TCONS_00030869	TCONS_00019083	TCONS_00029461	TCONS_00036079	TCONS_00031136	TCONS_00036438
TCONS_00002176	TCONS_00014581	TCONS_00019084	TCONS_00029672	TCONS_00036153	TCONS_00031155	TCONS_00035648
TCONS_00002189	TCONS_00002189	TCONS_00019461	TCONS_00029868	TCONS_00036321	TCONS_00031156	TCONS_00044294
TCONS_00002190	TCONS_00065515	TCONS_00019782	TCONS_00030479	TCONS_00036438	TCONS_00032067	TCONS_00051290
TCONS_00002193	TCONS_00065513	TCONS_00019918	TCONS_00030131	TCONS_00037230	TCONS_00032924	TCONS_00015721
TCONS_00002201	TCONS_00011368	TCONS_00020456	TCONS_00030132	TCONS_00037312	TCONS_00033055	TCONS_00037230
TCONS_00002202	TCONS_00037572	TCONS_00020577	TCONS_00030133	TCONS_00037919	TCONS_00033249	TCONS_00028519
TCONS_00002203	TCONS_00009380	TCONS_00020816	TCONS_00030261	TCONS_00037959	TCONS_00033350	TCONS_00050480
TCONS_00002204	TCONS_00056722	TCONS_00020909	TCONS_00030669	TCONS_00038087	TCONS_00035087	TCONS_00059741
TCONS_00002206	TCONS_00056723	TCONS_00020960	TCONS_00030748	TCONS_00038622	TCONS_00035304	TCONS_00008060
TCONS_00002208	TCONS_00056726	TCONS_00021266	TCONS_00030791	TCONS_00038728	TCONS_00035608	TCONS_00024323
TCONS_00002209	TCONS_00030872	TCONS_00021385	TCONS_00031009	TCONS_00038798	TCONS_00035648	TCONS_00065005
TCONS_00002210	TCONS_00009389	TCONS_00021562	TCONS_00031155	TCONS_00039409	TCONS_00035824	TCONS_00038622
TCONS_00002211	TCONS_00057345	TCONS_00021563	TCONS_00031156	TCONS_00039549	TCONS_00035883	TCONS_00013058
TCONS_00002213	TCONS_00057237	TCONS_00021756	TCONS_00031401	TCONS_00039610	TCONS_00035884	TCONS_00040061
TCONS_00002214	TCONS_00057238	TCONS_00021859	TCONS_00032067	TCONS_00039832	TCONS_00036079	TCONS_00009007
TCONS_00002233	TCONS_00022208	TCONS_00021956	TCONS_00031936	TCONS_00040061	TCONS_00036129	TCONS_00054146
TCONS_00002241	TCONS_00051694	TCONS_00021971	TCONS_00032583	TCONS_00040566	TCONS_00036153	TCONS_00033249
TCONS_00002297	TCONS_00040031	TCONS_00021989	TCONS_00032866	TCONS_00040950	TCONS_00036313	TCONS_00008753
TCONS_00002298	TCONS_00059490	TCONS_00022021	TCONS_00032924	TCONS_00040951	TCONS_00036321	TCONS_00001467
TCONS_00002319	TCONS_00057230	TCONS_00022698	TCONS_00033055	TCONS_00040952	TCONS_00036438	TCONS_00019084
TCONS_00002341	TCONS_00059491	TCONS_00022903	TCONS_00033249	TCONS_00041102	TCONS_00037187	TCONS_00042373
TCONS_00002342	TCONS_00002176	TCONS_00023463	TCONS_00033350	TCONS_00041518	TCONS_00037230	TCONS_00038087
TCONS_00002343	TCONS_00021975	TCONS_00023582	TCONS_00033584	TCONS_00041957	TCONS_00037312	TCONS_00039549
TCONS_00002408	TCONS_00015698	TCONS_00023633	TCONS_00034250	TCONS_00042318	TCONS_00037326	TCONS_00016005
TCONS_00002409	TCONS_00013434	TCONS_00023644	TCONS_00034439	TCONS_00042319	TCONS_00037746	TCONS_00056311
TCONS_00002410	TCONS_00066173	TCONS_00023646	TCONS_00034440	TCONS_00042373	TCONS_00037701	TCONS_00045456
TCONS_00002416	TCONS_00013431	TCONS_00023697	TCONS_00034449	TCONS_00042514	TCONS_00037771	TCONS_00062651
TCONS_00002454	TCONS_00045700	TCONS_00023896	TCONS_00034480	TCONS_00042524	TCONS_00037919	TCONS_00026867
TCONS_00002459	TCONS_00030892	TCONS_00024275	TCONS_00035087	TCONS_00043420	TCONS_00037959	TCONS_00016289
TCONS_00002460	TCONS_00034881	TCONS_00024297	TCONS_00035304	TCONS_00044290	TCONS_00038283	TCONS_00039610
TCONS_00002474	TCONS_00034882	TCONS_00024323	TCONS_00035608	TCONS_00044294	TCONS_00038087	TCONS_00030131
TCONS_00002513	TCONS_00045707	TCONS_00024374	TCONS_00035608	TCONS_00044720	TCONS_00038728	TCONS_00030132
TCONS_00002581	TCONS_00043658	TCONS_00024429	TCONS_00035648	TCONS_00044721	TCONS_00038798	TCONS_00030133
TCONS_00002582	TCONS_00045708	TCONS_00024458	TCONS_00035684	TCONS_00044960	TCONS_00038622	TCONS_00005745
TCONS_00002583	TCONS_00023775	TCONS_00024490	TCONS_00035824	TCONS_00045024	TCONS_00039173	TCONS_00002998
TCONS_00002587	TCONS_00022246	TCONS_00024628	TCONS_00035883	TCONS_00045095	TCONS_00039409	TCONS_00006589
TCONS_00002612	TCONS_00023774	TCONS_00024856	TCONS_00036079	TCONS_00045456	TCONS_00039549	TCONS_00011870
TCONS_00002613	TCONS_00023758	TCONS_00024894	TCONS_00035934	TCONS_00045673	TCONS_00039577	TCONS_00043420
TCONS_00002614	TCONS_00066185	TCONS_00024752	TCONS_00036153	TCONS_00046661	TCONS_00039578	TCONS_00030669
TCONS_00002628	TCONS_00052396	TCONS_00024897	TCONS_00035970	TCONS_00046662	TCONS_00039579
TCONS_00002658	TCONS_00000781	TCONS_00024924	TCONS_00036200	TCONS_00047082	TCONS_00039610
TCONS_00002677	TCONS_00058895	TCONS_00024982	TCONS_00036647	TCONS_00048025	TCONS_00040061
TCONS_00002693	TCONS_00002190	TCONS_00025042	TCONS_00036313	TCONS_00048160	TCONS_00040140
TCONS_00002694	TCONS_00034867	TCONS_00026125	TCONS_00036321	TCONS_00049211	TCONS_00040566
TCONS_00002695	TCONS_00002193	TCONS_00026183	TCONS_00036438	TCONS_00049607	TCONS_00040944
TCONS_00002696	TCONS_00034866	TCONS_00026188	TCONS_00037366	TCONS_00049608	TCONS_00041102
TCONS_00002697	TCONS_00000780	TCONS_00026290	TCONS_00037187	TCONS_00049664	TCONS_00041305
TCONS_00002736	TCONS_00030898	TCONS_00026303	TCONS_00037230	TCONS_00050197	TCONS_00041306
TCONS_00002745	TCONS_00030896	TCONS_00026676	TCONS_00037506	TCONS_00050265	TCONS_00041518
TCONS_00002781	TCONS_00054608	TCONS_00026677	TCONS_00037312	TCONS_00050361	TCONS_00041614
TCONS_00002782	TCONS_00054607	TCONS_00026735	TCONS_00037919	TCONS_00050480	TCONS_00041719
TCONS_00002783	TCONS_00023765	TCONS_00026867	TCONS_00037959	TCONS_00050572	TCONS_00041957
TCONS_00002807	TCONS_00029343	TCONS_00026877	TCONS_00038087	TCONS_00050622	TCONS_00042318
TCONS_00002809	TCONS_00032719	TCONS_00026806	TCONS_00038214	TCONS_00051062	TCONS_00042319
TCONS_00002822	TCONS_00016786	TCONS_00027075	TCONS_00038506	TCONS_00051271	TCONS_00042373
TCONS_00002870	TCONS_00023789	TCONS_00027091	TCONS_00038507	TCONS_00051290	TCONS_00042524
TCONS_00002905	TCONS_00043641	TCONS_00027153	TCONS_00038728	TCONS_00051314	TCONS_00043314
TCONS_00002908	TCONS_00003274	TCONS_00027576	TCONS_00038798	TCONS_00051714	TCONS_00043420
TCONS_00002910	TCONS_00003275	TCONS_00027584	TCONS_00038622	TCONS_00051715	TCONS_00044294
TCONS_00002927	TCONS_00013412	TCONS_00027365	TCONS_00038623	TCONS_00051755	TCONS_00044290
TCONS_00002940	TCONS_00023790	TCONS_00027635	TCONS_00039409	TCONS_00051762	TCONS_00044720
TCONS_00002951	TCONS_00045729	TCONS_00028344	TCONS_00039511	TCONS_00052394	TCONS_00044721
TCONS_00002952	TCONS_00009350	TCONS_00028519	TCONS_00039549	TCONS_00052395	TCONS_00044960
TCONS_00002962	TCONS_00054633	TCONS_00028673	TCONS_00039610	TCONS_00052646	TCONS_00045095
TCONS_00002963	TCONS_00054634	TCONS_00028850	TCONS_00039979	TCONS_00052868	TCONS_00045152
TCONS_00002998	TCONS_00054637	TCONS_00028774	TCONS_00040061	TCONS_00053206	TCONS_00045456
TCONS_00003004	TCONS_00023793	TCONS_00029672	TCONS_00040140	TCONS_00053248	TCONS_00045673
TCONS_00003030	TCONS_00022262	TCONS_00029798	TCONS_00040566	TCONS_00053358	TCONS_00046168
TCONS_00003032	TCONS_00023794	TCONS_00030087	TCONS_00041180	TCONS_00053811	TCONS_00046237
TCONS_00003068	TCONS_00023791	TCONS_00030131	TCONS_00041102	TCONS_00053947	TCONS_00046399
TCONS_00003069	TCONS_00023792	TCONS_00030132	TCONS_00041241	TCONS_00054017	TCONS_00046660
TCONS_00003083	TCONS_00066168	TCONS_00030133	TCONS_00041518	TCONS_00054132	TCONS_00046661
TCONS_00003101	TCONS_00023777	TCONS_00030221	TCONS_00041957	TCONS_00054146	TCONS_00046662
TCONS_00003136	TCONS_00009346	TCONS_00030261	TCONS_00042225	TCONS_00054478	TCONS_00047082
TCONS_00003137	TCONS_00016771	TCONS_00030669	TCONS_00042318	TCONS_00054851	TCONS_00048025
TCONS_00003138	TCONS_00032702	TCONS_00030743	TCONS_00042319	TCONS_00055086	TCONS_00048160
TCONS_00003142	TCONS_00043644	TCONS_00030748	TCONS_00042373	TCONS_00056311	TCONS_00048915
TCONS_00003147	TCONS_00054624	TCONS_00030791	TCONS_00042684	TCONS_00056479	TCONS_00049211
TCONS_00003155	TCONS_00036810	TCONS_00030969	TCONS_00042470	TCONS_00056819	TCONS_00049607
TCONS_00003172	TCONS_00033291	TCONS_00031009	TCONS_00042514	TCONS_00057208	TCONS_00049608
TCONS_00003199	TCONS_00033293	TCONS_00031155	TCONS_00042524	TCONS_00057474	TCONS_00049664
TCONS_00003200	TCONS_00029324	TCONS_00031156	TCONS_00043030	TCONS_00057629	TCONS_00050197
TCONS_00003274	TCONS_00000730	TCONS_00031341	TCONS_00043420	TCONS_00057630	TCONS_00050265
TCONS_00003275	TCONS_00021931	TCONS_00031395	TCONS_00044127	TCONS_00057631	TCONS_00050480
TCONS_00003281	TCONS_00002870	TCONS_00032067	TCONS_00044294	TCONS_00058195	TCONS_00050361
TCONS_00003309	TCONS_00018116	TCONS_00032239	TCONS_00044284	TCONS_00058430	TCONS_00050545
TCONS_00003321	TCONS_00021934	TCONS_00032240	TCONS_00044290	TCONS_00058730	TCONS_00050622
TCONS_00003322	TCONS_00029320	TCONS_00032241	TCONS_00044391	TCONS_00058852	TCONS_00050572
TCONS_00003334	TCONS_00022285	TCONS_00032242	TCONS_00044392	TCONS_00059034	TCONS_00050824
TCONS_00003335	TCONS_00036056	TCONS_00032923	TCONS_00044398	TCONS_00059372	TCONS_00051062
TCONS_00003336	TCONS_00022286	TCONS_00032924	TCONS_00044720	TCONS_00059381	TCONS_00051290
TCONS_00003355	TCONS_00022289	TCONS_00033055	TCONS_00044721	TCONS_00059414	TCONS_00051755
TCONS_00003356	TCONS_00003917	TCONS_00033113	TCONS_00044960	TCONS_00059597	TCONS_00051762
TCONS_00003381	TCONS_00044218	TCONS_00033249	TCONS_00045095	TCONS_00059741	TCONS_00051314
TCONS_00003412	TCONS_00044217	TCONS_00033295	TCONS_00045456	TCONS_00059995	TCONS_00052394
TCONS_00003418	TCONS_00000724	TCONS_00033296	TCONS_00045673	TCONS_00060189	TCONS_00052395
TCONS_00003421	TCONS_00036055	TCONS_00033350	TCONS_00046131	TCONS_00060190	TCONS_00052646
TCONS_00003448	TCONS_00029338	TCONS_00033610	TCONS_00046168	TCONS_00060240	TCONS_00052698
TCONS_00003461	TCONS_00013468	TCONS_00034353	TCONS_00046171	TCONS_00060477	TCONS_00052712
TCONS_00003476	TCONS_00028203	TCONS_00034665	TCONS_00046237	TCONS_00060860	TCONS_00052909
TCONS_00003563	TCONS_00064601	TCONS_00034220	TCONS_00046660	TCONS_00060870	TCONS_00053248
TCONS_00003590	TCONS_00018123	TCONS_00035084	TCONS_00047400	TCONS_00061186	TCONS_00053947
TCONS_00003593	TCONS_00046006	TCONS_00035087	TCONS_00047402	TCONS_00061667	TCONS_00054017
TCONS_00003594	TCONS_00007272	TCONS_00034941	TCONS_00047082	TCONS_00062577	TCONS_00054145
TCONS_00003599	TCONS_00016798	TCONS_00035304	TCONS_00048025	TCONS_00062612	TCONS_00054146
TCONS_00003681	TCONS_00003200	TCONS_00035365	TCONS_00048160	TCONS_00062651	TCONS_00053811
TCONS_00003685	TCONS_00023713	TCONS_00035648	TCONS_00048164	TCONS_00062681	TCONS_00054478
TCONS_00003719	TCONS_00023714	TCONS_00035818	TCONS_00048340	TCONS_00062941	TCONS_00054710
TCONS_00003756	TCONS_00018129	TCONS_00035824	TCONS_00048915	TCONS_00063428	TCONS_00055086
TCONS_00003788	TCONS_00023715	TCONS_00035883	TCONS_00049211	TCONS_00064816	TCONS_00055805
TCONS_00003794	TCONS_00029334	TCONS_00036079	TCONS_00049607	TCONS_00064904	TCONS_00055806
TCONS_00003801	TCONS_00008847	TCONS_00035934	TCONS_00049608	TCONS_00065005	TCONS_00056311
TCONS_00003802	TCONS_00008846	TCONS_00036129	TCONS_00049645	TCONS_00065184	TCONS_00056479
TCONS_00003803	TCONS_00033270	TCONS_00036153	TCONS_00049664	TCONS_00065304	TCONS_00056725
TCONS_00003804	TCONS_00021950	TCONS_00036200	TCONS_00049706	TCONS_00065330	TCONS_00056819
TCONS_00003827	TCONS_00000734	TCONS_00036202	TCONS_00049853	TCONS_00066029	TCONS_00057208
TCONS_00003849	TCONS_00043623	TCONS_00036210	TCONS_00050197		TCONS_00057260
TCONS_00003850	TCONS_00033273	TCONS_00036321	TCONS_00050223		TCONS_00057448
TCONS_00003851	TCONS_00033274	TCONS_00036438	TCONS_00050265		TCONS_00057474
TCONS_00003852	TCONS_00064633	TCONS_00037148	TCONS_00050480		TCONS_00057629
TCONS_00003898	TCONS_00066190	TCONS_00037423	TCONS_00050593		TCONS_00057630
TCONS_00003917	TCONS_00064632	TCONS_00037187	TCONS_00050622		TCONS_00057631
TCONS_00003969	TCONS_00066191	TCONS_00037230	TCONS_00050572		TCONS_00058048
TCONS_00003970	TCONS_00021955	TCONS_00037234	TCONS_00051062		TCONS_00058430
TCONS_00003977	TCONS_00009319	TCONS_00037506	TCONS_00051501		TCONS_00058852
TCONS_00003991	TCONS_00021951	TCONS_00037312	TCONS_00051105		TCONS_00058945
TCONS_00004001	TCONS_00018925	TCONS_00037319	TCONS_00051290		TCONS_00059034
TCONS_00004013	TCONS_00018924	TCONS_00037919	TCONS_00051755		TCONS_00058730
TCONS_00004046	TCONS_00023745	TCONS_00037959	TCONS_00051762		TCONS_00059299
TCONS_00004047	TCONS_00041379	TCONS_00038283	TCONS_00051314		TCONS_00059372
TCONS_00004048	TCONS_00044238	TCONS_00038087	TCONS_00052394		TCONS_00059381
TCONS_00004054	TCONS_00032743	TCONS_00038235	TCONS_00052395		TCONS_00059597
TCONS_00004055	TCONS_00033248	TCONS_00038728	TCONS_00052646		TCONS_00059741
TCONS_00004056	TCONS_00044233	TCONS_00038798	TCONS_00052660		TCONS_00059995
TCONS_00004087	TCONS_00032744	TCONS_00038622	TCONS_00052698		TCONS_00060240
TCONS_00004093	TCONS_00041391	TCONS_00039409	TCONS_00052712		TCONS_00060372
TCONS_00004106	TCONS_00013446	TCONS_00039427	TCONS_00052909		TCONS_00060477
TCONS_00004110	TCONS_00029314	TCONS_00039549	TCONS_00053248		TCONS_00060870
TCONS_00004112	TCONS_00032748	TCONS_00039560	TCONS_00054031		TCONS_00060861
TCONS_00004119	TCONS_00032749	TCONS_00039610	TCONS_00053689		TCONS_00061186
TCONS_00004120	TCONS_00041395	TCONS_00039778	TCONS_00054145		TCONS_00061667
TCONS_00004129	TCONS_00029312	TCONS_00039947	TCONS_00054146		TCONS_00062198
TCONS_00004141	TCONS_00023738	TCONS_00040061	TCONS_00053811		TCONS_00062612
TCONS_00004203	TCONS_00018105	TCONS_00040140	TCONS_00054478		TCONS_00062651
TCONS_00004263	TCONS_00054667	TCONS_00040099	TCONS_00054710		TCONS_00062681
TCONS_00004264	TCONS_00023741	TCONS_00040566	TCONS_00055086		TCONS_00062941
TCONS_00004293	TCONS_00023740	TCONS_00040944	TCONS_00055545		TCONS_00063428
TCONS_00004332	TCONS_00036047	TCONS_00041102	TCONS_00055805		TCONS_00063687
TCONS_00004343	TCONS_00027092	TCONS_00041305	TCONS_00055806		TCONS_00064093
TCONS_00004361	TCONS_00022293	TCONS_00041306	TCONS_00056274		TCONS_00064094
TCONS_00004381	TCONS_00022294	TCONS_00041518	TCONS_00056298		TCONS_00064095
TCONS_00004387	TCONS_00032750	TCONS_00041569	TCONS_00056311		TCONS_00064096
TCONS_00004395	TCONS_00036040	TCONS_00041572	TCONS_00056409		TCONS_00064904
TCONS_00004400	TCONS_00034892	TCONS_00041957	TCONS_00056479		TCONS_00065005
TCONS_00004403	TCONS_00000813	TCONS_00041959	TCONS_00056720		TCONS_00065154
TCONS_00004405	TCONS_00060170	TCONS_00042318	TCONS_00056819		TCONS_00065034
TCONS_00004414	TCONS_00060174	TCONS_00042319	TCONS_00057062		TCONS_00065304
TCONS_00004433	TCONS_00060173	TCONS_00042368	TCONS_00057083		TCONS_00065784
TCONS_00004440	TCONS_00060172	TCONS_00042373	TCONS_00057208		TCONS_00066029
TCONS_00004457	TCONS_00005423	TCONS_00042524	TCONS_00057209		TCONS_00066056
TCONS_00004468	TCONS_00052431	TCONS_00042990	TCONS_00057231		TCONS_00066083
TCONS_00004481	TCONS_00005424	TCONS_00043030	TCONS_00057232		TCONS_00066158
TCONS_00004499	TCONS_00024407	TCONS_00043336	TCONS_00057474
TCONS_00004500	TCONS_00018931	TCONS_00043420	TCONS_00057629
TCONS_00004534	TCONS_00054572	TCONS_00044294	TCONS_00057630
TCONS_00004547	TCONS_00049361	TCONS_00044275	TCONS_00057631
TCONS_00004553	TCONS_00054573	TCONS_00044283	TCONS_00058195
TCONS_00004579	TCONS_00049362	TCONS_00044287	TCONS_00058430
TCONS_00004582	TCONS_00054575	TCONS_00044290	TCONS_00058826
TCONS_00004627	TCONS_00032688	TCONS_00044720	TCONS_00058852
TCONS_00004662	TCONS_00046795	TCONS_00044721	TCONS_00058893
TCONS_00004663	TCONS_00045660	TCONS_00044960	TCONS_00058972
TCONS_00004667	TCONS_00025164	TCONS_00044906	TCONS_00059034
TCONS_00004673	TCONS_00054579	TCONS_00045209	TCONS_00058730
TCONS_00004722	TCONS_00042926	TCONS_00045095	TCONS_00059299
TCONS_00004735	TCONS_00024421	TCONS_00045456	TCONS_00059372
TCONS_00004740	TCONS_00054577	TCONS_00045673	TCONS_00059381
TCONS_00004755	TCONS_00024420	TCONS_00045791	TCONS_00059539
TCONS_00004756	TCONS_00027180	TCONS_00046168	TCONS_00059414
TCONS_00004762	TCONS_00007349	TCONS_00046171	TCONS_00059597
TCONS_00004765	TCONS_00023804	TCONS_00046237	TCONS_00059741
TCONS_00004792	TCONS_00054583	TCONS_00046552	TCONS_00059995
TCONS_00004806	TCONS_00023803	TCONS_00046659	TCONS_00060238
TCONS_00004846	TCONS_00060178	TCONS_00046660	TCONS_00060240
TCONS_00004854	TCONS_00009419	TCONS_00046661	TCONS_00060372
TCONS_00004856	TCONS_00027184	TCONS_00046662	TCONS_00060477
TCONS_00004865	TCONS_00004387	TCONS_00047082	TCONS_00060714
TCONS_00004895	TCONS_00046038	TCONS_00047560	TCONS_00060870
TCONS_00004906	TCONS_00026943	TCONS_00048025	TCONS_00060861
TCONS_00004908	TCONS_00042000	TCONS_00048160	TCONS_00061186
TCONS_00004909	TCONS_00045671	TCONS_00048479	TCONS_00061289
TCONS_00004913	TCONS_00026942	TCONS_00049029	TCONS_00061389
TCONS_00004953	TCONS_00032675	TCONS_00048861	TCONS_00061429
TCONS_00004981	TCONS_00041465	TCONS_00048915	TCONS_00061395
TCONS_00004998	TCONS_00048290	TCONS_00049211	TCONS_00061667
TCONS_00005052	TCONS_00025965	TCONS_00049418	TCONS_00061564
TCONS_00005078	TCONS_00060192	TCONS_00049607	TCONS_00061874
TCONS_00005083	TCONS_00027177	TCONS_00049608	TCONS_00062078
TCONS_00005089	TCONS_00027178	TCONS_00049664	TCONS_00062352
TCONS_00005102	TCONS_00023811	TCONS_00049706	TCONS_00062612
TCONS_00005111	TCONS_00023817	TCONS_00049824	TCONS_00062651
TCONS_00005140	TCONS_00046062	TCONS_00050141	TCONS_00062941
TCONS_00005144	TCONS_00023816	TCONS_00050144	TCONS_00062942
TCONS_00005195	TCONS_00052450	TCONS_00050197	TCONS_00062943
TCONS_00005198	TCONS_00046065	TCONS_00050480	TCONS_00063428
TCONS_00005217	TCONS_00018953	TCONS_00050361	TCONS_00064138
TCONS_00005224	TCONS_00023815	TCONS_00050622	TCONS_00064904
TCONS_00005229	TCONS_00027171	TCONS_00050572	TCONS_00065005
TCONS_00005232	TCONS_00062409	TCONS_00050824	TCONS_00065008
TCONS_00005233	TCONS_00049348	TCONS_00051062	TCONS_00065304
TCONS_00005246	TCONS_00004395	TCONS_00051290	TCONS_00065331
TCONS_00005247	TCONS_00046066	TCONS_00051755	TCONS_00065373
TCONS_00005251	TCONS_00013489	TCONS_00051762	TCONS_00066029
TCONS_00005252	TCONS_00045689	TCONS_00051314	TCONS_00066083
TCONS_00005262	TCONS_00026916	TCONS_00052394
TCONS_00005285	TCONS_00041456	TCONS_00052395
TCONS_00005287	TCONS_00042904	TCONS_00052646
TCONS_00005309	TCONS_00042905	TCONS_00052660
TCONS_00005312	TCONS_00054599	TCONS_00052696
TCONS_00005319	TCONS_00023831	TCONS_00052698
TCONS_00005336	TCONS_00049351	TCONS_00052909
TCONS_00005385	TCONS_00049352	TCONS_00053385
TCONS_00005392	TCONS_00018018	TCONS_00053248
TCONS_00005393	TCONS_00045691	TCONS_00054017
TCONS_00005401	TCONS_00025968	TCONS_00054145
TCONS_00005423	TCONS_00023828	TCONS_00054146
TCONS_00005424	TCONS_00025967	TCONS_00053811
TCONS_00005483	TCONS_00018017	TCONS_00054478
TCONS_00005523	TCONS_00023827	TCONS_00054625
TCONS_00005532	TCONS_00026921	TCONS_00054582
TCONS_00005545	TCONS_00023829	TCONS_00054643
TCONS_00005546	TCONS_00026922	TCONS_00054610
TCONS_00005547	TCONS_00041464	TCONS_00054710
TCONS_00005548	TCONS_00035459	TCONS_00054757
TCONS_00005551	TCONS_00045698	TCONS_00054851
TCONS_00005552	TCONS_00049358	TCONS_00055086
TCONS_00005554	TCONS_00025133	TCONS_00055258
TCONS_00005594	TCONS_00052467	TCONS_00056274
TCONS_00005609	TCONS_00052468	TCONS_00056298
TCONS_00005622	TCONS_00016707	TCONS_00056311
TCONS_00005639	TCONS_00034950	TCONS_00056407
TCONS_00005679	TCONS_00018080	TCONS_00056411
TCONS_00005717	TCONS_00035458	TCONS_00056479
TCONS_00005718	TCONS_00042026	TCONS_00056539
TCONS_00005744	TCONS_00035451	TCONS_00056540
TCONS_00005745	TCONS_00015645	TCONS_00056581
TCONS_00005762	TCONS_00049327	TCONS_00056725
TCONS_00005766	TCONS_00046088	TCONS_00056799
TCONS_00005791	TCONS_00018970	TCONS_00056812
TCONS_00005801	TCONS_00015642	TCONS_00056819
TCONS_00005839	TCONS_00061379	TCONS_00057007
TCONS_00005865	TCONS_00049329	TCONS_00057208
TCONS_00005869	TCONS_00049328	TCONS_00057474
TCONS_00005870	TCONS_00007314	TCONS_00057630
TCONS_00005894	TCONS_00027154	TCONS_00057629
TCONS_00005910	TCONS_00024468	TCONS_00057631
TCONS_00005911	TCONS_00042037	TCONS_00058049
TCONS_00005912	TCONS_00043577	TCONS_00058084
TCONS_00005949	TCONS_00062441	TCONS_00058195
TCONS_00006037	TCONS_00061393	TCONS_00058237
TCONS_00006074	TCONS_00026015	TCONS_00058239
TCONS_00006083	TCONS_00062433	TCONS_00058430
TCONS_00006090	TCONS_00049333	TCONS_00058852
TCONS_00006102	TCONS_00018983	TCONS_00058873
TCONS_00006103	TCONS_00043582	TCONS_00059034
TCONS_00006109	TCONS_00046073	TCONS_00058730
TCONS_00006110	TCONS_00053098	TCONS_00059299
TCONS_00006118	TCONS_00053099	TCONS_00059372
TCONS_00006127	TCONS_00052480	TCONS_00059381
TCONS_00006129	TCONS_00046072	TCONS_00059539
TCONS_00006130	TCONS_00049330	TCONS_00059597
TCONS_00006131	TCONS_00026010	TCONS_00059599
TCONS_00006132	TCONS_00025112	TCONS_00059603
TCONS_00006178	TCONS_00045637	TCONS_00059741
TCONS_00006191	TCONS_00062447	TCONS_00059995
TCONS_00006221	TCONS_00026006	TCONS_00060189
TCONS_00006254	TCONS_00062446	TCONS_00060190
TCONS_00006256	TCONS_00049307	TCONS_00060127
TCONS_00006280	TCONS_00062443	TCONS_00060240
TCONS_00006281	TCONS_00042054	TCONS_00060372
TCONS_00006329	TCONS_00062445	TCONS_00060477
TCONS_00006330	TCONS_00042051	TCONS_00060870
TCONS_00006331	TCONS_00042052	TCONS_00061154
TCONS_00006332	TCONS_00042050	TCONS_00061186
TCONS_00006333	TCONS_00052490	TCONS_00061373
TCONS_00006334	TCONS_00005401	TCONS_00061389
TCONS_00006335	TCONS_00038212	TCONS_00061397
TCONS_00006357	TCONS_00042949	TCONS_00061667
TCONS_00006367	TCONS_00018051	TCONS_00061564
TCONS_00006368	TCONS_00041415	TCONS_00062075
TCONS_00006373	TCONS_00042067	TCONS_00062320
TCONS_00006391	TCONS_00042068	TCONS_00062387
TCONS_00006394	TCONS_00042062	TCONS_00062352
TCONS_00006431	TCONS_00042063	TCONS_00062612
TCONS_00006435	TCONS_00042064	TCONS_00062651
TCONS_00006437	TCONS_00045652	TCONS_00062681
TCONS_00006439	TCONS_00025928	TCONS_00062723
TCONS_00006477	TCONS_00027120	TCONS_00062941
TCONS_00006494	TCONS_00034939	TCONS_00063428
TCONS_00006495	TCONS_00042060	TCONS_00063687
TCONS_00006508	TCONS_00025927	TCONS_00063705
TCONS_00006526	TCONS_00042061	TCONS_00063959
TCONS_00006527	TCONS_00025922	TCONS_00064093
TCONS_00006552	TCONS_00014550	TCONS_00064094
TCONS_00006574	TCONS_00026063	TCONS_00064095
TCONS_00006589	TCONS_00037549	TCONS_00064096
TCONS_00006590	TCONS_00055181	TCONS_00064138
TCONS_00006594	TCONS_00061331	TCONS_00064758
TCONS_00006601	TCONS_00048236	TCONS_00064874
TCONS_00006622	TCONS_00046711	TCONS_00064904
TCONS_00006623	TCONS_00038280	TCONS_00064980
TCONS_00006624	TCONS_00035405	TCONS_00065005
TCONS_00006625	TCONS_00031163	TCONS_00065304
TCONS_00006633	TCONS_00019166	TCONS_00066083
TCONS_00006646	TCONS_00062476	TCONS_00066230
TCONS_00006706	TCONS_00048246	TCONS_00066327
TCONS_00006723	TCONS_00062477
TCONS_00006724	TCONS_00014568
TCONS_00006754	TCONS_00014563
TCONS_00006755	TCONS_00047167
TCONS_00006759	TCONS_00056637
TCONS_00006765	TCONS_00059417
TCONS_00006807	TCONS_00019160
TCONS_00006826	TCONS_00037548
TCONS_00006842	TCONS_00028190
TCONS_00006908	TCONS_00037546
TCONS_00006921	TCONS_00026043
TCONS_00006951	TCONS_00059451
TCONS_00006952	TCONS_00014532
TCONS_00006964	TCONS_00056653
TCONS_00007029	TCONS_00048218
TCONS_00007077	TCONS_00026996
TCONS_00007086	TCONS_00061359
TCONS_00007129	TCONS_00048217
TCONS_00007144	TCONS_00026997
TCONS_00007148	TCONS_00046731
TCONS_00007164	TCONS_00026049
TCONS_00007195	TCONS_00031139
TCONS_00007206	TCONS_00026992
TCONS_00007207	TCONS_00031137
TCONS_00007272	TCONS_00061361
TCONS_00007314	TCONS_00056649
TCONS_00007349	TCONS_00061362
TCONS_00007361	TCONS_00061363
TCONS_00007362	TCONS_00031140
TCONS_00007363	TCONS_00026989
TCONS_00007371	TCONS_00017817
TCONS_00007383	TCONS_00017818
TCONS_00007434	TCONS_00028180
TCONS_00007435	TCONS_00028172
TCONS_00007457	TCONS_00017835
TCONS_00007458	TCONS_00018093
TCONS_00007472	TCONS_00061371
TCONS_00007492	TCONS_00018094
TCONS_00007498	TCONS_00048219
TCONS_00007515	TCONS_00053815
TCONS_00007525	TCONS_00038257
TCONS_00007526	TCONS_00004332
TCONS_00007527	TCONS_00053840
TCONS_00007551	TCONS_00039779
TCONS_00007553	TCONS_00050053
TCONS_00007555	TCONS_00026967
TCONS_00007566	TCONS_00046746
TCONS_00007567	TCONS_00014506
TCONS_00007568	TCONS_00039773
TCONS_00007569	TCONS_00014505
TCONS_00007574	TCONS_00061300
TCONS_00007575	TCONS_00057289
TCONS_00007576	TCONS_00031125
TCONS_00007584	TCONS_00046763
TCONS_00007606	TCONS_00020319
TCONS_00007625	TCONS_00048289
TCONS_00007628	TCONS_00046761
TCONS_00007633	TCONS_00004343
TCONS_00007645	TCONS_00060138
TCONS_00007649	TCONS_00037503
TCONS_00007652	TCONS_00025991
TCONS_00007671	TCONS_00065467
TCONS_00007678	TCONS_00050064
TCONS_00007690	TCONS_00055149
TCONS_00007710	TCONS_00050065
TCONS_00007711	TCONS_00014516
TCONS_00007737	TCONS_00031132
TCONS_00007738	TCONS_00040729
TCONS_00007766	TCONS_00031135
TCONS_00007786	TCONS_00048259
TCONS_00007801	TCONS_00005483
TCONS_00007817	TCONS_00050067
TCONS_00007825	TCONS_00055168
TCONS_00007830	TCONS_00046773
TCONS_00007831	TCONS_00056693
TCONS_00007851	TCONS_00055166
TCONS_00007866	TCONS_00061311
TCONS_00007873	TCONS_00001930
TCONS_00007874	TCONS_00060147
TCONS_00007894	TCONS_00049386
TCONS_00007895	TCONS_00065484
TCONS_00007897	TCONS_00047151
TCONS_00007914	TCONS_00065488
TCONS_00007926	TCONS_00047154
TCONS_00007956	TCONS_00025999
TCONS_00007967	TCONS_00065487
TCONS_00007974	TCONS_00065479
TCONS_00007985	TCONS_00039754
TCONS_00007998	TCONS_00039755
TCONS_00008009	TCONS_00052406
TCONS_00008048	TCONS_00058907
TCONS_00008049	TCONS_00040758
TCONS_00008050	TCONS_00040759
TCONS_00008057	TCONS_00004361
TCONS_00008060	TCONS_00065491
TCONS_00008062	TCONS_00061322
TCONS_00008064	TCONS_00065494
TCONS_00008065	TCONS_00048260
TCONS_00008066	TCONS_00048261
TCONS_00008068	TCONS_00047142
TCONS_00008081	TCONS_00002106
TCONS_00008085	TCONS_00065496
TCONS_00008086	TCONS_00039745
TCONS_00008087	TCONS_00065489
TCONS_00008088	TCONS_00052410
TCONS_00008089	TCONS_00039741
TCONS_00008091	TCONS_00053028
TCONS_00008092	TCONS_00053027
TCONS_00008124	TCONS_00058911
TCONS_00008137	TCONS_00001912
TCONS_00008142	TCONS_00052418
TCONS_00008156	TCONS_00001913
TCONS_00008185	TCONS_00036199
TCONS_00008190	TCONS_00036198
TCONS_00008262	TCONS_00036191
TCONS_00008290	TCONS_00036190
TCONS_00008305	TCONS_00063424
TCONS_00008307	TCONS_00050762
TCONS_00008354	TCONS_00012248
TCONS_00008451	TCONS_00065453
TCONS_00008454	TCONS_00002028
TCONS_00008455	TCONS_00008979
TCONS_00008463	TCONS_00039816
TCONS_00008465	TCONS_00056809
TCONS_00008481	TCONS_00039831
TCONS_00008511	TCONS_00010961
TCONS_00008581	TCONS_00039833
TCONS_00008582	TCONS_00064553
TCONS_00008587	TCONS_00056801
TCONS_00008588	TCONS_00056800
TCONS_00008608	TCONS_00001727
TCONS_00008612	TCONS_00056805
TCONS_00008618	TCONS_00058947
TCONS_00008620	TCONS_00056803
TCONS_00008621	TCONS_00044399
TCONS_00008629	TCONS_00033439
TCONS_00008631	TCONS_00063411
TCONS_00008642	TCONS_00044394
TCONS_00008643	TCONS_00044397
TCONS_00008671	TCONS_00014499
TCONS_00008674	TCONS_00044396
TCONS_00008677	TCONS_00044390
TCONS_00008720	TCONS_00044393
TCONS_00008743	TCONS_00002014
TCONS_00008753	TCONS_00010957
TCONS_00008782	TCONS_00010956
TCONS_00008789	TCONS_00010955
TCONS_00008846	TCONS_00033102
TCONS_00008847	TCONS_00031332
TCONS_00008856	TCONS_00058933
TCONS_00008867	TCONS_00033473
TCONS_00008894	TCONS_00050785
TCONS_00008904	TCONS_00033468
TCONS_00008910	TCONS_00020356
TCONS_00008914	TCONS_00017773
TCONS_00008915	TCONS_00044389
TCONS_00008926	TCONS_00064538
TCONS_00008948	TCONS_00017771
TCONS_00008968	TCONS_00008992
TCONS_00008979	TCONS_00044387
TCONS_00008992	TCONS_00006723
TCONS_00009007	TCONS_00006724
TCONS_00009013	TCONS_00002951
TCONS_00009035	TCONS_00002952
TCONS_00009036	TCONS_00059383
TCONS_00009037	TCONS_00036994
TCONS_00009047	TCONS_00065418
TCONS_00009059	TCONS_00051746
TCONS_00009063	TCONS_00006706
TCONS_00009064	TCONS_00051748
TCONS_00009065	TCONS_00001702
TCONS_00009066	TCONS_00033115
TCONS_00009067	TCONS_00033114
TCONS_00009068	TCONS_00058925
TCONS_00009075	TCONS_00033112
TCONS_00009080	TCONS_00033111
TCONS_00009091	TCONS_00040814
TCONS_00009128	TCONS_00058926
TCONS_00009139	TCONS_00033110
TCONS_00009150	TCONS_00040813
TCONS_00009184	TCONS_00059399
TCONS_00009195	TCONS_00044373
TCONS_00009225	TCONS_00057485
TCONS_00009226	TCONS_00029414
TCONS_00009248	TCONS_00029416
TCONS_00009255	TCONS_00031313
TCONS_00009268	TCONS_00012251
TCONS_00009276	TCONS_00010936
TCONS_00009281	TCONS_00002963
TCONS_00009283	TCONS_00002962
TCONS_00009284	TCONS_00037688
TCONS_00009285	TCONS_00002927
TCONS_00009319	TCONS_00022344
TCONS_00009346	TCONS_00065401
TCONS_00009350	TCONS_00010991
TCONS_00009380	TCONS_00057471
TCONS_00009389	TCONS_00030749
TCONS_00009419	TCONS_00030742
TCONS_00009434	TCONS_00048305
TCONS_00009435	TCONS_00057109
TCONS_00009438	TCONS_00053906
TCONS_00009439	TCONS_00057108
TCONS_00009440	TCONS_00037691
TCONS_00009453	TCONS_00053909
TCONS_00009480	TCONS_00053908
TCONS_00009494	TCONS_00037699
TCONS_00009495	TCONS_00017738
TCONS_00009496	TCONS_00037698
TCONS_00009523	TCONS_00066002
TCONS_00009530	TCONS_00066003
TCONS_00009573	TCONS_00066004
TCONS_00009594	TCONS_00002940
TCONS_00009598	TCONS_00066005
TCONS_00009600	TCONS_00017742
TCONS_00009601	TCONS_00002058
TCONS_00009602	TCONS_00017743
TCONS_00009603	TCONS_00028381
TCONS_00009604	TCONS_00017744
TCONS_00009605	TCONS_00028382
TCONS_00009606	TCONS_00009268
TCONS_00009607	TCONS_00001773
TCONS_00009668	TCONS_00030758
TCONS_00009674	TCONS_00002908
TCONS_00009682	TCONS_00066008
TCONS_00009700	TCONS_00066007
TCONS_00009718	TCONS_00011477
TCONS_00009725	TCONS_00066006
TCONS_00009727	TCONS_00051776
TCONS_00009771	TCONS_00022321
TCONS_00009772	TCONS_00002905
TCONS_00009795	TCONS_00022322
TCONS_00009796	TCONS_00017737
TCONS_00009823	TCONS_00032817
TCONS_00009885	TCONS_00003172
TCONS_00009909	TCONS_00030724
TCONS_00009910	TCONS_00032811
TCONS_00009923	TCONS_00057439
TCONS_00009939	TCONS_00009281
TCONS_00009999	TCONS_00009284
TCONS_00010018	TCONS_00009283
TCONS_00010048	TCONS_00002910
TCONS_00010064	TCONS_00051789
TCONS_00010084	TCONS_00006759
TCONS_00010099	TCONS_00022306
TCONS_00010144	TCONS_00006755
TCONS_00010166	TCONS_00032807
TCONS_00010167	TCONS_00014471
TCONS_00010168	TCONS_00006754
TCONS_00010173	TCONS_00032805
TCONS_00010183	TCONS_00056831
TCONS_00010186	TCONS_00009285
TCONS_00010187	TCONS_00059355
TCONS_00010210	TCONS_00057440
TCONS_00010235	TCONS_00058971
TCONS_00010257	TCONS_00057444
TCONS_00010263	TCONS_00057436
TCONS_00010269	TCONS_00034979
TCONS_00010277	TCONS_00044324
TCONS_00010280	TCONS_00044323
TCONS_00010281	TCONS_00030786
TCONS_00010294	TCONS_00030789
TCONS_00010295	TCONS_00032836
TCONS_00010296	TCONS_00000672
TCONS_00010298	TCONS_00066035
TCONS_00010316	TCONS_00003155
TCONS_00010318	TCONS_00066034
TCONS_00010336	TCONS_00016663
TCONS_00010362	TCONS_00036941
TCONS_00010372	TCONS_00036113
TCONS_00010373	TCONS_00054519
TCONS_00010374	TCONS_00030790
TCONS_00010391	TCONS_00003142
TCONS_00010425	TCONS_00009226
TCONS_00010498	TCONS_00045600
TCONS_00010500	TCONS_00009225
TCONS_00010502	TCONS_00000685
TCONS_00010526	TCONS_00015541
TCONS_00010543	TCONS_00000682
TCONS_00010546	TCONS_00015542
TCONS_00010573	TCONS_00000683
TCONS_00010585	TCONS_00008904
TCONS_00010590	TCONS_00011437
TCONS_00010598	TCONS_00011438
TCONS_00010608	TCONS_00003147
TCONS_00010626	TCONS_00021894
TCONS_00010631	TCONS_00021893
TCONS_00010635	TCONS_00023091
TCONS_00010636	TCONS_00043766
TCONS_00010644	TCONS_00000677
TCONS_00010658	TCONS_00013313
TCONS_00010659	TCONS_00009255
TCONS_00010699	TCONS_00063489
TCONS_00010703	TCONS_00000652
TCONS_00010720	TCONS_00066052
TCONS_00010751	TCONS_00002084
TCONS_00010766	TCONS_00066053
TCONS_00010790	TCONS_00008910
TCONS_00010822	TCONS_00066055
TCONS_00010836	TCONS_00003136
TCONS_00010842	TCONS_00002088
TCONS_00010936	TCONS_00029484
TCONS_00010955	TCONS_00066058
TCONS_00010956	TCONS_00052287
TCONS_00010957	TCONS_00015572
TCONS_00010961	TCONS_00003137
TCONS_00010981	TCONS_00003138
TCONS_00010982	TCONS_00029486
TCONS_00010991	TCONS_00008914
TCONS_00011015	TCONS_00008915
TCONS_00011038	TCONS_00021860
TCONS_00011064	TCONS_00033189
TCONS_00011067	TCONS_00033188
TCONS_00011107	TCONS_00013305
TCONS_00011110	TCONS_00043790
TCONS_00011111	TCONS_00030777
TCONS_00011112	TCONS_00066063
TCONS_00011170	TCONS_00009248
TCONS_00011171	TCONS_00030773
TCONS_00011241	TCONS_00066067
TCONS_00011252	TCONS_00036902
TCONS_00011259	TCONS_00021863
TCONS_00011260	TCONS_00008926
TCONS_00011297	TCONS_00033193
TCONS_00011347	TCONS_00030783
TCONS_00011368	TCONS_00066079
TCONS_00011409	TCONS_00046130
TCONS_00011437	TCONS_00054560
TCONS_00011438	TCONS_00023976
TCONS_00011477	TCONS_00011409
TCONS_00011518	TCONS_00066077
TCONS_00011569	TCONS_00054565
TCONS_00011604	TCONS_00054564
TCONS_00011623	TCONS_00007361
TCONS_00011627	TCONS_00007362
TCONS_00011635	TCONS_00044368
TCONS_00011657	TCONS_00007363
TCONS_00011669	TCONS_00044363
TCONS_00011673	TCONS_00066070
TCONS_00011676	TCONS_00035389
TCONS_00011678	TCONS_00035385
TCONS_00011679	TCONS_00000624
TCONS_00011688	TCONS_00042218
TCONS_00011703	TCONS_00035388
TCONS_00011704	TCONS_00035382
TCONS_00011719	TCONS_00023045
TCONS_00011723	TCONS_00023044
TCONS_00011725	TCONS_00008948
TCONS_00011726	TCONS_00023858
TCONS_00011737	TCONS_00023859
TCONS_00011801	TCONS_00023856
TCONS_00011834	TCONS_00064509
TCONS_00011836	TCONS_00054551
TCONS_00011838	TCONS_00032863
TCONS_00011839	TCONS_00066085
TCONS_00011841	TCONS_00000642
TCONS_00011848	TCONS_00066081
TCONS_00011859	TCONS_00042202
TCONS_00011869	TCONS_00042207
TCONS_00011870	TCONS_00043721
TCONS_00011872	TCONS_00042209
TCONS_00011917	TCONS_00042208
TCONS_00011937	TCONS_00023845
TCONS_00011954	TCONS_00029447
TCONS_00011955	TCONS_00063447
TCONS_00011961	TCONS_00016684
TCONS_00011963	TCONS_00032898
TCONS_00012054	TCONS_00007383
TCONS_00012056	TCONS_00032896
TCONS_00012065	TCONS_00043735
TCONS_00012071	TCONS_00033142
TCONS_00012072	TCONS_00036175
TCONS_00012073	TCONS_00054538
TCONS_00012074	TCONS_00033140
TCONS_00012080	TCONS_00036963
TCONS_00012089	TCONS_00023852
TCONS_00012093	TCONS_00036964
TCONS_00012185	TCONS_00008968
TCONS_00012190	TCONS_00021824
TCONS_00012248	TCONS_00036182
TCONS_00012251	TCONS_00023070
TCONS_00012278	TCONS_00032894
TCONS_00012282	TCONS_00043749
TCONS_00012328	TCONS_00022394
TCONS_00012347	TCONS_00024552
TCONS_00012348	TCONS_00005319
TCONS_00012361	TCONS_00035352
TCONS_00012387	TCONS_00045559
TCONS_00012421	TCONS_00000712
TCONS_00012425	TCONS_00042126
TCONS_00012469	TCONS_00045560
TCONS_00012470	TCONS_00027920
TCONS_00012471	TCONS_00027298
TCONS_00012472	TCONS_00049463
TCONS_00012494	TCONS_00023932
TCONS_00012545	TCONS_00049464
TCONS_00012555	TCONS_00007457
TCONS_00012577	TCONS_00018832
TCONS_00012628	TCONS_00007458
TCONS_00012629	TCONS_00027928
TCONS_00012636	TCONS_00035344
TCONS_00012638	TCONS_00045569
TCONS_00012640	TCONS_00035342
TCONS_00012642	TCONS_00035341
TCONS_00012643	TCONS_00027927
TCONS_00012644	TCONS_00041575
TCONS_00012649	TCONS_00041584
TCONS_00012650	TCONS_00055257
TCONS_00012651	TCONS_00046178
TCONS_00012688	TCONS_00041585
TCONS_00012714	TCONS_00041580
TCONS_00012740	TCONS_00013374
TCONS_00012809	TCONS_00042142
TCONS_00012824	TCONS_00013372
TCONS_00012826	TCONS_00018848
TCONS_00012828	TCONS_00013373
TCONS_00012862	TCONS_00027288
TCONS_00012863	TCONS_00052341
TCONS_00012864	TCONS_00045570
TCONS_00012865	TCONS_00052343
TCONS_00012880	TCONS_00005336
TCONS_00012886	TCONS_00027284
TCONS_00012918	TCONS_00024531
TCONS_00012929	TCONS_00024535
TCONS_00012931	TCONS_00060294
TCONS_00012932	TCONS_00042104
TCONS_00012941	TCONS_00046677
TCONS_00012949	TCONS_00007472
TCONS_00012950	TCONS_00027943
TCONS_00012958	TCONS_00026812
TCONS_00012960	TCONS_00046161
TCONS_00012962	TCONS_00024528
TCONS_00012965	TCONS_00049484
TCONS_00012975	TCONS_00005309
TCONS_00012980	TCONS_00026815
TCONS_00012984	TCONS_00035369
TCONS_00013035	TCONS_00026814
TCONS_00013044	TCONS_00026818
TCONS_00013058	TCONS_00026817
TCONS_00013059	TCONS_00046159
TCONS_00013060	TCONS_00004264
TCONS_00013088	TCONS_00004263
TCONS_00013126	TCONS_00054461
TCONS_00013161	TCONS_00024537
TCONS_00013297	TCONS_00054460
TCONS_00013305	TCONS_00049495
TCONS_00013313	TCONS_00045514
TCONS_00013314	TCONS_00052368
TCONS_00013372	TCONS_00016607
TCONS_00013373	TCONS_00025239
TCONS_00013374	TCONS_00024599
TCONS_00013382	TCONS_00024595
TCONS_00013412	TCONS_00026122
TCONS_00013431	TCONS_00029399
TCONS_00013434	TCONS_00062325
TCONS_00013446	TCONS_00062322
TCONS_00013468	TCONS_00062321
TCONS_00013489	TCONS_00026124
TCONS_00013532	TCONS_00062324
TCONS_00013533	TCONS_00062323
TCONS_00013535	TCONS_00015501
TCONS_00013561	TCONS_00041535
TCONS_00013570	TCONS_00062340
TCONS_00013579	TCONS_00016620
TCONS_00013637	TCONS_00026110
TCONS_00013648	TCONS_00021797
TCONS_00013674	TCONS_00044400
TCONS_00013675	TCONS_00045533
TCONS_00013676	TCONS_00019095
TCONS_00013677	TCONS_00038364
TCONS_00013678	TCONS_00025253
TCONS_00013679	TCONS_00035333
TCONS_00013682	TCONS_00052344
TCONS_00013691	TCONS_00021792
TCONS_00013693	TCONS_00021791
TCONS_00013760	TCONS_00062308
TCONS_00013798	TCONS_00007434
TCONS_00013812	TCONS_00027270
TCONS_00013816	TCONS_00027277
TCONS_00013845	TCONS_00027276
TCONS_00013883	TCONS_00049441
TCONS_00013893	TCONS_00045501
TCONS_00013938	TCONS_00004293
TCONS_00013989	TCONS_00027278
TCONS_00014051	TCONS_00062303
TCONS_00014055	TCONS_00027986
TCONS_00014147	TCONS_00027987
TCONS_00014193	TCONS_00061273
TCONS_00014210	TCONS_00025245
TCONS_00014211	TCONS_00026133
TCONS_00014262	TCONS_00045511
TCONS_00014263	TCONS_00026134
TCONS_00014280	TCONS_00027269
TCONS_00014299	TCONS_00056773
TCONS_00014301	TCONS_00014410
TCONS_00014303	TCONS_00027218
TCONS_00014310	TCONS_00048338
TCONS_00014328	TCONS_00027219
TCONS_00014332	TCONS_00014415
TCONS_00014334	TCONS_00061235
TCONS_00014335	TCONS_00026164
TCONS_00014336	TCONS_00026163
TCONS_00014337	TCONS_00026162
TCONS_00014338	TCONS_00014407
TCONS_00014339	TCONS_00014408
TCONS_00014340	TCONS_00062373
TCONS_00014348	TCONS_00062372
TCONS_00014352	TCONS_00014406
TCONS_00014359	TCONS_00062371
TCONS_00014365	TCONS_00046606
TCONS_00014366	TCONS_00062370
TCONS_00014367	TCONS_00056766
TCONS_00014381	TCONS_00046607
TCONS_00014383	TCONS_00046608
TCONS_00014406	TCONS_00014409
TCONS_00014407	TCONS_00031260
TCONS_00014408	TCONS_00019027
TCONS_00014409	TCONS_00061249
TCONS_00014410	TCONS_00026882
TCONS_00014415	TCONS_00026156
TCONS_00014426	TCONS_00026883
TCONS_00014471	TCONS_00031269
TCONS_00014494	TCONS_00014426
TCONS_00014499	TCONS_00026155
TCONS_00014505	TCONS_00004203
TCONS_00014506	TCONS_00028297
TCONS_00014516	TCONS_00031272
TCONS_00014532	TCONS_00056779
TCONS_00014550	TCONS_00059314
TCONS_00014563	TCONS_00026189
TCONS_00014568	TCONS_00047298
TCONS_00014580	TCONS_00018894
TCONS_00014581	TCONS_00061214
TCONS_00014582	TCONS_00005385
TCONS_00014587	TCONS_00062348
TCONS_00014616	TCONS_00026184
TCONS_00014628	TCONS_00019945
TCONS_00014656	TCONS_00048352
TCONS_00014660	TCONS_00026185
TCONS_00014664	TCONS_00037678
TCONS_00014684	TCONS_00031281
TCONS_00014685	TCONS_00037674
TCONS_00014740	TCONS_00040899
TCONS_00014746	TCONS_00037675
TCONS_00014762	TCONS_00056747
TCONS_00014763	TCONS_00056749
TCONS_00014782	TCONS_00056748
TCONS_00014798	TCONS_00062351
TCONS_00014799	TCONS_00005393
TCONS_00014869	TCONS_00019044
TCONS_00014904	TCONS_00019043
TCONS_00014926	TCONS_00005392
TCONS_00014936	TCONS_00019951
TCONS_00014941	TCONS_00027229
TCONS_00014952	TCONS_00061226
TCONS_00014953	TCONS_00026173
TCONS_00014960	TCONS_00026172
TCONS_00014961	TCONS_00053910
TCONS_00014967	TCONS_00031291
TCONS_00014990	TCONS_00053916
TCONS_00015027	TCONS_00031298
TCONS_00015028	TCONS_00041515
TCONS_00015030	TCONS_00024507
TCONS_00015044	TCONS_00048374
TCONS_00015052	TCONS_00047271
TCONS_00015053	TCONS_00047272
TCONS_00015054	TCONS_00012278
TCONS_00015056	TCONS_00047279
TCONS_00015064	TCONS_00026832
TCONS_00015094	TCONS_00047278
TCONS_00015132	TCONS_00026831
TCONS_00015140	TCONS_00055286
TCONS_00015153	TCONS_00020406
TCONS_00015154	TCONS_00020405
TCONS_00015161	TCONS_00031223
TCONS_00015166	TCONS_00046648
TCONS_00015208	TCONS_00040877
TCONS_00015212	TCONS_00024511
TCONS_00015225	TCONS_00051724
TCONS_00015239	TCONS_00065372
TCONS_00015249	TCONS_00057184
TCONS_00015329	TCONS_00055294
TCONS_00015330	TCONS_00012282
TCONS_00015331	TCONS_00024517
TCONS_00015340	TCONS_00061208
TCONS_00015342	TCONS_00026835
TCONS_00015343	TCONS_00026836
TCONS_00015354	TCONS_00024523
TCONS_00015364	TCONS_00040864
TCONS_00015371	TCONS_00024524
TCONS_00015446	TCONS_00026191
TCONS_00015460	TCONS_00026190
TCONS_00015490	TCONS_00060245
TCONS_00015498	TCONS_00057170
TCONS_00015501	TCONS_00065344
TCONS_00015541	TCONS_00057171
TCONS_00015542	TCONS_00060247
TCONS_00015572	TCONS_00053970
TCONS_00015642	TCONS_00026850
TCONS_00015645	TCONS_00045584
TCONS_00015698	TCONS_00056798
TCONS_00015715	TCONS_00027900
TCONS_00015717	TCONS_00046630
TCONS_00015721	TCONS_00056788
TCONS_00015722	TCONS_00031245
TCONS_00015723	TCONS_00037631
TCONS_00015747	TCONS_00019910
TCONS_00015748	TCONS_00047241
TCONS_00015753	TCONS_00065352
TCONS_00015754	TCONS_00045598
TCONS_00015762	TCONS_00057168
TCONS_00015789	TCONS_00045597
TCONS_00015790	TCONS_00045599
TCONS_00015801	TCONS_00020434
TCONS_00015831	TCONS_00047245
TCONS_00015841	TCONS_00045593
TCONS_00015874	TCONS_00057169
TCONS_00015875	TCONS_00019002
TCONS_00015940	TCONS_00050741
TCONS_00015941	TCONS_00026866
TCONS_00015958	TCONS_00040849
TCONS_00015960	TCONS_00024501
TCONS_00015961	TCONS_00065349
TCONS_00015964	TCONS_00000571
TCONS_00015977	TCONS_00017189
TCONS_00015987	TCONS_00044069
TCONS_00015988	TCONS_00017188
TCONS_00015989	TCONS_00031400
TCONS_00016004	TCONS_00051071
TCONS_00016005	TCONS_00028031
TCONS_00016007	TCONS_00044063
TCONS_00016008	TCONS_00019403
TCONS_00016009	TCONS_00010842
TCONS_00016024	TCONS_00011107
TCONS_00016043	TCONS_00011112
TCONS_00016047	TCONS_00065744
TCONS_00016049	TCONS_00065745
TCONS_00016107	TCONS_00065746
TCONS_00016108	TCONS_00065748
TCONS_00016109	TCONS_00011110
TCONS_00016118	TCONS_00011111
TCONS_00016130	TCONS_00023577
TCONS_00016143	TCONS_00044987
TCONS_00016144	TCONS_00020041
TCONS_00016147	TCONS_00020027
TCONS_00016148	TCONS_00057564
TCONS_00016171	TCONS_00017195
TCONS_00016196	TCONS_00033536
TCONS_00016197	TCONS_00017196
TCONS_00016287	TCONS_00017198
TCONS_00016289	TCONS_00017199
TCONS_00016291	TCONS_00014359
TCONS_00016300	TCONS_00023559
TCONS_00016302	TCONS_00065741
TCONS_00016303	TCONS_00059232
TCONS_00016304	TCONS_00019414
TCONS_00016308	TCONS_00014352
TCONS_00016361	TCONS_00065738
TCONS_00016362	TCONS_00065739
TCONS_00016367	TCONS_00060317
TCONS_00016426	TCONS_00051091
TCONS_00016433	TCONS_00044972
TCONS_00016460	TCONS_00014348
TCONS_00016480	TCONS_00051092
TCONS_00016483	TCONS_00060318
TCONS_00016490	TCONS_00007086
TCONS_00016491	TCONS_00028901
TCONS_00016509	TCONS_00057594
TCONS_00016576	TCONS_00059244
TCONS_00016585	TCONS_00056501
TCONS_00016588	TCONS_00059245
TCONS_00016595	TCONS_00044084
TCONS_00016607	TCONS_00014340
TCONS_00016620	TCONS_00060310
TCONS_00016663	TCONS_00020948
TCONS_00016684	TCONS_00053302
TCONS_00016707	TCONS_00017160
TCONS_00016771	TCONS_00033531
TCONS_00016786	TCONS_00023592
TCONS_00016798	TCONS_00044967
TCONS_00016801	TCONS_00023591
TCONS_00016804	TCONS_00014339
TCONS_00016838	TCONS_00014335
TCONS_00016839	TCONS_00060307
TCONS_00016846	TCONS_00014336
TCONS_00016892	TCONS_00033518
TCONS_00016896	TCONS_00058635
TCONS_00016942	TCONS_00033517
TCONS_00016955	TCONS_00033516
TCONS_00016956	TCONS_00020005
TCONS_00016957	TCONS_00014332
TCONS_00017061	TCONS_00060309
TCONS_00017062	TCONS_00014334
TCONS_00017067	TCONS_00026793
TCONS_00017071	TCONS_00051085
TCONS_00017074	TCONS_00023588
TCONS_00017116	TCONS_00037339
TCONS_00017118	TCONS_00023586
TCONS_00017122	TCONS_00037337
TCONS_00017125	TCONS_00051079
TCONS_00017131	TCONS_00030176
TCONS_00017160	TCONS_00014328
TCONS_00017188	TCONS_00030175
TCONS_00017189	TCONS_00001290
TCONS_00017194	TCONS_00065794
TCONS_00017195	TCONS_00006842
TCONS_00017196	TCONS_00059262
TCONS_00017198	TCONS_00029524
TCONS_00017199	TCONS_00047322
TCONS_00017248	TCONS_00044020
TCONS_00017249	TCONS_00057001
TCONS_00017348	TCONS_00031446
TCONS_00017372	TCONS_00031447
TCONS_00017391	TCONS_00044025
TCONS_00017410	TCONS_00044019
TCONS_00017417	TCONS_00030164
TCONS_00017418	TCONS_00053320
TCONS_00017449	TCONS_00028953
TCONS_00017458	TCONS_00064884
TCONS_00017459	TCONS_00016595
TCONS_00017460	TCONS_00028957
TCONS_00017470	TCONS_00028009
TCONS_00017471	TCONS_00028954
TCONS_00017477	TCONS_00044961
TCONS_00017519	TCONS_00030155
TCONS_00017520	TCONS_00037391
TCONS_00017521	TCONS_00037396
TCONS_00017532	TCONS_00044959
TCONS_00017534	TCONS_00053319
TCONS_00017557	TCONS_00051863
TCONS_00017571	TCONS_00037399
TCONS_00017579	TCONS_00051862
TCONS_00017580	TCONS_00006826
TCONS_00017584	TCONS_00047340
TCONS_00017588	TCONS_00014383
TCONS_00017590	TCONS_00010822
TCONS_00017596	TCONS_00059284
TCONS_00017645	TCONS_00002612
TCONS_00017646	TCONS_00014381
TCONS_00017656	TCONS_00053355
TCONS_00017657	TCONS_00047349
TCONS_00017676	TCONS_00044045
TCONS_00017737	TCONS_00001275
TCONS_00017738	TCONS_00011170
TCONS_00017742	TCONS_00034176
TCONS_00017743	TCONS_00051873
TCONS_00017744	TCONS_00037365
TCONS_00017760	TCONS_00047351
TCONS_00017771	TCONS_00010836
TCONS_00017773	TCONS_00033563
TCONS_00017817	TCONS_00053336
TCONS_00017818	TCONS_00022412
TCONS_00017835	TCONS_00034183
TCONS_00017840	TCONS_00002614
TCONS_00017841	TCONS_00002613
TCONS_00017857	TCONS_00052944
TCONS_00017881	TCONS_00007926
TCONS_00017888	TCONS_00052943
TCONS_00017898	TCONS_00052942
TCONS_00017930	TCONS_00032542
TCONS_00017948	TCONS_00036290
TCONS_00017959	TCONS_00033023
TCONS_00017966	TCONS_00044904
TCONS_00017967	TCONS_00009573
TCONS_00017972	TCONS_00064858
TCONS_00017975	TCONS_00043862
TCONS_00017976	TCONS_00007029
TCONS_00017981	TCONS_00044919
TCONS_00017982	TCONS_00044918
TCONS_00017983	TCONS_00035290
TCONS_00017985	TCONS_00032531
TCONS_00017986	TCONS_00034676
TCONS_00018017	TCONS_00044913
TCONS_00018018	TCONS_00044912
TCONS_00018051	TCONS_00029579
TCONS_00018080	TCONS_00064842
TCONS_00018082	TCONS_00003448
TCONS_00018093	TCONS_00029575
TCONS_00018094	TCONS_00000509
TCONS_00018105	TCONS_00064882
TCONS_00018116	TCONS_00033000
TCONS_00018123	TCONS_00064883
TCONS_00018129	TCONS_00033001
TCONS_00018130	TCONS_00034663
TCONS_00018131	TCONS_00064880
TCONS_00018168	TCONS_00064881
TCONS_00018172	TCONS_00043833
TCONS_00018175	TCONS_00063350
TCONS_00018249	TCONS_00010084
TCONS_00018259	TCONS_00016585
TCONS_00018281	TCONS_00064879
TCONS_00018282	TCONS_00013693
TCONS_00018284	TCONS_00064878
TCONS_00018285	TCONS_00064877
TCONS_00018286	TCONS_00064876
TCONS_00018291	TCONS_00034656
TCONS_00018310	TCONS_00064875
TCONS_00018345	TCONS_00064873
TCONS_00018346	TCONS_00062618
TCONS_00018347	TCONS_00058194
TCONS_00018353	TCONS_00062619
TCONS_00018423	TCONS_00007956
TCONS_00018424	TCONS_00013691
TCONS_00018425	TCONS_00003476
TCONS_00018428	TCONS_00002658
TCONS_00018458	TCONS_00035270
TCONS_00018459	TCONS_00036289
TCONS_00018485	TCONS_00034655
TCONS_00018516	TCONS_00013679
TCONS_00018517	TCONS_00064872
TCONS_00018532	TCONS_00064867
TCONS_00018547	TCONS_00064866
TCONS_00018603	TCONS_00057501
TCONS_00018606	TCONS_00057502
TCONS_00018621	TCONS_00013682
TCONS_00018832	TCONS_00032505
TCONS_00018843	TCONS_00034648
TCONS_00018848	TCONS_00064865
TCONS_00018869	TCONS_00064864
TCONS_00018894	TCONS_00063334
TCONS_00018924	TCONS_00029551
TCONS_00018925	TCONS_00016576
TCONS_00018931	TCONS_00063370
TCONS_00018953	TCONS_00034640
TCONS_00018966	TCONS_00034641
TCONS_00018969	TCONS_00036251
TCONS_00018970	TCONS_00022480
TCONS_00018983	TCONS_00065704
TCONS_00019002	TCONS_00065703
TCONS_00019027	TCONS_00002677
TCONS_00019043	TCONS_00007974
TCONS_00019044	TCONS_00052165
TCONS_00019083	TCONS_00010018
TCONS_00019084	TCONS_00013675
TCONS_00019095	TCONS_00063366
TCONS_00019160	TCONS_00013676
TCONS_00019166	TCONS_00063369
TCONS_00019200	TCONS_00013677
TCONS_00019278	TCONS_00013678
TCONS_00019299	TCONS_00049533
TCONS_00019340	TCONS_00013674
TCONS_00019371	TCONS_00036268
TCONS_00019396	TCONS_00016509
TCONS_00019403	TCONS_00036269
TCONS_00019414	TCONS_00052151
TCONS_00019461	TCONS_00007967
TCONS_00019473	TCONS_00063357
TCONS_00019485	TCONS_00063356
TCONS_00019486	TCONS_00007077
TCONS_00019505	TCONS_00004093
TCONS_00019506	TCONS_00049507
TCONS_00019507	TCONS_00055403
TCONS_00019508	TCONS_00013648
TCONS_00019546	TCONS_00005609
TCONS_00019612	TCONS_00010048
TCONS_00019693	TCONS_00029584
TCONS_00019712	TCONS_00065730
TCONS_00019777	TCONS_00007998
TCONS_00019782	TCONS_00002695
TCONS_00019801	TCONS_00002696
TCONS_00019820	TCONS_00002693
TCONS_00019830	TCONS_00002694
TCONS_00019831	TCONS_00009598
TCONS_00019852	TCONS_00049510
TCONS_00019874	TCONS_00058159
TCONS_00019910	TCONS_00009594
TCONS_00019918	TCONS_00020984
TCONS_00019945	TCONS_00013637
TCONS_00019951	TCONS_00057539
TCONS_00019964	TCONS_00029591
TCONS_00019989	TCONS_00063377
TCONS_00020005	TCONS_00058107
TCONS_00020027	TCONS_00062662
TCONS_00020041	TCONS_00058106
TCONS_00020184	TCONS_00058105
TCONS_00020232	TCONS_00009600
TCONS_00020319	TCONS_00058103
TCONS_00020356	TCONS_00055300
TCONS_00020405	TCONS_00034702
TCONS_00020406	TCONS_00005622
TCONS_00020434	TCONS_00009605
TCONS_00020456	TCONS_00009606
TCONS_00020463	TCONS_00009607
TCONS_00020464	TCONS_00009601
TCONS_00020484	TCONS_00009602
TCONS_00020512	TCONS_00036219
TCONS_00020516	TCONS_00009603
TCONS_00020534	TCONS_00009604
TCONS_00020545	TCONS_00038489
TCONS_00020550	TCONS_00052227
TCONS_00020577	TCONS_00063285
TCONS_00020600	TCONS_00034710
TCONS_00020603	TCONS_00032499
TCONS_00020605	TCONS_00061145
TCONS_00020606	TCONS_00048894
TCONS_00020607	TCONS_00062673
TCONS_00020608	TCONS_00061950
TCONS_00020610	TCONS_00034712
TCONS_00020611	TCONS_00052242
TCONS_00020639	TCONS_00054389
TCONS_00020640	TCONS_00036209
TCONS_00020641	TCONS_00054388
TCONS_00020642	TCONS_00054386
TCONS_00020645	TCONS_00036208
TCONS_00020646	TCONS_00036217
TCONS_00020668	TCONS_00040565
TCONS_00020669	TCONS_00042728
TCONS_00020673	TCONS_00036215
TCONS_00020678	TCONS_00042729
TCONS_00020710	TCONS_00036213
TCONS_00020734	TCONS_00034721
TCONS_00020736	TCONS_00038470
TCONS_00020742	TCONS_00055308
TCONS_00020750	TCONS_00055323
TCONS_00020765	TCONS_00062684
TCONS_00020766	TCONS_00050226
TCONS_00020777	TCONS_00050228
TCONS_00020797	TCONS_00050229
TCONS_00020798	TCONS_00058121
TCONS_00020816	TCONS_00048092
TCONS_00020843	TCONS_00036203
TCONS_00020859	TCONS_00039599
TCONS_00020882	TCONS_00038466
TCONS_00020909	TCONS_00042717
TCONS_00020948	TCONS_00005639
TCONS_00020960	TCONS_00038465
TCONS_00020984	TCONS_00039594
TCONS_00021019	TCONS_00042715
TCONS_00021020	TCONS_00039596
TCONS_00021048	TCONS_00039597
TCONS_00021080	TCONS_00050231
TCONS_00021081	TCONS_00050230
TCONS_00021084	TCONS_00050234
TCONS_00021120	TCONS_00015874
TCONS_00021124	TCONS_00055331
TCONS_00021125	TCONS_00050239
TCONS_00021129	TCONS_00015875
TCONS_00021130	TCONS_00050236
TCONS_00021144	TCONS_00061935
TCONS_00021184	TCONS_00032486
TCONS_00021235	TCONS_00038453
TCONS_00021260	TCONS_00041654
TCONS_00021266	TCONS_00032483
TCONS_00021287	TCONS_00004865
TCONS_00021288	TCONS_00061178
TCONS_00021297	TCONS_00061177
TCONS_00021306	TCONS_00048860
TCONS_00021307	TCONS_00048079
TCONS_00021313	TCONS_00056478
TCONS_00021328	TCONS_00015841
TCONS_00021330	TCONS_00056476
TCONS_00021385	TCONS_00048859
TCONS_00021411	TCONS_00061187
TCONS_00021412	TCONS_00032455
TCONS_00021428	TCONS_00061185
TCONS_00021470	TCONS_00010099
TCONS_00021501	TCONS_00035251
TCONS_00021502	TCONS_00003412
TCONS_00021516	TCONS_00005679
TCONS_00021531	TCONS_00004856
TCONS_00021562	TCONS_00056482
TCONS_00021563	TCONS_00004854
TCONS_00021573	TCONS_00055351
TCONS_00021588	TCONS_00062635
TCONS_00021598	TCONS_00048854
TCONS_00021610	TCONS_00048855
TCONS_00021659	TCONS_00052906
TCONS_00021660	TCONS_00052907
TCONS_00021684	TCONS_00045426
TCONS_00021685	TCONS_00032466
TCONS_00021693	TCONS_00038433
TCONS_00021713	TCONS_00004846
TCONS_00021729	TCONS_00048080
TCONS_00021736	TCONS_00048081
TCONS_00021754	TCONS_00048880
TCONS_00021755	TCONS_00003421
TCONS_00021756	TCONS_00054352
TCONS_00021772	TCONS_00048888
TCONS_00021791	TCONS_00056496
TCONS_00021792	TCONS_00049587
TCONS_00021797	TCONS_00038428
TCONS_00021824	TCONS_00003418
TCONS_00021859	TCONS_00052933
TCONS_00021860	TCONS_00052934
TCONS_00021863	TCONS_00025729
TCONS_00021893	TCONS_00061978
TCONS_00021894	TCONS_00055379
TCONS_00021907	TCONS_00035219
TCONS_00021908	TCONS_00045450
TCONS_00021913	TCONS_00061970
TCONS_00021917	TCONS_00015831
TCONS_00021931	TCONS_00062654
TCONS_00021934	TCONS_00055374
TCONS_00021950	TCONS_00061972
TCONS_00021951	TCONS_00062661
TCONS_00021955	TCONS_00045449
TCONS_00021956	TCONS_00035220
TCONS_00021971	TCONS_00048868
TCONS_00021975	TCONS_00038415
TCONS_00021989	TCONS_00025730
TCONS_00022021	TCONS_00025740
TCONS_00022027	TCONS_00039535
TCONS_00022032	TCONS_00034162
TCONS_00022043	TCONS_00039539
TCONS_00022062	TCONS_00039537
TCONS_00022072	TCONS_00012958
TCONS_00022073	TCONS_00030233
TCONS_00022079	TCONS_00034165
TCONS_00022080	TCONS_00039530
TCONS_00022082	TCONS_00030232
TCONS_00022084	TCONS_00034164
TCONS_00022085	TCONS_00019371
TCONS_00022088	TCONS_00031363
TCONS_00022098	TCONS_00055383
TCONS_00022099	TCONS_00015801
TCONS_00022114	TCONS_00031357
TCONS_00022126	TCONS_00030229
TCONS_00022159	TCONS_00028994
TCONS_00022160	TCONS_00012962
TCONS_00022161	TCONS_00028990
TCONS_00022164	TCONS_00025735
TCONS_00022208	TCONS_00048030
TCONS_00022246	TCONS_00028992
TCONS_00022262	TCONS_00039529
TCONS_00022285	TCONS_00053242
TCONS_00022286	TCONS_00060380
TCONS_00022289	TCONS_00053247
TCONS_00022293	TCONS_00024622
TCONS_00022294	TCONS_00024623
TCONS_00022306	TCONS_00039527
TCONS_00022321	TCONS_00051103
TCONS_00022322	TCONS_00024621
TCONS_00022344	TCONS_00056437
TCONS_00022394	TCONS_00034157
TCONS_00022412	TCONS_00048809
TCONS_00022480	TCONS_00012949
TCONS_00022539	TCONS_00034156
TCONS_00022557	TCONS_00031375
TCONS_00022602	TCONS_00031376
TCONS_00022609	TCONS_00055394
TCONS_00022625	TCONS_00057045
TCONS_00022682	TCONS_00026741
TCONS_00022698	TCONS_00027300
TCONS_00022721	TCONS_00057049
TCONS_00022734	TCONS_00012950
TCONS_00022743	TCONS_00060377
TCONS_00022754	TCONS_00060376
TCONS_00022768	TCONS_00047362
TCONS_00022835	TCONS_00012185
TCONS_00022836	TCONS_00060379
TCONS_00022846	TCONS_00024617
TCONS_00022852	TCONS_00040513
TCONS_00022890	TCONS_00006807
TCONS_00022899	TCONS_00024630
TCONS_00022900	TCONS_00048839
TCONS_00022901	TCONS_00034147
TCONS_00022902	TCONS_00042797
TCONS_00022903	TCONS_00012975
TCONS_00022904	TCONS_00031340
TCONS_00022934	TCONS_00048838
TCONS_00022936	TCONS_00056455
TCONS_00022939	TCONS_00004110
TCONS_00023044	TCONS_00012984
TCONS_00023045	TCONS_00031339
TCONS_00023070	TCONS_00048013
TCONS_00023091	TCONS_00031337
TCONS_00023124	TCONS_00048014
TCONS_00023147	TCONS_00045489
TCONS_00023243	TCONS_00001224
TCONS_00023244	TCONS_00048015
TCONS_00023245	TCONS_00012980
TCONS_00023246	TCONS_00031334
TCONS_00023257	TCONS_00004119
TCONS_00023301	TCONS_00004112
TCONS_00023303	TCONS_00024627
TCONS_00023309	TCONS_00024626
TCONS_00023312	TCONS_00025758
TCONS_00023313	TCONS_00051831
TCONS_00023316	TCONS_00031355
TCONS_00023317	TCONS_00012965
TCONS_00023322	TCONS_00004120
TCONS_00023323	TCONS_00042795
TCONS_00023332	TCONS_00028983
TCONS_00023390	TCONS_00048024
TCONS_00023405	TCONS_00001234
TCONS_00023438	TCONS_00019340
TCONS_00023453	TCONS_00004129
TCONS_00023462	TCONS_00024639
TCONS_00023463	TCONS_00047385
TCONS_00023465	TCONS_00024638
TCONS_00023467	TCONS_00047384
TCONS_00023495	TCONS_00045490
TCONS_00023559	TCONS_00051133
TCONS_00023577	TCONS_00024635
TCONS_00023582	TCONS_00042778
TCONS_00023583	TCONS_00041647
TCONS_00023586	TCONS_00053279
TCONS_00023588	TCONS_00025782
TCONS_00023591	TCONS_00050249
TCONS_00023592	TCONS_00050247
TCONS_00023600	TCONS_00014310
TCONS_00023603	TCONS_00042783
TCONS_00023604	TCONS_00042763
TCONS_00023606	TCONS_00061110
TCONS_00023609	TCONS_00025791
TCONS_00023624	TCONS_00051145
TCONS_00023633	TCONS_00051153
TCONS_00023643	TCONS_00051152
TCONS_00023644	TCONS_00010766
TCONS_00023645	TCONS_00051155
TCONS_00023646	TCONS_00057086
TCONS_00023667	TCONS_00051151
TCONS_00023668	TCONS_00061915
TCONS_00023669	TCONS_00053297
TCONS_00023673	TCONS_00027344
TCONS_00023679	TCONS_00061910
TCONS_00023684	TCONS_00026788
TCONS_00023689	TCONS_00033622
TCONS_00023691	TCONS_00039553
TCONS_00023697	TCONS_00041626
TCONS_00023707	TCONS_00039552
TCONS_00023708	TCONS_00046967
TCONS_00023710	TCONS_00041624
TCONS_00023713	TCONS_00046968
TCONS_00023714	TCONS_00056406
TCONS_00023715	TCONS_00056405
TCONS_00023738	TCONS_00039559
TCONS_00023740	TCONS_00051157
TCONS_00023741	TCONS_00039555
TCONS_00023745	TCONS_00040553
TCONS_00023758	TCONS_00012190
TCONS_00023765	TCONS_00061116
TCONS_00023774	TCONS_00061115
TCONS_00023775	TCONS_00019396
TCONS_00023777	TCONS_00039540
TCONS_00023789	TCONS_00041613
TCONS_00023790	TCONS_00031399
TCONS_00023791	TCONS_00039541
TCONS_00023792	TCONS_00027319
TCONS_00023793	TCONS_00039548
TCONS_00023794	TCONS_00039547
TCONS_00023803	TCONS_00051169
TCONS_00023804	TCONS_00041617
TCONS_00023811	TCONS_00039543
TCONS_00023815	TCONS_00041616
TCONS_00023816	TCONS_00040543
TCONS_00023817	TCONS_00051170
TCONS_00023827	TCONS_00017249
TCONS_00023828	TCONS_00017248
TCONS_00023829	TCONS_00027329
TCONS_00023831	TCONS_00042750
TCONS_00023845	TCONS_00014301
TCONS_00023852	TCONS_00027327
TCONS_00023856	TCONS_00014303
TCONS_00023858	TCONS_00026762
TCONS_00023859	TCONS_00026763
TCONS_00023896	TCONS_00044895
TCONS_00023932	TCONS_00006074
TCONS_00023976	TCONS_00059123
TCONS_00024029	TCONS_00056621
TCONS_00024041	TCONS_00030987
TCONS_00024042	TCONS_00056616
TCONS_00024084	TCONS_00000468
TCONS_00024099	TCONS_00000469
TCONS_00024126	TCONS_00011252
TCONS_00024136	TCONS_00037448
TCONS_00024141	TCONS_00065643
TCONS_00024142	TCONS_00017983
TCONS_00024157	TCONS_00017985
TCONS_00024162	TCONS_00060422
TCONS_00024190	TCONS_00017986
TCONS_00024207	TCONS_00030993
TCONS_00024208	TCONS_00026673
TCONS_00024209	TCONS_00017981
TCONS_00024212	TCONS_00047434
TCONS_00024216	TCONS_00017982
TCONS_00024217	TCONS_00026678
TCONS_00024224	TCONS_00014211
TCONS_00024234	TCONS_00044198
TCONS_00024235	TCONS_00044199
TCONS_00024241	TCONS_00026679
TCONS_00024249	TCONS_00046925
TCONS_00024264	TCONS_00046924
TCONS_00024271	TCONS_00006083
TCONS_00024275	TCONS_00030056
TCONS_00024297	TCONS_00065638
TCONS_00024298	TCONS_00037459
TCONS_00024323	TCONS_00011241
TCONS_00024326	TCONS_00065635
TCONS_00024364	TCONS_00037456
TCONS_00024367	TCONS_00065633
TCONS_00024374	TCONS_00023689
TCONS_00024380	TCONS_00044180
TCONS_00024391	TCONS_00017975
TCONS_00024407	TCONS_00022557
TCONS_00024420	TCONS_00017972
TCONS_00024421	TCONS_00010720
TCONS_00024429	TCONS_00017976
TCONS_00024458	TCONS_00057693
TCONS_00024468	TCONS_00017062
TCONS_00024490	TCONS_00059107
TCONS_00024501	TCONS_00059108
TCONS_00024507	TCONS_00047401
TCONS_00024511	TCONS_00044189
TCONS_00024517	TCONS_00001984
TCONS_00024523	TCONS_00017067
TCONS_00024524	TCONS_00001985
TCONS_00024528	TCONS_00017061
TCONS_00024531	TCONS_00037460
TCONS_00024535	TCONS_00030085
TCONS_00024537	TCONS_00023691
TCONS_00024552	TCONS_00037462
TCONS_00024595	TCONS_00006090
TCONS_00024599	TCONS_00030083
TCONS_00024617	TCONS_00037464
TCONS_00024621	TCONS_00023679
TCONS_00024622	TCONS_00017966
TCONS_00024623	TCONS_00017967
TCONS_00024626	TCONS_00017074
TCONS_00024627	TCONS_00044176
TCONS_00024628	TCONS_00047414
TCONS_00024630	TCONS_00000467
TCONS_00024632	TCONS_00030076
TCONS_00024635	TCONS_00058726
TCONS_00024638	TCONS_00001986
TCONS_00024639	TCONS_00017071
TCONS_00024677	TCONS_00017959
TCONS_00024703	TCONS_00023684
TCONS_00024707	TCONS_00037478
TCONS_00024717	TCONS_00028822
TCONS_00024752	TCONS_00047469
TCONS_00024778	TCONS_00029626
TCONS_00024779	TCONS_00064796
TCONS_00024780	TCONS_00044162
TCONS_00024808	TCONS_00006037
TCONS_00024817	TCONS_00044161
TCONS_00024825	TCONS_00044160
TCONS_00024826	TCONS_00014262
TCONS_00024832	TCONS_00022539
TCONS_00024855	TCONS_00010703
TCONS_00024856	TCONS_00051999
TCONS_00024890	TCONS_00012929
TCONS_00024894	TCONS_00011297
TCONS_00024897	TCONS_00051992
TCONS_00024915	TCONS_00034054
TCONS_00024921	TCONS_00001955
TCONS_00024922	TCONS_00033694
TCONS_00024923	TCONS_00001973
TCONS_00024924	TCONS_00028812
TCONS_00024950	TCONS_00012941
TCONS_00024962	TCONS_00028810
TCONS_00024982	TCONS_00016490
TCONS_00024997	TCONS_00016491
TCONS_00025004	TCONS_00065685
TCONS_00025024	TCONS_00030958
TCONS_00025027	TCONS_00044151
TCONS_00025042	TCONS_00030959
TCONS_00025064	TCONS_00065678
TCONS_00025072	TCONS_00002736
TCONS_00025081	TCONS_00065677
TCONS_00025084	TCONS_00043927
TCONS_00025098	TCONS_00065676
TCONS_00025099	TCONS_00064794
TCONS_00025112	TCONS_00037495
TCONS_00025133	TCONS_00012931
TCONS_00025164	TCONS_00064792
TCONS_00025239	TCONS_00012932
TCONS_00025245	TCONS_00016480
TCONS_00025253	TCONS_00030922
TCONS_00025309	TCONS_00016483
TCONS_00025313	TCONS_00030038
TCONS_00025314	TCONS_00014280
TCONS_00025315	TCONS_00030929
TCONS_00025320	TCONS_00053211
TCONS_00025376	TCONS_00000490
TCONS_00025402	TCONS_00039603
TCONS_00025470	TCONS_00065669
TCONS_00025471	TCONS_00058091
TCONS_00025486	TCONS_00034077
TCONS_00025489	TCONS_00043932
TCONS_00025508	TCONS_00043931
TCONS_00025524	TCONS_00029655
TCONS_00025573	TCONS_00044133
TCONS_00025580	TCONS_00030930
TCONS_00025588	TCONS_00065663
TCONS_00025698	TCONS_00006952
TCONS_00025699	TCONS_00065661
TCONS_00025729	TCONS_00011259
TCONS_00025730	TCONS_00065662
TCONS_00025735	TCONS_00006951
TCONS_00025740	TCONS_00065656
TCONS_00025758	TCONS_00051988
TCONS_00025782	TCONS_00050090
TCONS_00025791	TCONS_00051987
TCONS_00025847	TCONS_00050091
TCONS_00025850	TCONS_00012918
TCONS_00025854	TCONS_00051989
TCONS_00025888	TCONS_00011260
TCONS_00025922	TCONS_00001943
TCONS_00025927	TCONS_00035149
TCONS_00025928	TCONS_00043953
TCONS_00025965	TCONS_00057626
TCONS_00025967	TCONS_00057625
TCONS_00025968	TCONS_00043951
TCONS_00025991	TCONS_00007129
TCONS_00025999	TCONS_00058072
TCONS_00026006	TCONS_00003356
TCONS_00026010	TCONS_00009438
TCONS_00026015	TCONS_00013570
TCONS_00026043	TCONS_00003355
TCONS_00026049	TCONS_00023624
TCONS_00026063	TCONS_00064759
TCONS_00026110	TCONS_00064757
TCONS_00026122	TCONS_00009434
TCONS_00026124	TCONS_00043079
TCONS_00026125	TCONS_00009435
TCONS_00026133	TCONS_00016460
TCONS_00026134	TCONS_00034777
TCONS_00026155	TCONS_00064754
TCONS_00026156	TCONS_00013579
TCONS_00026162	TCONS_00044107
TCONS_00026163	TCONS_00032631
TCONS_00026164	TCONS_00032630
TCONS_00026172	TCONS_00054305
TCONS_00026173	TCONS_00035150
TCONS_00026183	TCONS_00054306
TCONS_00026184	TCONS_00054307
TCONS_00026185	TCONS_00058086
TCONS_00026188	TCONS_00058085
TCONS_00026189	TCONS_00058087
TCONS_00026190	TCONS_00002782
TCONS_00026191	TCONS_00064749
TCONS_00026206	TCONS_00054311
TCONS_00026210	TCONS_00002781
TCONS_00026212	TCONS_00052097
TCONS_00026216	TCONS_00002783
TCONS_00026220	TCONS_00032622
TCONS_00026236	TCONS_00064748
TCONS_00026238	TCONS_00013561
TCONS_00026247	TCONS_00014299
TCONS_00026251	TCONS_00032628
TCONS_00026253	TCONS_00010183
TCONS_00026257	TCONS_00057609
TCONS_00026276	TCONS_00049606
TCONS_00026277	TCONS_00002745
TCONS_00026280	TCONS_00059180
TCONS_00026281	TCONS_00010187
TCONS_00026282	TCONS_00010186
TCONS_00026289	TCONS_00023603
TCONS_00026290	TCONS_00059182
TCONS_00026302	TCONS_00023604
TCONS_00026303	TCONS_00003334
TCONS_00026310	TCONS_00003336
TCONS_00026316	TCONS_00007148
TCONS_00026322	TCONS_00003335
TCONS_00026331	TCONS_00023606
TCONS_00026345	TCONS_00007144
TCONS_00026349	TCONS_00023609
TCONS_00026354	TCONS_00044100
TCONS_00026358	TCONS_00009453
TCONS_00026361	TCONS_00063205
TCONS_00026417	TCONS_00044101
TCONS_00026435	TCONS_00063206
TCONS_00026436	TCONS_00035176
TCONS_00026467	TCONS_00035174
TCONS_00026468	TCONS_00023600
TCONS_00026471	TCONS_00010173
TCONS_00026497	TCONS_00016433
TCONS_00026501	TCONS_00003321
TCONS_00026513	TCONS_00052074
TCONS_00026515	TCONS_00009440
TCONS_00026517	TCONS_00043992
TCONS_00026518	TCONS_00032644
TCONS_00026538	TCONS_00010166
TCONS_00026563	TCONS_00010167
TCONS_00026599	TCONS_00023673
TCONS_00026606	TCONS_00010168
TCONS_00026608	TCONS_00043999
TCONS_00026612	TCONS_00020184
TCONS_00026639	TCONS_00000424
TCONS_00026673	TCONS_00064714
TCONS_00026676	TCONS_00013532
TCONS_00026677	TCONS_00013533
TCONS_00026678	TCONS_00013535
TCONS_00026679	TCONS_00015790
TCONS_00026735	TCONS_00016426
TCONS_00026741	TCONS_00023669
TCONS_00026762	TCONS_00023667
TCONS_00026763	TCONS_00030091
TCONS_00026788	TCONS_00036362
TCONS_00026793	TCONS_00049616
TCONS_00026806	TCONS_00049621
TCONS_00026812	TCONS_00015789
TCONS_00026814	TCONS_00064704
TCONS_00026815	TCONS_00003381
TCONS_00026817	TCONS_00057663
TCONS_00026818	TCONS_00052054
TCONS_00026831	TCONS_00052055
TCONS_00026832	TCONS_00052056
TCONS_00026835	TCONS_00052057
TCONS_00026836	TCONS_00010144
TCONS_00026850	TCONS_00063250
TCONS_00026866	TCONS_00057646
TCONS_00026867	TCONS_00034760
TCONS_00026877	TCONS_00063251
TCONS_00026882	TCONS_00000404
TCONS_00026883	TCONS_00063255
TCONS_00026916	TCONS_00009495
TCONS_00026921	TCONS_00043099
TCONS_00026922	TCONS_00063248
TCONS_00026942	TCONS_00009496
TCONS_00026943	TCONS_00057654
TCONS_00026967	TCONS_00023645
TCONS_00026989	TCONS_00052026
TCONS_00026992	TCONS_00023643
TCONS_00026996	TCONS_00057638
TCONS_00026997	TCONS_00009480
TCONS_00027019	TCONS_00049648
TCONS_00027070	TCONS_00034745
TCONS_00027071	TCONS_00007195
TCONS_00027072	TCONS_00015030
TCONS_00027073	TCONS_00036318
TCONS_00027074	TCONS_00036319
TCONS_00027075	TCONS_00052134
TCONS_00027076	TCONS_00027493
TCONS_00027091	TCONS_00049668
TCONS_00027092	TCONS_00055445
TCONS_00027120	TCONS_00049669
TCONS_00027153	TCONS_00055440
TCONS_00027154	TCONS_00027499
TCONS_00027171	TCONS_00032592
TCONS_00027177	TCONS_00063181
TCONS_00027178	TCONS_00050119
TCONS_00027180	TCONS_00005532
TCONS_00027184	TCONS_00055456
TCONS_00027218	TCONS_00062579
TCONS_00027219	TCONS_00015753
TCONS_00027229	TCONS_00015027
TCONS_00027269	TCONS_00004087
TCONS_00027270	TCONS_00015028
TCONS_00027276	TCONS_00015754
TCONS_00027277	TCONS_00062574
TCONS_00027278	TCONS_00015747
TCONS_00027284	TCONS_00041773
TCONS_00027288	TCONS_00042826
TCONS_00027298	TCONS_00050915
TCONS_00027300	TCONS_00015056
TCONS_00027319	TCONS_00050918
TCONS_00027327	TCONS_00015054
TCONS_00027328	TCONS_00054257
TCONS_00027329	TCONS_00050910
TCONS_00027344	TCONS_00004054
TCONS_00027365	TCONS_00062548
TCONS_00027408	TCONS_00004055
TCONS_00027414	TCONS_00062547
TCONS_00027423	TCONS_00061842
TCONS_00027439	TCONS_00004056
TCONS_00027457	TCONS_00040698
TCONS_00027459	TCONS_00036345
TCONS_00027493	TCONS_00040690
TCONS_00027499	TCONS_00015044
TCONS_00027508	TCONS_00061837
TCONS_00027523	TCONS_00018621
TCONS_00027537	TCONS_00049693
TCONS_00027545	TCONS_00040691
TCONS_00027546	TCONS_00049699
TCONS_00027560	TCONS_00061024
TCONS_00027561	TCONS_00062553
TCONS_00027565	TCONS_00042840
TCONS_00027574	TCONS_00052117
TCONS_00027575	TCONS_00025004
TCONS_00027576	TCONS_00050909
TCONS_00027584	TCONS_00062523
TCONS_00027586	TCONS_00061862
TCONS_00027591	TCONS_00061861
TCONS_00027607	TCONS_00054235
TCONS_00027610	TCONS_00035111
TCONS_00027631	TCONS_00061088
TCONS_00027634	TCONS_00061085
TCONS_00027635	TCONS_00055479
TCONS_00027636	TCONS_00061084
TCONS_00027652	TCONS_00048997
TCONS_00027653	TCONS_00023708
TCONS_00027655	TCONS_00045334
TCONS_00027702	TCONS_00004998
TCONS_00027735	TCONS_00018606
TCONS_00027786	TCONS_00018603
TCONS_00027788	TCONS_00007206
TCONS_00027812	TCONS_00015064
TCONS_00027871	TCONS_00004048
TCONS_00027880	TCONS_00025847
TCONS_00027881	TCONS_00038528
TCONS_00027882	TCONS_00061859
TCONS_00027884	TCONS_00023707
TCONS_00027886	TCONS_00004046
TCONS_00027894	TCONS_00003309
TCONS_00027895	TCONS_00025854
TCONS_00027900	TCONS_00038535
TCONS_00027920	TCONS_00025027
TCONS_00027927	TCONS_00025850
TCONS_00027928	TCONS_00023710
TCONS_00027943	TCONS_00025024
TCONS_00027986	TCONS_00057701
TCONS_00027987	TCONS_00045327
TCONS_00028009	TCONS_00032561
TCONS_00028031	TCONS_00056595
TCONS_00028060	TCONS_00045300
TCONS_00028172	TCONS_00056593
TCONS_00028180	TCONS_00009523
TCONS_00028190	TCONS_00061881
TCONS_00028203	TCONS_00004981
TCONS_00028274	TCONS_00005545
TCONS_00028275	TCONS_00004013
TCONS_00028276	TCONS_00054210
TCONS_00028297	TCONS_00048199
TCONS_00028344	TCONS_00005548
TCONS_00028381	TCONS_00015094
TCONS_00028382	TCONS_00005546
TCONS_00028417	TCONS_00005547
TCONS_00028428	TCONS_00038567
TCONS_00028429	TCONS_00042819
TCONS_00028435	TCONS_00054209
TCONS_00028519	TCONS_00015717
TCONS_00028520	TCONS_00042813
TCONS_00028523	TCONS_00015715
TCONS_00028528	TCONS_00061873
TCONS_00028606	TCONS_00061872
TCONS_00028625	TCONS_00055478
TCONS_00028658	TCONS_00009530
TCONS_00028659	TCONS_00055477
TCONS_00028673	TCONS_00005551
TCONS_00028674	TCONS_00005552
TCONS_00028675	TCONS_00024778
TCONS_00028683	TCONS_00061878
TCONS_00028700	TCONS_00005554
TCONS_00028744	TCONS_00024779
TCONS_00028774	TCONS_00042807
TCONS_00028775	TCONS_00032584
TCONS_00028777	TCONS_00032585
TCONS_00028810	TCONS_00024780
TCONS_00028812	TCONS_00050198
TCONS_00028822	TCONS_00048956
TCONS_00028850	TCONS_00025072
TCONS_00028851	TCONS_00050196
TCONS_00028865	TCONS_00025888
TCONS_00028890	TCONS_00022602
TCONS_00028901	TCONS_00006129
TCONS_00028953	TCONS_00045360
TCONS_00028954	TCONS_00046892
TCONS_00028957	TCONS_00012862
TCONS_00028983	TCONS_00027414
TCONS_00028989	TCONS_00028851
TCONS_00028990	TCONS_00050188
TCONS_00028992	TCONS_00022609
TCONS_00028994	TCONS_00012864
TCONS_00029000	TCONS_00050976
[truncated: 2,891 more rows]
