# Supplementary material for: Combined lncRNA and mRNA Expression Profiles Identified the lncRNA–miRNA–mRNA Modules Regulating the Cold Stress Response in Ammopiptanthus nanus
Source: Int J Mol Sci. 2023 Mar 30;24(7):6502. doi: 10.3390/ijms24076502 (PMC10095008; doi:10.3390/ijms24076502)
Supplement: Supplementary file 1 [file ijms-24-06502-s001.zip › Table_S3_The list of lncRNAs cis-regulated lncRNA-mRNA pairs in A. nanus.xlsx]

## Sheet: cis
lncRNA_ID	chr	start	end	strand	GeneID	chr	start	end	strand	up/down_Stream	distance
TCONS_00000006	Contig00001	209263	210488	+	EVM0001176.1	Contig00001	188223	203587	+	DOWNSTREAM	5675
TCONS_00000006	Contig00001	209263	210488	+	EVM0001176.2	Contig00001	199774	203587	+	DOWNSTREAM	5675
TCONS_00000006	Contig00001	209263	210488	+	EVM0019074.1	Contig00001	214312	218781	-	UPSTREAM	3823
TCONS_00000027	Contig00001	278503	280785	-	EVM0017068.1	Contig00001	249947	272471	-	UPSTREAM	6031
TCONS_00000042	Contig00002	87439	88199	+	EVM0006627.1	Contig00002	80587	80754	+	DOWNSTREAM	6684
TCONS_00000049	Contig00002	855826	857614	+	EVM0009916.1	Contig00002	843488	851446	-	DOWNSTREAM	4379
TCONS_00000383	Contig00004	550220	552964	-	EVM0030273.1	Contig00004	545473	548730	+	UPSTREAM	1489
TCONS_00000143	Contig00004	654216	654572	+	EVM0021929.1	Contig00004	644685	647109	-	DOWNSTREAM	7106
TCONS_00000143	Contig00004	654216	654572	+	EVM0008980.1	Contig00004	649582	652091	+	DOWNSTREAM	2124
TCONS_00000143	Contig00004	654216	654572	+	EVM0010845.1	Contig00004	660378	667907	+	UPSTREAM	5805
TCONS_00000404	Contig00004	926930	928576	-	EVM0027589.1	Contig00004	921563	924557	-	UPSTREAM	2372
TCONS_00000404	Contig00004	926930	928576	-	EVM0020091.13	Contig00004	931655	936034	+	DOWNSTREAM	3078
TCONS_00000175	Contig00004	994976	995997	+	EVM0024833.1	Contig00004	984487	986216	-	DOWNSTREAM	8759
TCONS_00000424	Contig00004	1227783	1228482	-	EVM0008186.2	Contig00004	1216984	1220951	+	UPSTREAM	6831
TCONS_00000424	Contig00004	1227783	1228482	-	EVM0008186.1	Contig00004	1217104	1220951	+	UPSTREAM	6831
TCONS_00000424	Contig00004	1227783	1228482	-	EVM0030722.1	Contig00004	1228939	1236208	-	DOWNSTREAM	456
TCONS_00000194	Contig00004	1428880	1429737	+	EVM0007428.1	Contig00004	1370094	1426153	+	DOWNSTREAM	2726
TCONS_00000194	Contig00004	1428880	1429737	+	EVM0034265.1	Contig00004	1435887	1441675	+	UPSTREAM	6149
TCONS_00000213	Contig00004	1694989	1695556	+	EVM0014756.1	Contig00004	1685662	1687980	+	DOWNSTREAM	7008
TCONS_00000213	Contig00004	1694989	1695556	+	EVM0034091.1	Contig00004	1696889	1709852	-	UPSTREAM	1332
TCONS_00000215	Contig00004	1772935	1774418	+	EVM0025828.1	Contig00004	1764308	1764811	-	DOWNSTREAM	8123
TCONS_00000215	Contig00004	1772935	1774418	+	EVM0008908.1	Contig00004	1774444	1790589	-	UPSTREAM	25
TCONS_00000219	Contig00004	1827858	1829286	+	EVM0008751.1	Contig00004	1821400	1823267	-	DOWNSTREAM	4590
TCONS_00000219	Contig00004	1827858	1829286	+	EVM0010126.1	Contig00004	1824142	1826754	-	DOWNSTREAM	1103
TCONS_00000219	Contig00004	1827858	1829286	+	EVM0031772.1	Contig00004	1829968	1836411	+	UPSTREAM	681
TCONS_00000220	Contig00004	1829345	1829627	+	EVM0008751.1	Contig00004	1821400	1823267	-	DOWNSTREAM	6077
TCONS_00000220	Contig00004	1829345	1829627	+	EVM0010126.1	Contig00004	1824142	1826754	-	DOWNSTREAM	2590
TCONS_00000220	Contig00004	1829345	1829627	+	EVM0031772.1	Contig00004	1829968	1836411	+	UPSTREAM	340
TCONS_00000220	Contig00004	1829345	1829627	+	EVM0023659.1	Contig00004	1838721	1846878	-	UPSTREAM	9093
TCONS_00000466	Contig00004	2034807	2035807	-	EVM0014635.1	Contig00004	2024835	2028642	+	UPSTREAM	6164
TCONS_00000466	Contig00004	2034807	2035807	-	EVM0005941.1	Contig00004	2039320	2040259	+	DOWNSTREAM	3512
TCONS_00000469	Contig00004	2035961	2038221	-	EVM0014635.1	Contig00004	2024835	2028642	+	UPSTREAM	7318
TCONS_00000469	Contig00004	2035961	2038221	-	EVM0005941.1	Contig00004	2039320	2040259	+	DOWNSTREAM	1098
TCONS_00000490	Contig00004	2455624	2456510	-	EVM0004087.1	Contig00004	2445321	2447597	+	UPSTREAM	8026
TCONS_00000490	Contig00004	2455624	2456510	-	EVM0027474.1	Contig00004	2451385	2454088	+	UPSTREAM	1535
TCONS_00000270	Contig00004	2620079	2620626	+	EVM0019846.1	Contig00004	2612563	2614675	+	DOWNSTREAM	5403
TCONS_00000270	Contig00004	2620079	2620626	+	EVM0026365.2	Contig00004	2621281	2635881	+	UPSTREAM	654
TCONS_00000509	Contig00004	2667460	2669296	-	EVM0005092.1	Contig00004	2660480	2665247	-	UPSTREAM	2212
TCONS_00000509	Contig00004	2667460	2669296	-	EVM0021674.1	Contig00004	2676628	2681285	-	DOWNSTREAM	7331
TCONS_00000276	Contig00004	2679010	2680441	+	EVM0004838.1	Contig00004	2685826	2696753	-	UPSTREAM	5384
TCONS_00000276	Contig00004	2679010	2680441	+	EVM0004838.2	Contig00004	2686695	2696753	-	UPSTREAM	6253
TCONS_00000299	Contig00004	3133506	3134090	+	EVM0016016.3	Contig00004	3124299	3130719	-	DOWNSTREAM	2786
TCONS_00000299	Contig00004	3133506	3134090	+	EVM0004328.1	Contig00004	3142943	3146425	+	UPSTREAM	8852
TCONS_00000553	Contig00004	3249932	3251545	-	EVM0029329.1	Contig00004	3253578	3260106	+	DOWNSTREAM	2032
TCONS_00000571	Contig00004	3427831	3429841	-	EVM0001137.1	Contig00004	3422597	3426032	-	UPSTREAM	1798
TCONS_00000571	Contig00004	3427831	3429841	-	EVM0036451.1	Contig00004	3431171	3435750	+	DOWNSTREAM	1329
TCONS_00000571	Contig00004	3427831	3429841	-	EVM0015808.1	Contig00004	3437683	3444488	-	DOWNSTREAM	7841
TCONS_00000339	Contig00004	3661405	3662193	+	EVM0014976.1	Contig00004	3649520	3657903	-	DOWNSTREAM	3501
TCONS_00000341	Contig00004	3711987	3717816	+	EVM0023306.2	Contig00004	3703445	3708413	-	DOWNSTREAM	3573
TCONS_00000341	Contig00004	3711987	3717816	+	EVM0001980.1	Contig00004	3718037	3721568	-	UPSTREAM	220
TCONS_00000342	Contig00004	3713971	3714634	+	EVM0023306.2	Contig00004	3703445	3708413	-	DOWNSTREAM	5557
TCONS_00000342	Contig00004	3713971	3714634	+	EVM0011730.1	Contig00004	3715492	3716764	-	UPSTREAM	857
TCONS_00000342	Contig00004	3713971	3714634	+	EVM0001980.1	Contig00004	3718037	3721568	-	UPSTREAM	3402
TCONS_00000615	Contig00006	243560	244104	+	EVM0014296.1	Contig00006	232058	237245	-	DOWNSTREAM	6314
TCONS_00000712	Contig00006	273058	273810	-	EVM0027780.1	Contig00006	262936	272783	-	UPSTREAM	274
TCONS_00000712	Contig00006	273058	273810	-	EVM0010692.1	Contig00006	275390	279781	+	DOWNSTREAM	1579
TCONS_00000624	Contig00006	457790	458982	+	EVM0022598.1	Contig00006	456369	457208	-	DOWNSTREAM	581
TCONS_00000724	Contig00006	506414	507805	-	EVM0008888.1	Contig00006	515209	516903	-	DOWNSTREAM	7403
TCONS_00000652	Contig00006	1090572	1091385	+	EVM0024813.1	Contig00006	1072427	1088772	-	DOWNSTREAM	1799
TCONS_00000652	Contig00006	1090572	1091385	+	EVM0007162.1	Contig00006	1091633	1092881	-	UPSTREAM	247
TCONS_00000749	Contig00006	1265091	1266041	-	EVM0011182.1	Contig00006	1262019	1262522	+	UPSTREAM	2568
TCONS_00000672	Contig00006	1602620	1604719	+	EVM0019415.1	Contig00006	1593716	1597918	-	DOWNSTREAM	4701
TCONS_00000677	Contig00006	1860147	1860778	+	EVM0027882.1	Contig00006	1849144	1853609	-	DOWNSTREAM	6537
TCONS_00000682	Contig00006	2056427	2056856	+	EVM0019268.1	Contig00006	2050451	2053622	+	DOWNSTREAM	2804
TCONS_00000682	Contig00006	2056427	2056856	+	EVM0033297.1	Contig00006	2061842	2064511	-	UPSTREAM	4985
TCONS_00000683	Contig00006	2059315	2062705	+	EVM0019268.1	Contig00006	2050451	2053622	+	DOWNSTREAM	5692
TCONS_00000777	Contig00006	2233114	2233891	-	EVM0028686.1	Contig00006	2239050	2243663	-	DOWNSTREAM	5158
TCONS_00000781	Contig00006	2326404	2328929	-	EVM0019173.1	Contig00006	2305861	2323892	+	UPSTREAM	2511
TCONS_00000781	Contig00006	2326404	2328929	-	EVM0000792.1	Contig00006	2329068	2330249	+	DOWNSTREAM	138
TCONS_00001485	Contig00009	21764	22199	-	EVM0008610.1	Contig00009	8847	16279	-	UPSTREAM	5484
TCONS_00001485	Contig00009	21764	22199	-	EVM0029570.1	Contig00009	25373	32465	-	DOWNSTREAM	3173
TCONS_00000813	Contig00009	44558	45024	+	EVM0027041.1	Contig00009	33975	41026	-	DOWNSTREAM	3531
TCONS_00000813	Contig00009	44558	45024	+	EVM0002893.1	Contig00009	52438	67352	+	UPSTREAM	7413
TCONS_00001491	Contig00009	95945	96613	-	EVM0001231.1	Contig00009	91029	95752	+	UPSTREAM	192
TCONS_00001491	Contig00009	95945	96613	-	EVM0000417.1	Contig00009	100477	106420	+	DOWNSTREAM	3863
TCONS_00001492	Contig00009	127366	128107	-	EVM0030732.1	Contig00009	106537	126503	+	UPSTREAM	862
TCONS_00001492	Contig00009	127366	128107	-	EVM0006006.3	Contig00009	129383	135002	+	DOWNSTREAM	1275
TCONS_00001506	Contig00009	414647	417516	-	EVM0014326.1	Contig00009	421073	425415	-	DOWNSTREAM	3556
TCONS_00000874	Contig00009	872030	872614	+	EVM0031624.1	Contig00009	848513	868481	-	DOWNSTREAM	3548
TCONS_00000874	Contig00009	872030	872614	+	EVM0024573.1	Contig00009	873103	874448	-	UPSTREAM	488
TCONS_00000874	Contig00009	872030	872614	+	EVM0030210.1	Contig00009	875432	875851	-	UPSTREAM	2817
TCONS_00000874	Contig00009	872030	872614	+	EVM0010462.1	Contig00009	876912	879894	+	UPSTREAM	4297
TCONS_00000879	Contig00009	894581	896738	+	EVM0034850.1	Contig00009	900933	901734	-	UPSTREAM	4194
TCONS_00000880	Contig00009	896872	897710	+	EVM0034850.1	Contig00009	900933	901734	-	UPSTREAM	3222
TCONS_00000881	Contig00009	902556	904144	+	EVM0034850.1	Contig00009	900933	901734	-	DOWNSTREAM	821
TCONS_00000881	Contig00009	902556	904144	+	EVM0020594.1	Contig00009	910721	916315	+	UPSTREAM	6576
TCONS_00001553	Contig00009	902935	903715	-	EVM0034850.1	Contig00009	900933	901734	-	UPSTREAM	1200
TCONS_00001553	Contig00009	902935	903715	-	EVM0020594.1	Contig00009	910721	916315	+	DOWNSTREAM	7005
TCONS_00001570	Contig00009	1025808	1027366	-	EVM0028284.1	Contig00009	1018826	1019422	-	UPSTREAM	6385
TCONS_00001576	Contig00009	1089409	1089939	-	EVM0002127.1	Contig00009	1081679	1083540	+	UPSTREAM	5868
TCONS_00001576	Contig00009	1089409	1089939	-	EVM0020190.2	Contig00009	1083879	1086551	-	UPSTREAM	2857
TCONS_00001576	Contig00009	1089409	1089939	-	EVM0035627.1	Contig00009	1087513	1089155	-	UPSTREAM	253
TCONS_00001576	Contig00009	1089409	1089939	-	EVM0004119.1	Contig00009	1092875	1101408	-	DOWNSTREAM	2935
TCONS_00001590	Contig00009	1274002	1276590	-	EVM0025225.3	Contig00009	1280089	1285596	-	DOWNSTREAM	3498
TCONS_00001591	Contig00009	1276917	1277792	-	EVM0031994.1	Contig00009	1267935	1274890	+	UPSTREAM	2026
TCONS_00001591	Contig00009	1276917	1277792	-	EVM0025225.3	Contig00009	1280089	1285596	-	DOWNSTREAM	2296
TCONS_00000912	Contig00009	1369836	1372096	+	EVM0012029.1	Contig00009	1358533	1362191	-	DOWNSTREAM	7644
TCONS_00000912	Contig00009	1369836	1372096	+	EVM0031245.1	Contig00009	1366456	1367378	+	DOWNSTREAM	2457
TCONS_00000912	Contig00009	1369836	1372096	+	EVM0030583.1	Contig00009	1372736	1374142	-	UPSTREAM	639
TCONS_00000913	Contig00009	1369931	1372096	+	EVM0012029.1	Contig00009	1358533	1362191	-	DOWNSTREAM	7739
TCONS_00000913	Contig00009	1369931	1372096	+	EVM0031245.1	Contig00009	1366456	1367378	+	DOWNSTREAM	2552
TCONS_00000913	Contig00009	1369931	1372096	+	EVM0030583.1	Contig00009	1372736	1374142	-	UPSTREAM	639
TCONS_00001647	Contig00009	1799920	1800982	-	EVM0027133.1	Contig00009	1804402	1805238	-	DOWNSTREAM	3419
TCONS_00000947	Contig00009	1803133	1803739	+	EVM0027133.1	Contig00009	1804402	1805238	-	UPSTREAM	662
TCONS_00001649	Contig00009	1847002	1848399	-	EVM0018168.1	Contig00009	1849224	1852691	-	DOWNSTREAM	824
TCONS_00001651	Contig00009	1931982	1932730	-	EVM0032265.1	Contig00009	1922066	1931609	+	UPSTREAM	372
TCONS_00001651	Contig00009	1931982	1932730	-	EVM0028112.2	Contig00009	1941863	1945313	-	DOWNSTREAM	9132
TCONS_00000954	Contig00009	2042717	2043204	+	EVM0011270.1	Contig00009	2031392	2040166	-	DOWNSTREAM	2550
TCONS_00000965	Contig00009	2176120	2176823	+	EVM0019343.1	Contig00009	2165127	2171995	+	DOWNSTREAM	4124
TCONS_00000965	Contig00009	2176120	2176823	+	EVM0006141.1	Contig00009	2177179	2178959	-	UPSTREAM	355
TCONS_00001672	Contig00009	2183405	2184328	-	EVM0006141.1	Contig00009	2177179	2178959	-	UPSTREAM	4445
TCONS_00001677	Contig00009	2274798	2275310	-	EVM0036050.1	Contig00009	2266152	2266667	-	UPSTREAM	8130
TCONS_00001677	Contig00009	2274798	2275310	-	EVM0035397.1	Contig00009	2268809	2269835	+	UPSTREAM	4962
TCONS_00001677	Contig00009	2274798	2275310	-	EVM0009164.1	Contig00009	2276875	2289364	+	DOWNSTREAM	1564
TCONS_00001702	Contig00009	2593559	2594722	-	EVM0014686.1	Contig00009	2582356	2587153	-	UPSTREAM	6405
TCONS_00001702	Contig00009	2593559	2594722	-	EVM0023425.1	Contig00009	2596732	2598752	+	DOWNSTREAM	2009
TCONS_00001702	Contig00009	2593559	2594722	-	EVM0017966.1	Contig00009	2599656	2602865	-	DOWNSTREAM	4933
TCONS_00001724	Contig00009	2908156	2911330	-	EVM0009235.1	Contig00009	2904178	2905721	+	UPSTREAM	2434
TCONS_00001724	Contig00009	2908156	2911330	-	EVM0035886.1	Contig00009	2916190	2917366	+	DOWNSTREAM	4859
TCONS_00001030	Contig00009	2948388	2948910	+	EVM0019369.1	Contig00009	2939849	2940511	+	DOWNSTREAM	7876
TCONS_00001030	Contig00009	2948388	2948910	+	EVM0036504.1	Contig00009	2951282	2952583	-	UPSTREAM	2371
TCONS_00001031	Contig00009	2949477	2951051	+	EVM0036504.1	Contig00009	2951282	2952583	-	UPSTREAM	230
TCONS_00001727	Contig00009	2960056	2961273	-	EVM0036504.1	Contig00009	2951282	2952583	-	UPSTREAM	7472
TCONS_00001727	Contig00009	2960056	2961273	-	EVM0017375.1	Contig00009	2964550	2966015	-	DOWNSTREAM	3276
TCONS_00001038	Contig00009	3071441	3071951	+	EVM0024966.1	Contig00009	3054453	3068865	+	DOWNSTREAM	2575
TCONS_00001038	Contig00009	3071441	3071951	+	EVM0023280.1	Contig00009	3076782	3080068	-	UPSTREAM	4830
TCONS_00001047	Contig00009	3188104	3188809	+	EVM0022630.1	Contig00009	3177115	3181460	-	DOWNSTREAM	6643
TCONS_00001050	Contig00009	3249344	3249871	+	EVM0006874.1	Contig00009	3250567	3257931	+	UPSTREAM	695
TCONS_00001769	Contig00009	3746378	3747507	-	EVM0036623.1	Contig00009	3742807	3746232	+	UPSTREAM	145
TCONS_00001769	Contig00009	3746378	3747507	-	EVM0008698.2	Contig00009	3750406	3754900	+	DOWNSTREAM	2898
TCONS_00001094	Contig00009	3775531	3781099	+	EVM0034619.1	Contig00009	3767657	3772763	+	DOWNSTREAM	2767
TCONS_00001094	Contig00009	3775531	3781099	+	EVM0010559.1	Contig00009	3784458	3787660	+	UPSTREAM	3358
TCONS_00001094	Contig00009	3775531	3781099	+	EVM0010559.2	Contig00009	3784519	3787660	+	UPSTREAM	3419
TCONS_00001098	Contig00009	3805618	3806130	+	EVM0025560.1	Contig00009	3802019	3804813	-	DOWNSTREAM	804
TCONS_00001098	Contig00009	3805618	3806130	+	EVM0010529.1	Contig00009	3807429	3813297	+	UPSTREAM	1298
TCONS_00001773	Contig00009	3818608	3819097	-	EVM0010529.1	Contig00009	3807429	3813297	+	UPSTREAM	5310
TCONS_00001773	Contig00009	3818608	3819097	-	EVM0037259.1	Contig00009	3819465	3830124	+	DOWNSTREAM	367
TCONS_00001103	Contig00009	3899940	3901011	+	EVM0012765.2	Contig00009	3888223	3892279	+	DOWNSTREAM	7660
TCONS_00001103	Contig00009	3899940	3901011	+	EVM0010782.2	Contig00009	3894623	3899206	-	DOWNSTREAM	733
TCONS_00001103	Contig00009	3899940	3901011	+	EVM0034141.1	Contig00009	3907203	3909219	+	UPSTREAM	6191
TCONS_00001851	Contig00009	4886024	4886482	-	EVM0031130.3	Contig00009	4879249	4880865	+	UPSTREAM	5158
TCONS_00001851	Contig00009	4886024	4886482	-	EVM0034865.1	Contig00009	4892283	4895698	-	DOWNSTREAM	5800
TCONS_00001852	Contig00009	4886568	4888145	-	EVM0031130.3	Contig00009	4879249	4880865	+	UPSTREAM	5702
TCONS_00001852	Contig00009	4886568	4888145	-	EVM0034865.1	Contig00009	4892283	4895698	-	DOWNSTREAM	4137
TCONS_00001856	Contig00009	4974811	4975077	-	EVM0010287.1	Contig00009	4968161	4970647	-	UPSTREAM	4163
TCONS_00001856	Contig00009	4974811	4975077	-	EVM0016463.1	Contig00009	4975307	4976026	+	DOWNSTREAM	229
TCONS_00001224	Contig00009	5391248	5392085	+	EVM0008027.1	Contig00009	5360935	5382743	-	DOWNSTREAM	8504
TCONS_00001224	Contig00009	5391248	5392085	+	EVM0021721.1	Contig00009	5384780	5389768	-	DOWNSTREAM	1479
TCONS_00001234	Contig00009	5494860	5497659	+	EVM0023249.2	Contig00009	5487581	5492614	-	DOWNSTREAM	2245
TCONS_00001234	Contig00009	5494860	5497659	+	EVM0021514.2	Contig00009	5498802	5504073	-	UPSTREAM	1142
TCONS_00001930	Contig00009	5507989	5509121	-	EVM0021514.2	Contig00009	5498802	5504073	-	UPSTREAM	3915
TCONS_00001930	Contig00009	5507989	5509121	-	EVM0001709.1	Contig00009	5515252	5520865	+	DOWNSTREAM	6130
TCONS_00001943	Contig00009	5800715	5801549	-	EVM0025245.1	Contig00009	5791250	5792170	+	UPSTREAM	8544
TCONS_00001943	Contig00009	5800715	5801549	-	EVM0032740.1	Contig00009	5792633	5793919	+	UPSTREAM	6795
TCONS_00001943	Contig00009	5800715	5801549	-	EVM0024244.1	Contig00009	5794039	5794387	+	UPSTREAM	6327
TCONS_00001275	Contig00009	5940048	5944003	+	EVM0012476.1	Contig00009	5933929	5937734	+	DOWNSTREAM	2313
TCONS_00001955	Contig00009	5970484	5970979	-	EVM0028828.1	Contig00009	5963804	5968298	+	UPSTREAM	2185
TCONS_00001955	Contig00009	5970484	5970979	-	EVM0002015.1	Contig00009	5980234	5985746	+	DOWNSTREAM	9254
TCONS_00001300	Contig00009	6191433	6196195	+	EVM0004209.1	Contig00009	6198590	6200482	+	UPSTREAM	2394
TCONS_00001301	Contig00009	6191738	6196507	+	EVM0004209.1	Contig00009	6198590	6200482	+	UPSTREAM	2082
TCONS_00001303	Contig00009	6193068	6193671	+	EVM0022060.1	Contig00009	6183661	6184237	-	DOWNSTREAM	8830
TCONS_00001303	Contig00009	6193068	6193671	+	EVM0004209.1	Contig00009	6198590	6200482	+	UPSTREAM	4918
TCONS_00001970	Contig00009	6473753	6475092	-	EVM0032112.1	Contig00009	6480769	6481008	-	DOWNSTREAM	5676
TCONS_00001973	Contig00009	6510188	6510940	-	EVM0013200.1	Contig00009	6518129	6520571	-	DOWNSTREAM	7188
TCONS_00001974	Contig00009	6511179	6512161	-	EVM0013200.1	Contig00009	6518129	6520571	-	DOWNSTREAM	5967
TCONS_00001985	Contig00009	6711760	6712984	-	EVM0036413.3	Contig00009	6705324	6708000	+	UPSTREAM	3759
TCONS_00002014	Contig00009	6979299	6979856	-	EVM0019052.1	Contig00009	6966581	6970533	-	UPSTREAM	8765
TCONS_00002014	Contig00009	6979299	6979856	-	EVM0000483.1	Contig00009	6973742	6976212	-	UPSTREAM	3086
TCONS_00002028	Contig00009	7121736	7122745	-	EVM0010714.1	Contig00009	7124771	7125843	+	DOWNSTREAM	2025
TCONS_00002028	Contig00009	7121736	7122745	-	EVM0001027.1	Contig00009	7125865	7126047	+	DOWNSTREAM	3119
TCONS_00002028	Contig00009	7121736	7122745	-	EVM0008424.1	Contig00009	7127072	7129634	+	DOWNSTREAM	4326
TCONS_00001377	Contig00009	7189871	7191232	+	EVM0015252.1	Contig00009	7184585	7186465	-	DOWNSTREAM	3405
TCONS_00001377	Contig00009	7189871	7191232	+	EVM0025294.1	Contig00009	7193863	7197979	+	UPSTREAM	2630
TCONS_00001377	Contig00009	7189871	7191232	+	EVM0018364.1	Contig00009	7199372	7202628	-	UPSTREAM	8139
TCONS_00001386	Contig00009	7273432	7276718	+	EVM0011027.1	Contig00009	7260793	7267541	-	DOWNSTREAM	5890
TCONS_00001386	Contig00009	7273432	7276718	+	EVM0024864.1	Contig00009	7278667	7283242	-	UPSTREAM	1948
TCONS_00002058	Contig00009	7358694	7359131	-	EVM0019169.1	Contig00009	7364503	7365312	+	DOWNSTREAM	5371
TCONS_00002084	Contig00009	7663691	7665104	-	EVM0012411.1	Contig00009	7669583	7672503	+	DOWNSTREAM	4478
TCONS_00002085	Contig00009	7665223	7668506	-	EVM0012411.1	Contig00009	7669583	7672503	+	DOWNSTREAM	1076
TCONS_00002087	Contig00009	7684969	7685729	-	EVM0025959.1	Contig00009	7676050	7679978	-	UPSTREAM	4990
TCONS_00002087	Contig00009	7684969	7685729	-	EVM0029014.2	Contig00009	7693805	7699022	-	DOWNSTREAM	8075
TCONS_00002088	Contig00009	7686292	7686803	-	EVM0025959.1	Contig00009	7676050	7679978	-	UPSTREAM	6313
TCONS_00002088	Contig00009	7686292	7686803	-	EVM0029014.2	Contig00009	7693805	7699022	-	DOWNSTREAM	7001
TCONS_00001449	Contig00009	8042676	8044109	+	EVM0010063.1	Contig00009	8033703	8039831	-	DOWNSTREAM	2844
TCONS_00001449	Contig00009	8042676	8044109	+	EVM0029994.1	Contig00009	8049402	8056014	+	UPSTREAM	5292
TCONS_00002129	Contig00009	8116180	8118554	-	EVM0028278.1	Contig00009	8108869	8111367	+	UPSTREAM	4812
TCONS_00001460	Contig00009	8141070	8142561	+	EVM0032234.1	Contig00009	8132304	8135928	+	DOWNSTREAM	5141
TCONS_00001460	Contig00009	8141070	8142561	+	EVM0006926.1	Contig00009	8138902	8140779	-	DOWNSTREAM	290
TCONS_00001460	Contig00009	8141070	8142561	+	EVM0003385.1	Contig00009	8143382	8152543	+	UPSTREAM	820
TCONS_00001464	Contig00009	8256553	8256959	+	EVM0013908.1	Contig00009	8257551	8261974	+	UPSTREAM	591
TCONS_00001467	Contig00009	8315330	8318349	+	EVM0004634.1	Contig00009	8299923	8309857	-	DOWNSTREAM	5472
TCONS_00001467	Contig00009	8315330	8318349	+	EVM0020311.1	Contig00009	8314262	8315124	-	DOWNSTREAM	205
TCONS_00001469	Contig00009	8323332	8324481	+	EVM0020311.1	Contig00009	8314262	8315124	-	DOWNSTREAM	8207
TCONS_00001469	Contig00009	8323332	8324481	+	EVM0015524.1	Contig00009	8318296	8322042	-	DOWNSTREAM	1289
TCONS_00002193	Contig00010	942910	943906	-	EVM0031748.1	Contig00010	938219	938985	-	UPSTREAM	3924
TCONS_00002202	Contig00010	1870581	1872068	-	EVM0002369.1	Contig00010	1864985	1866243	+	UPSTREAM	4337
TCONS_00002203	Contig00010	1872243	1874441	-	EVM0002369.1	Contig00010	1864985	1866243	+	UPSTREAM	5999
TCONS_00002204	Contig00010	1874499	1874910	-	EVM0002369.1	Contig00010	1864985	1866243	+	UPSTREAM	8255
TCONS_00002241	Contig00011	54017	55746	-	EVM0024869.2	Contig00011	46546	48409	+	UPSTREAM	5607
TCONS_00002319	Contig00014	779801	781485	+	EVM0000489.1	Contig00014	774780	775763	+	DOWNSTREAM	4037
TCONS_00002408	Contig00014	1058559	1059562	-	EVM0006371.1	Contig00014	1055795	1058180	-	UPSTREAM	378
TCONS_00002408	Contig00014	1058559	1059562	-	EVM0024042.1	Contig00014	1068242	1090335	+	DOWNSTREAM	8679
TCONS_00002409	Contig00014	1062553	1063689	-	EVM0006371.1	Contig00014	1055795	1058180	-	UPSTREAM	4372
TCONS_00002409	Contig00014	1062553	1063689	-	EVM0024042.1	Contig00014	1068242	1090335	+	DOWNSTREAM	4552
TCONS_00002410	Contig00014	1064752	1066659	-	EVM0006371.1	Contig00014	1055795	1058180	-	UPSTREAM	6571
TCONS_00002410	Contig00014	1064752	1066659	-	EVM0024042.1	Contig00014	1068242	1090335	+	DOWNSTREAM	1582
TCONS_00002341	Contig00014	1167921	1169696	+	EVM0011851.1	Contig00014	1155735	1162319	+	DOWNSTREAM	5601
TCONS_00002341	Contig00014	1167921	1169696	+	EVM0006699.1	Contig00014	1175311	1186453	+	UPSTREAM	5614
TCONS_00002342	Contig00014	1172102	1172775	+	EVM0006699.1	Contig00014	1175311	1186453	+	UPSTREAM	2535
TCONS_00002343	Contig00014	1174427	1174744	+	EVM0006699.1	Contig00014	1175311	1186453	+	UPSTREAM	566
TCONS_00002416	Contig00015	43038	44098	+	EVM0022838.1	Contig00015	40883	41419	-	DOWNSTREAM	1618
TCONS_00002454	Contig00017	344369	346445	+	EVM0008451.1	Contig00017	328107	338046	-	DOWNSTREAM	6322
TCONS_00003275	Contig00017	345442	347288	-	EVM0008451.1	Contig00017	328107	338046	-	UPSTREAM	7395
TCONS_00003275	Contig00017	345442	347288	-	EVM0034833.1	Contig00017	354794	358474	-	DOWNSTREAM	7505
TCONS_00002459	Contig00017	447093	455090	+	EVM0002722.1	Contig00017	392262	446433	-	DOWNSTREAM	659
TCONS_00002460	Contig00017	447355	449858	+	EVM0002722.1	Contig00017	392262	446433	-	DOWNSTREAM	921
TCONS_00003281	Contig00017	549150	550691	-	EVM0030087.1	Contig00017	538336	546232	+	UPSTREAM	2917
TCONS_00003281	Contig00017	549150	550691	-	EVM0001538.2	Contig00017	558734	563892	-	DOWNSTREAM	8042
TCONS_00003309	Contig00017	748810	749315	-	EVM0005275.1	Contig00017	745469	747135	-	UPSTREAM	1674
TCONS_00003309	Contig00017	748810	749315	-	EVM0035792.1	Contig00017	754343	759318	-	DOWNSTREAM	5027
TCONS_00003321	Contig00017	834684	835531	-	EVM0003201.1	Contig00017	825302	828835	+	UPSTREAM	5848
TCONS_00003321	Contig00017	834684	835531	-	EVM0018157.1	Contig00017	832174	833406	-	UPSTREAM	1277
TCONS_00003322	Contig00017	838536	843084	-	EVM0018157.1	Contig00017	832174	833406	-	UPSTREAM	5129
TCONS_00002474	Contig00017	876705	877760	+	EVM0008363.1	Contig00017	865728	869260	-	DOWNSTREAM	7444
TCONS_00002474	Contig00017	876705	877760	+	EVM0017218.1	Contig00017	872532	874591	-	DOWNSTREAM	2113
TCONS_00002474	Contig00017	876705	877760	+	EVM0016733.2	Contig00017	878234	886050	-	UPSTREAM	473
TCONS_00003334	Contig00017	968926	970433	-	EVM0030014.1	Contig00017	959771	962348	-	UPSTREAM	6577
TCONS_00003334	Contig00017	968926	970433	-	EVM0014558.1	Contig00017	978271	979323	-	DOWNSTREAM	7837
TCONS_00003335	Contig00017	971732	975368	-	EVM0014558.1	Contig00017	978271	979323	-	DOWNSTREAM	2902
TCONS_00003336	Contig00017	975419	976180	-	EVM0014558.1	Contig00017	978271	979323	-	DOWNSTREAM	2090
TCONS_00003355	Contig00017	1155086	1157397	-	EVM0006618.1	Contig00017	1147042	1149789	-	UPSTREAM	5296
TCONS_00003355	Contig00017	1155086	1157397	-	EVM0020164.4	Contig00017	1150202	1155011	+	UPSTREAM	74
TCONS_00003355	Contig00017	1155086	1157397	-	EVM0007126.2	Contig00017	1161672	1163831	-	DOWNSTREAM	4274
TCONS_00002513	Contig00017	1219451	1222141	+	EVM0001825.1	Contig00017	1187750	1218731	+	DOWNSTREAM	719
TCONS_00002513	Contig00017	1219451	1222141	+	EVM0020659.1	Contig00017	1228215	1231513	+	UPSTREAM	6073
TCONS_00003381	Contig00017	1508406	1509821	-	EVM0014933.1	Contig00017	1500640	1506645	-	UPSTREAM	1760
TCONS_00003381	Contig00017	1508406	1509821	-	EVM0021882.1	Contig00017	1510996	1513795	-	DOWNSTREAM	1174
TCONS_00003381	Contig00017	1508406	1509821	-	EVM0013924.1	Contig00017	1515025	1518906	-	DOWNSTREAM	5203
TCONS_00002581	Contig00017	1931631	1935522	+	EVM0007259.1	Contig00017	1922932	1927980	+	DOWNSTREAM	3650
TCONS_00002581	Contig00017	1931631	1935522	+	EVM0000508.1	Contig00017	1938730	1941712	+	UPSTREAM	3207
TCONS_00002582	Contig00017	1931660	1935522	+	EVM0007259.1	Contig00017	1922932	1927980	+	DOWNSTREAM	3679
TCONS_00002582	Contig00017	1931660	1935522	+	EVM0000508.1	Contig00017	1938730	1941712	+	UPSTREAM	3207
TCONS_00003412	Contig00017	1956218	1956959	-	EVM0034226.1	Contig00017	1947009	1953875	-	UPSTREAM	2342
TCONS_00003412	Contig00017	1956218	1956959	-	EVM0022577.1	Contig00017	1964920	1968552	-	DOWNSTREAM	7960
TCONS_00002587	Contig00017	1975355	1975914	+	EVM0022577.1	Contig00017	1964920	1968552	-	DOWNSTREAM	6802
TCONS_00003418	Contig00017	2129163	2130594	-	EVM0000644.1	Contig00017	2117138	2128749	-	UPSTREAM	413
TCONS_00003418	Contig00017	2129163	2130594	-	EVM0007589.1	Contig00017	2136440	2138434	-	DOWNSTREAM	5845
TCONS_00003421	Contig00017	2151862	2152598	-	EVM0006459.1	Contig00017	2149250	2151506	-	UPSTREAM	355
TCONS_00003421	Contig00017	2151862	2152598	-	EVM0005004.2	Contig00017	2155166	2160316	-	DOWNSTREAM	2567
TCONS_00002612	Contig00017	2231542	2232713	+	EVM0010708.2	Contig00017	2226799	2230287	+	DOWNSTREAM	1254
TCONS_00002612	Contig00017	2231542	2232713	+	EVM0010708.1	Contig00017	2227810	2230287	+	DOWNSTREAM	1254
TCONS_00002613	Contig00017	2232954	2234288	+	EVM0010708.2	Contig00017	2226799	2230287	+	DOWNSTREAM	2666
TCONS_00002613	Contig00017	2232954	2234288	+	EVM0010708.1	Contig00017	2227810	2230287	+	DOWNSTREAM	2666
TCONS_00002614	Contig00017	2234520	2236533	+	EVM0010708.2	Contig00017	2226799	2230287	+	DOWNSTREAM	4232
TCONS_00002614	Contig00017	2234520	2236533	+	EVM0010708.1	Contig00017	2227810	2230287	+	DOWNSTREAM	4232
TCONS_00002614	Contig00017	2234520	2236533	+	EVM0020120.1	Contig00017	2232589	2233101	-	DOWNSTREAM	1418
TCONS_00002628	Contig00017	2365218	2367310	+	EVM0004499.1	Contig00017	2353618	2358825	-	DOWNSTREAM	6392
TCONS_00002628	Contig00017	2365218	2367310	+	EVM0015736.2	Contig00017	2368324	2373962	+	UPSTREAM	1013
TCONS_00003448	Contig00017	2372681	2373321	-	EVM0011213.1	Contig00017	2376380	2376658	+	DOWNSTREAM	3058
TCONS_00003461	Contig00017	2517728	2518017	-	EVM0023765.5	Contig00017	2503449	2509759	+	UPSTREAM	7968
TCONS_00003461	Contig00017	2517728	2518017	-	EVM0000707.1	Contig00017	2512051	2515749	+	UPSTREAM	1978
TCONS_00003461	Contig00017	2517728	2518017	-	EVM0021511.1	Contig00017	2520975	2524803	-	DOWNSTREAM	2957
TCONS_00003461	Contig00017	2517728	2518017	-	EVM0007642.1	Contig00017	2527525	2539024	-	DOWNSTREAM	9507
TCONS_00003476	Contig00017	2666691	2667177	-	EVM0001397.1	Contig00017	2657907	2660576	+	UPSTREAM	6114
TCONS_00003476	Contig00017	2666691	2667177	-	EVM0023882.1	Contig00017	2661635	2664057	+	UPSTREAM	2633
TCONS_00002658	Contig00017	2666756	2667505	+	EVM0001397.1	Contig00017	2657907	2660576	+	DOWNSTREAM	6179
TCONS_00002658	Contig00017	2666756	2667505	+	EVM0023882.1	Contig00017	2661635	2664057	+	DOWNSTREAM	2698
TCONS_00002677	Contig00017	2850305	2851072	+	EVM0028489.1	Contig00017	2840757	2844212	+	DOWNSTREAM	6092
TCONS_00002677	Contig00017	2850305	2851072	+	EVM0005245.1	Contig00017	2855564	2856715	-	UPSTREAM	4491
TCONS_00002677	Contig00017	2850305	2851072	+	EVM0032936.1	Contig00017	2857893	2862531	-	UPSTREAM	6820
TCONS_00002693	Contig00017	2986748	2988007	+	EVM0023509.1	Contig00017	2973108	2978768	+	DOWNSTREAM	7979
TCONS_00002693	Contig00017	2986748	2988007	+	EVM0033126.1	Contig00017	2984354	2984593	+	DOWNSTREAM	2154
TCONS_00002693	Contig00017	2986748	2988007	+	EVM0035650.1	Contig00017	2992021	2992535	-	UPSTREAM	4013
TCONS_00002694	Contig00017	2988311	2988947	+	EVM0033126.1	Contig00017	2984354	2984593	+	DOWNSTREAM	3717
TCONS_00002694	Contig00017	2988311	2988947	+	EVM0035650.1	Contig00017	2992021	2992535	-	UPSTREAM	3073
TCONS_00002695	Contig00017	2989105	2989817	+	EVM0033126.1	Contig00017	2984354	2984593	+	DOWNSTREAM	4511
TCONS_00002695	Contig00017	2989105	2989817	+	EVM0007819.1	Contig00017	2987948	2988418	-	DOWNSTREAM	686
TCONS_00002695	Contig00017	2989105	2989817	+	EVM0035650.1	Contig00017	2992021	2992535	-	UPSTREAM	2203
TCONS_00002695	Contig00017	2989105	2989817	+	EVM0035721.1	Contig00017	2998420	3005197	-	UPSTREAM	8602
TCONS_00002696	Contig00017	2990661	2991454	+	EVM0033126.1	Contig00017	2984354	2984593	+	DOWNSTREAM	6067
TCONS_00002696	Contig00017	2990661	2991454	+	EVM0007819.1	Contig00017	2987948	2988418	-	DOWNSTREAM	2242
TCONS_00002696	Contig00017	2990661	2991454	+	EVM0035650.1	Contig00017	2992021	2992535	-	UPSTREAM	566
TCONS_00002696	Contig00017	2990661	2991454	+	EVM0035721.1	Contig00017	2998420	3005197	-	UPSTREAM	6965
TCONS_00002697	Contig00017	3005865	3006924	+	EVM0035721.1	Contig00017	2998420	3005197	-	DOWNSTREAM	667
TCONS_00002697	Contig00017	3005865	3006924	+	EVM0000019.1	Contig00017	3010809	3012335	+	UPSTREAM	3884
TCONS_00002697	Contig00017	3005865	3006924	+	EVM0030299.1	Contig00017	3014891	3015191	-	UPSTREAM	7966
TCONS_00003563	Contig00017	3546886	3548286	-	EVM0027077.1	Contig00017	3534368	3538382	-	UPSTREAM	8503
TCONS_00002736	Contig00017	3547182	3548180	+	EVM0027077.1	Contig00017	3534368	3538382	-	DOWNSTREAM	8799
TCONS_00002736	Contig00017	3547182	3548180	+	EVM0011940.1	Contig00017	3556930	3566078	+	UPSTREAM	8749
TCONS_00002745	Contig00017	3678134	3678784	+	EVM0006968.1	Contig00017	3675230	3675906	+	DOWNSTREAM	2227
TCONS_00002781	Contig00017	4095643	4096931	+	EVM0016159.1	Contig00017	4069238	4091342	+	DOWNSTREAM	4300
TCONS_00002782	Contig00017	4103126	4104457	+	EVM0000012.1	Contig00017	4095667	4102511	-	DOWNSTREAM	614
TCONS_00002782	Contig00017	4103126	4104457	+	EVM0025246.1	Contig00017	4112546	4115513	-	UPSTREAM	8088
TCONS_00002783	Contig00017	4123516	4124560	+	EVM0025246.1	Contig00017	4112546	4115513	-	DOWNSTREAM	8002
TCONS_00002783	Contig00017	4123516	4124560	+	EVM0031555.1	Contig00017	4126083	4126725	+	UPSTREAM	1522
TCONS_00002783	Contig00017	4123516	4124560	+	EVM0009795.1	Contig00017	4127432	4128820	+	UPSTREAM	2871
TCONS_00002783	Contig00017	4123516	4124560	+	EVM0029777.1	Contig00017	4129923	4133502	-	UPSTREAM	5362
TCONS_00003590	Contig00017	4123928	4124438	-	EVM0025246.1	Contig00017	4112546	4115513	-	UPSTREAM	8414
TCONS_00003590	Contig00017	4123928	4124438	-	EVM0031555.1	Contig00017	4126083	4126725	+	DOWNSTREAM	1644
TCONS_00003590	Contig00017	4123928	4124438	-	EVM0009795.1	Contig00017	4127432	4128820	+	DOWNSTREAM	2993
TCONS_00003590	Contig00017	4123928	4124438	-	EVM0029777.1	Contig00017	4129923	4133502	-	DOWNSTREAM	5484
TCONS_00003593	Contig00017	4148218	4148468	-	EVM0015072.1	Contig00017	4153498	4162921	+	DOWNSTREAM	5029
TCONS_00003594	Contig00017	4152497	4153085	-	EVM0015072.1	Contig00017	4153498	4162921	+	DOWNSTREAM	412
TCONS_00003599	Contig00017	4228068	4228667	-	EVM0011596.1	Contig00017	4216746	4222396	+	UPSTREAM	5671
TCONS_00003599	Contig00017	4228068	4228667	-	EVM0008708.1	Contig00017	4222780	4227053	-	UPSTREAM	1014
TCONS_00002807	Contig00017	4365084	4365728	+	EVM0006797.1	Contig00017	4367087	4368131	+	UPSTREAM	1358
TCONS_00002822	Contig00017	4529835	4532139	+	EVM0024520.1	Contig00017	4522877	4524562	-	DOWNSTREAM	5272
TCONS_00002822	Contig00017	4529835	4532139	+	EVM0025057.1	Contig00017	4539340	4540023	+	UPSTREAM	7200
TCONS_00002870	Contig00017	5101079	5101953	+	EVM0005154.1	Contig00017	5102276	5110696	-	UPSTREAM	322
TCONS_00003681	Contig00017	5122784	5123234	-	EVM0021593.1	Contig00017	5113756	5115466	+	UPSTREAM	7317
TCONS_00003681	Contig00017	5122784	5123234	-	EVM0017766.1	Contig00017	5120373	5121254	-	UPSTREAM	1529
TCONS_00003681	Contig00017	5122784	5123234	-	EVM0032226.1	Contig00017	5128511	5136065	+	DOWNSTREAM	5276
TCONS_00003681	Contig00017	5122784	5123234	-	EVM0032226.3	Contig00017	5128601	5136065	+	DOWNSTREAM	5366
TCONS_00003685	Contig00017	5181075	5182672	-	EVM0008673.1	Contig00017	5184780	5185097	-	DOWNSTREAM	2107
TCONS_00003685	Contig00017	5181075	5182672	-	EVM0032360.1	Contig00017	5187571	5188809	-	DOWNSTREAM	4898
TCONS_00002905	Contig00017	5495342	5497152	+	EVM0037187.1	Contig00017	5490802	5494136	-	DOWNSTREAM	1205
TCONS_00002905	Contig00017	5495342	5497152	+	EVM0032736.1	Contig00017	5504235	5504768	-	UPSTREAM	7082
TCONS_00002908	Contig00017	5558375	5560266	+	EVM0028241.1	Contig00017	5563808	5567771	-	UPSTREAM	3541
TCONS_00002910	Contig00017	5568287	5569026	+	EVM0028241.1	Contig00017	5563808	5567771	-	DOWNSTREAM	515
TCONS_00003719	Contig00017	5594974	5595826	-	EVM0031354.1	Contig00017	5600897	5602378	+	DOWNSTREAM	5070
TCONS_00002927	Contig00017	5688647	5689742	+	EVM0024767.6	Contig00017	5674554	5685176	+	DOWNSTREAM	3470
TCONS_00002927	Contig00017	5688647	5689742	+	EVM0000662.1	Contig00017	5691703	5692773	+	UPSTREAM	1960
TCONS_00002927	Contig00017	5688647	5689742	+	EVM0024088.1	Contig00017	5695639	5699311	+	UPSTREAM	5896
TCONS_00002940	Contig00017	5824553	5825618	+	EVM0032682.1	Contig00017	5800979	5816258	+	DOWNSTREAM	8294
TCONS_00002940	Contig00017	5824553	5825618	+	EVM0021705.1	Contig00017	5816812	5820864	+	DOWNSTREAM	3688
TCONS_00002940	Contig00017	5824553	5825618	+	EVM0001084.1	Contig00017	5829867	5834758	-	UPSTREAM	4248
TCONS_00002951	Contig00017	5929958	5931474	+	EVM0003217.1	Contig00017	5924254	5927361	+	DOWNSTREAM	2596
TCONS_00002952	Contig00017	5931742	5932138	+	EVM0003217.1	Contig00017	5924254	5927361	+	DOWNSTREAM	4380
TCONS_00002952	Contig00017	5931742	5932138	+	EVM0016091.1	Contig00017	5940642	5944568	+	UPSTREAM	8503
TCONS_00002962	Contig00017	6157733	6158515	+	EVM0007336.1	Contig00017	6140516	6148940	+	DOWNSTREAM	8792
TCONS_00002962	Contig00017	6157733	6158515	+	EVM0021643.1	Contig00017	6165768	6171213	+	UPSTREAM	7252
TCONS_00002962	Contig00017	6157733	6158515	+	EVM0021643.4	Contig00017	6166764	6171213	+	UPSTREAM	8248
TCONS_00002963	Contig00017	6158675	6159538	+	EVM0021643.1	Contig00017	6165768	6171213	+	UPSTREAM	6229
TCONS_00002963	Contig00017	6158675	6159538	+	EVM0021643.4	Contig00017	6166764	6171213	+	UPSTREAM	7225
TCONS_00003756	Contig00017	6207166	6208211	-	EVM0010420.1	Contig00017	6195675	6198459	+	UPSTREAM	8706
TCONS_00003756	Contig00017	6207166	6208211	-	EVM0018982.1	Contig00017	6199278	6200529	-	UPSTREAM	6636
TCONS_00003756	Contig00017	6207166	6208211	-	EVM0019968.1	Contig00017	6211670	6213755	-	DOWNSTREAM	3458
TCONS_00003756	Contig00017	6207166	6208211	-	EVM0033536.1	Contig00017	6215268	6216814	+	DOWNSTREAM	7056
TCONS_00003788	Contig00017	6555662	6556066	-	EVM0014743.1	Contig00017	6546962	6550007	+	UPSTREAM	5654
TCONS_00003788	Contig00017	6555662	6556066	-	EVM0036527.1	Contig00017	6551164	6551382	-	UPSTREAM	4279
TCONS_00002998	Contig00017	6556861	6561249	+	EVM0036527.1	Contig00017	6551164	6551382	-	DOWNSTREAM	5478
TCONS_00002998	Contig00017	6556861	6561249	+	EVM0035350.1	Contig00017	6566455	6568475	-	UPSTREAM	5205
TCONS_00003004	Contig00017	6626423	6627512	+	EVM0001578.1	Contig00017	6614780	6618126	+	DOWNSTREAM	8296
TCONS_00003004	Contig00017	6626423	6627512	+	EVM0011943.1	Contig00017	6630474	6635629	-	UPSTREAM	2961
TCONS_00003794	Contig00017	6639321	6640580	-	EVM0011943.1	Contig00017	6630474	6635629	-	UPSTREAM	3691
TCONS_00003794	Contig00017	6639321	6640580	-	EVM0008397.1	Contig00017	6637262	6639202	-	UPSTREAM	118
TCONS_00003794	Contig00017	6639321	6640580	-	EVM0011219.1	Contig00017	6643603	6645902	-	DOWNSTREAM	3022
TCONS_00003801	Contig00017	6795865	6800762	-	EVM0028988.1	Contig00017	6790960	6794607	-	UPSTREAM	1257
TCONS_00003802	Contig00017	6796801	6797541	-	EVM0028988.1	Contig00017	6790960	6794607	-	UPSTREAM	2193
TCONS_00003802	Contig00017	6796801	6797541	-	EVM0020427.3	Contig00017	6806263	6814597	+	DOWNSTREAM	8721
TCONS_00003803	Contig00017	6798081	6799338	-	EVM0028988.1	Contig00017	6790960	6794607	-	UPSTREAM	3473
TCONS_00003803	Contig00017	6798081	6799338	-	EVM0020427.3	Contig00017	6806263	6814597	+	DOWNSTREAM	6924
TCONS_00003804	Contig00017	6799401	6799972	-	EVM0028988.1	Contig00017	6790960	6794607	-	UPSTREAM	4793
TCONS_00003804	Contig00017	6799401	6799972	-	EVM0020427.3	Contig00017	6806263	6814597	+	DOWNSTREAM	6290
TCONS_00003030	Contig00017	6932378	6933758	+	EVM0005624.3	Contig00017	6926224	6931837	-	DOWNSTREAM	540
TCONS_00003030	Contig00017	6932378	6933758	+	EVM0031348.1	Contig00017	6940956	6941783	+	UPSTREAM	7197
TCONS_00003032	Contig00017	6937387	6939896	+	EVM0005624.3	Contig00017	6926224	6931837	-	DOWNSTREAM	5549
TCONS_00003032	Contig00017	6937387	6939896	+	EVM0031348.1	Contig00017	6940956	6941783	+	UPSTREAM	1059
TCONS_00003827	Contig00017	7110701	7112293	-	EVM0017242.1	Contig00017	7114097	7114729	+	DOWNSTREAM	1803
TCONS_00003827	Contig00017	7110701	7112293	-	EVM0028716.1	Contig00017	7117662	7120939	+	DOWNSTREAM	5368
TCONS_00003827	Contig00017	7110701	7112293	-	EVM0018021.1	Contig00017	7120163	7122664	+	DOWNSTREAM	7869
TCONS_00003068	Contig00017	7310058	7313194	+	EVM0008609.1	Contig00017	7319632	7319865	+	UPSTREAM	6437
TCONS_00003069	Contig00017	7311035	7313194	+	EVM0008609.1	Contig00017	7319632	7319865	+	UPSTREAM	6437
TCONS_00003083	Contig00017	7564525	7565404	+	EVM0036985.1	Contig00017	7554608	7558793	+	DOWNSTREAM	5731
TCONS_00003083	Contig00017	7564525	7565404	+	EVM0001188.1	Contig00017	7562722	7564172	-	DOWNSTREAM	352
TCONS_00003083	Contig00017	7564525	7565404	+	EVM0010282.1	Contig00017	7567341	7567707	+	UPSTREAM	1936
TCONS_00003083	Contig00017	7564525	7565404	+	EVM0036690.1	Contig00017	7571731	7572729	+	UPSTREAM	6326
TCONS_00003083	Contig00017	7564525	7565404	+	EVM0028933.1	Contig00017	7573523	7575551	+	UPSTREAM	8118
TCONS_00003851	Contig00017	7705721	7708868	-	EVM0018379.1	Contig00017	7683849	7699972	+	UPSTREAM	5748
TCONS_00003101	Contig00017	7812829	7814288	+	EVM0026117.1	Contig00017	7814308	7815540	-	UPSTREAM	19
TCONS_00003101	Contig00017	7812829	7814288	+	EVM0012474.1	Contig00017	7820572	7824932	-	UPSTREAM	6283
TCONS_00003898	Contig00017	8258290	8259379	-	EVM0007062.1	Contig00017	8248161	8256894	+	UPSTREAM	1395
TCONS_00003898	Contig00017	8258290	8259379	-	EVM0006170.1	Contig00017	8263867	8265137	+	DOWNSTREAM	4487
TCONS_00003898	Contig00017	8258290	8259379	-	EVM0025170.1	Contig00017	8266554	8268762	+	DOWNSTREAM	7174
TCONS_00003917	Contig00017	8571587	8572673	-	EVM0018251.1	Contig00017	8564793	8567534	-	UPSTREAM	4052
TCONS_00003917	Contig00017	8571587	8572673	-	EVM0037241.1	Contig00017	8575100	8577829	+	DOWNSTREAM	2426
TCONS_00003917	Contig00017	8571587	8572673	-	EVM0017228.1	Contig00017	8578281	8579037	-	DOWNSTREAM	5607
TCONS_00003917	Contig00017	8571587	8572673	-	EVM0032111.1	Contig00017	8579978	8590925	-	DOWNSTREAM	7304
TCONS_00003147	Contig00017	8763019	8764104	+	EVM0020192.1	Contig00017	8752070	8760660	-	DOWNSTREAM	2358
TCONS_00003147	Contig00017	8763019	8764104	+	EVM0032769.1	Contig00017	8770494	8775344	-	UPSTREAM	6389
TCONS_00003155	Contig00017	8842599	8843661	+	EVM0020942.1	Contig00017	8832976	8840066	+	DOWNSTREAM	2532
TCONS_00003155	Contig00017	8842599	8843661	+	EVM0014425.1	Contig00017	8844803	8849132	+	UPSTREAM	1141
TCONS_00003155	Contig00017	8842599	8843661	+	EVM0016565.1	Contig00017	8850900	8854706	+	UPSTREAM	7238
TCONS_00003172	Contig00017	9007275	9007971	+	EVM0028088.1	Contig00017	8995338	9003364	+	DOWNSTREAM	3910
TCONS_00003172	Contig00017	9007275	9007971	+	EVM0012945.1	Contig00017	9008939	9013238	+	UPSTREAM	967
TCONS_00003172	Contig00017	9007275	9007971	+	EVM0036005.1	Contig00017	9016224	9025134	-	UPSTREAM	8252
TCONS_00003969	Contig00017	9263207	9263908	-	EVM0002310.1	Contig00017	9252759	9257797	-	UPSTREAM	5409
TCONS_00003970	Contig00017	9319111	9320011	-	EVM0031059.1	Contig00017	9309183	9312025	+	UPSTREAM	7085
TCONS_00003977	Contig00017	9373930	9375221	-	EVM0011025.1	Contig00017	9364239	9366283	-	UPSTREAM	7646
TCONS_00003977	Contig00017	9373930	9375221	-	EVM0017508.1	Contig00017	9372794	9373297	-	UPSTREAM	632
TCONS_00003199	Contig00017	9377818	9379116	+	EVM0017508.1	Contig00017	9372794	9373297	-	DOWNSTREAM	4520
TCONS_00003200	Contig00017	9384756	9385311	+	EVM0010598.1	Contig00017	9392071	9394082	-	UPSTREAM	6759
TCONS_00003200	Contig00017	9384756	9385311	+	EVM0034687.1	Contig00017	9394162	9395174	-	UPSTREAM	8850
TCONS_00004001	Contig00018	112473	113326	+	EVM0009421.2	Contig00018	80962	104186	+	DOWNSTREAM	8286
TCONS_00004001	Contig00018	112473	113326	+	EVM0020515.1	Contig00018	104975	106337	-	DOWNSTREAM	6135
TCONS_00004001	Contig00018	112473	113326	+	EVM0027410.1	Contig00018	118225	119605	-	UPSTREAM	4898
TCONS_00004054	Contig00018	512413	513004	-	EVM0032887.1	Contig00018	501444	506202	-	UPSTREAM	6210
TCONS_00004054	Contig00018	512413	513004	-	EVM0004062.1	Contig00018	509638	510138	+	UPSTREAM	2274
TCONS_00004055	Contig00018	513822	514170	-	EVM0032887.1	Contig00018	501444	506202	-	UPSTREAM	7619
TCONS_00004055	Contig00018	513822	514170	-	EVM0004062.1	Contig00018	509638	510138	+	UPSTREAM	3683
TCONS_00004056	Contig00018	516791	517494	-	EVM0004062.1	Contig00018	509638	510138	+	UPSTREAM	6652
TCONS_00004087	Contig00019	270185	270935	+	EVM0022935.1	Contig00019	255485	264246	-	DOWNSTREAM	5938
TCONS_00004087	Contig00019	270185	270935	+	EVM0011000.1	Contig00019	266390	269830	+	DOWNSTREAM	354
TCONS_00004093	Contig00019	493139	493897	+	EVM0010525.2	Contig00019	495928	499557	+	UPSTREAM	2030
TCONS_00004263	Contig00019	677502	678625	-	EVM0036091.1	Contig00019	667980	669558	-	UPSTREAM	7943
TCONS_00004263	Contig00019	677502	678625	-	EVM0017635.1	Contig00019	672669	674860	-	UPSTREAM	2641
TCONS_00004263	Contig00019	677502	678625	-	EVM0019991.1	Contig00019	681129	682571	+	DOWNSTREAM	2503
TCONS_00004263	Contig00019	677502	678625	-	EVM0031463.1	Contig00019	684807	689356	-	DOWNSTREAM	6181
TCONS_00004264	Contig00019	679835	680627	-	EVM0017635.1	Contig00019	672669	674860	-	UPSTREAM	4974
TCONS_00004264	Contig00019	679835	680627	-	EVM0019991.1	Contig00019	681129	682571	+	DOWNSTREAM	501
TCONS_00004264	Contig00019	679835	680627	-	EVM0031463.1	Contig00019	684807	689356	-	DOWNSTREAM	4179
TCONS_00004106	Contig00019	694160	695282	+	EVM0031463.1	Contig00019	684807	689356	-	DOWNSTREAM	4803
TCONS_00004106	Contig00019	694160	695282	+	EVM0024723.1	Contig00019	699342	701984	+	UPSTREAM	4059
TCONS_00004110	Contig00019	711367	712543	+	EVM0030821.1	Contig00019	706470	708728	+	DOWNSTREAM	2638
TCONS_00004110	Contig00019	711367	712543	+	EVM0029406.1	Contig00019	716577	719145	-	UPSTREAM	4033
TCONS_00004112	Contig00019	770202	771071	+	EVM0019499.1	Contig00019	765040	769644	+	DOWNSTREAM	557
TCONS_00004129	Contig00019	1178119	1179108	+	EVM0003900.2	Contig00019	1169177	1175219	-	DOWNSTREAM	2899
TCONS_00004129	Contig00019	1178119	1179108	+	EVM0029016.1	Contig00019	1176102	1177582	-	DOWNSTREAM	536
TCONS_00004332	Contig00019	1820179	1822080	-	EVM0032537.1	Contig00019	1809897	1815285	-	UPSTREAM	4893
TCONS_00004343	Contig00019	1996773	1997228	-	EVM0037139.2	Contig00019	1986503	1992445	+	UPSTREAM	4327
TCONS_00004203	Contig00019	2316193	2316853	+	EVM0008743.1	Contig00019	2305554	2309531	+	DOWNSTREAM	6661
TCONS_00004203	Contig00019	2316193	2316853	+	EVM0008951.2	Contig00019	2309773	2313987	-	DOWNSTREAM	2205
TCONS_00004203	Contig00019	2316193	2316853	+	EVM0018673.1	Contig00019	2320981	2330934	-	UPSTREAM	4127
TCONS_00004361	Contig00020	350032	353169	+	EVM0032535.1	Contig00020	345117	347274	+	DOWNSTREAM	2757
TCONS_00004361	Contig00020	350032	353169	+	EVM0014272.1	Contig00020	354046	354660	+	UPSTREAM	876
TCONS_00004457	Contig00020	1481065	1481436	-	EVM0017156.1	Contig00020	1477690	1478148	+	UPSTREAM	2916
TCONS_00004457	Contig00020	1481065	1481436	-	EVM0034998.1	Contig00020	1488373	1495283	-	DOWNSTREAM	6936
TCONS_00004381	Contig00020	1500122	1501159	+	EVM0034998.1	Contig00020	1488373	1495283	-	DOWNSTREAM	4838
TCONS_00004387	Contig00020	1743673	1744349	+	EVM0011942.1	Contig00020	1746975	1753300	+	UPSTREAM	2625
TCONS_00004395	Contig00020	1970517	1971755	+	EVM0036665.1	Contig00020	1979070	1979354	+	UPSTREAM	7314
TCONS_00004403	Contig00020	2236368	2237711	+	EVM0027787.1	Contig00020	2238207	2240504	-	UPSTREAM	495
TCONS_00004481	Contig00020	2262420	2263950	-	EVM0027641.1	Contig00020	2266938	2269161	+	DOWNSTREAM	2987
TCONS_00004405	Contig00020	2271939	2272421	+	EVM0027641.1	Contig00020	2266938	2269161	+	DOWNSTREAM	2777
TCONS_00004499	Contig00020	2818645	2819592	-	EVM0011248.1	Contig00020	2786284	2817622	-	UPSTREAM	1022
TCONS_00004499	Contig00020	2818645	2819592	-	EVM0019728.1	Contig00020	2822201	2823585	+	DOWNSTREAM	2608
TCONS_00004499	Contig00020	2818645	2819592	-	EVM0030749.1	Contig00020	2828530	2836672	+	DOWNSTREAM	8937
TCONS_00004500	Contig00020	2821489	2822084	-	EVM0011248.1	Contig00020	2786284	2817622	-	UPSTREAM	3866
TCONS_00004500	Contig00020	2821489	2822084	-	EVM0019728.1	Contig00020	2822201	2823585	+	DOWNSTREAM	116
TCONS_00004500	Contig00020	2821489	2822084	-	EVM0030749.1	Contig00020	2828530	2836672	+	DOWNSTREAM	6445
TCONS_00004534	Contig00022	379863	380883	+	EVM0022157.8	Contig00022	376386	379310	-	DOWNSTREAM	552
TCONS_00004534	Contig00022	379863	380883	+	EVM0016850.1	Contig00022	388567	391337	+	UPSTREAM	7683
TCONS_00004722	Contig00022	389071	389900	-	EVM0010151.1	Contig00022	397182	400299	-	DOWNSTREAM	7281
TCONS_00004735	Contig00022	572408	573782	-	EVM0032756.1	Contig00022	556508	565665	-	UPSTREAM	6742
TCONS_00004735	Contig00022	572408	573782	-	EVM0036726.1	Contig00022	579863	597421	+	DOWNSTREAM	6080
TCONS_00004547	Contig00022	601238	602223	+	EVM0036726.1	Contig00022	579863	597421	+	DOWNSTREAM	3816
TCONS_00004547	Contig00022	601238	602223	+	EVM0013103.1	Contig00022	604151	619262	-	UPSTREAM	1927
TCONS_00004740	Contig00022	703381	704092	-	EVM0022732.1	Contig00022	706185	745802	+	DOWNSTREAM	2092
TCONS_00004553	Contig00022	744570	745181	+	EVM0002630.1	Contig00022	751877	753003	+	UPSTREAM	6695
TCONS_00004553	Contig00022	744570	745181	+	EVM0018965.1	Contig00022	754440	756829	+	UPSTREAM	9258
TCONS_00004755	Contig00022	1216201	1216708	-	EVM0037035.1	Contig00022	1209304	1215474	+	UPSTREAM	726
TCONS_00004756	Contig00022	1216829	1217502	-	EVM0037035.1	Contig00022	1209304	1215474	+	UPSTREAM	1354
TCONS_00004582	Contig00022	1263655	1264264	+	EVM0033732.2	Contig00022	1265699	1267098	+	UPSTREAM	1434
TCONS_00004582	Contig00022	1263655	1264264	+	EVM0018037.1	Contig00022	1272738	1273349	-	UPSTREAM	8473
TCONS_00004762	Contig00022	1298817	1299319	-	EVM0004192.1	Contig00022	1291262	1292679	-	UPSTREAM	6137
TCONS_00004762	Contig00022	1298817	1299319	-	EVM0012724.1	Contig00022	1307537	1308148	+	DOWNSTREAM	8217
TCONS_00004765	Contig00022	1411978	1413853	-	EVM0029595.1	Contig00022	1410368	1410817	-	UPSTREAM	1160
TCONS_00004765	Contig00022	1411978	1413853	-	EVM0031399.1	Contig00022	1417915	1418422	+	DOWNSTREAM	4061
TCONS_00004765	Contig00022	1411978	1413853	-	EVM0008031.1	Contig00022	1420395	1422000	-	DOWNSTREAM	6541
TCONS_00004627	Contig00022	2048923	2049732	+	EVM0012810.3	Contig00022	2039545	2045971	+	DOWNSTREAM	2951
TCONS_00004627	Contig00022	2048923	2049732	+	EVM0013038.1	Contig00022	2047212	2047693	-	DOWNSTREAM	1229
TCONS_00004627	Contig00022	2048923	2049732	+	EVM0002783.1	Contig00022	2050538	2054140	+	UPSTREAM	805
TCONS_00004627	Contig00022	2048923	2049732	+	EVM0024296.1	Contig00022	2055176	2060834	-	UPSTREAM	5443
TCONS_00004792	Contig00022	2225579	2227033	-	EVM0030919.1	Contig00022	2218594	2219440	-	UPSTREAM	6138
TCONS_00004792	Contig00022	2225579	2227033	-	EVM0017237.1	Contig00022	2220844	2225443	-	UPSTREAM	135
TCONS_00004662	Contig00022	2683653	2685083	+	EVM0028912.1	Contig00022	2673226	2677685	+	DOWNSTREAM	5967
TCONS_00004662	Contig00022	2683653	2685083	+	EVM0018346.1	Contig00022	2687553	2690471	-	UPSTREAM	2469
TCONS_00004663	Contig00022	2685393	2686934	+	EVM0028912.1	Contig00022	2673226	2677685	+	DOWNSTREAM	7707
TCONS_00004663	Contig00022	2685393	2686934	+	EVM0018346.1	Contig00022	2687553	2690471	-	UPSTREAM	618
TCONS_00004667	Contig00022	2698585	2698966	+	EVM0018346.1	Contig00022	2687553	2690471	-	DOWNSTREAM	8113
TCONS_00004673	Contig00022	2837891	2838769	+	EVM0028590.1	Contig00022	2828014	2829163	-	DOWNSTREAM	8727
TCONS_00004673	Contig00022	2837891	2838769	+	EVM0015282.3	Contig00022	2831300	2835758	+	DOWNSTREAM	2132
TCONS_00004856	Contig00023	897376	900208	+	EVM0018375.1	Contig00023	894694	896137	-	DOWNSTREAM	1238
TCONS_00005078	Contig00023	981965	982831	-	EVM0001023.1	Contig00023	974594	975550	-	UPSTREAM	6414
TCONS_00005089	Contig00023	1335491	1336085	-	EVM0032221.1	Contig00023	1321130	1333323	+	UPSTREAM	2167
TCONS_00005089	Contig00023	1335491	1336085	-	EVM0003046.1	Contig00023	1333341	1333514	+	UPSTREAM	1976
TCONS_00005111	Contig00023	1947115	1948468	-	EVM0034097.2	Contig00023	1951091	1955800	-	DOWNSTREAM	2622
TCONS_00004895	Contig00023	2470468	2472822	+	EVM0011504.1	Contig00023	2476657	2489771	-	UPSTREAM	3834
TCONS_00004908	Contig00023	2743018	2744142	+	EVM0036984.1	Contig00023	2734206	2738852	-	DOWNSTREAM	4165
TCONS_00005140	Contig00023	2748073	2748696	-	EVM0036984.1	Contig00023	2734206	2738852	-	UPSTREAM	9220
TCONS_00004909	Contig00023	2761900	2762989	+	EVM0014962.1	Contig00023	2765370	2767379	-	UPSTREAM	2380
TCONS_00004909	Contig00023	2761900	2762989	+	EVM0027100.1	Contig00023	2769576	2771096	+	UPSTREAM	6586
TCONS_00004953	Contig00023	3433416	3434248	+	EVM0035641.1	Contig00023	3421131	3428042	+	DOWNSTREAM	5373
TCONS_00004981	Contig00023	4075498	4077109	+	EVM0007153.1	Contig00023	3987060	4070177	+	DOWNSTREAM	5320
TCONS_00005195	Contig00023	4278538	4279365	-	EVM0007826.1	Contig00023	4270549	4276353	-	UPSTREAM	2184
TCONS_00005195	Contig00023	4278538	4279365	-	EVM0007826.2	Contig00023	4272351	4276353	-	UPSTREAM	2184
TCONS_00005198	Contig00023	4313042	4314113	-	EVM0008270.1	Contig00023	4302661	4304779	-	UPSTREAM	8262
TCONS_00005198	Contig00023	4313042	4314113	-	EVM0027724.1	Contig00023	4307035	4307682	-	UPSTREAM	5359
TCONS_00004998	Contig00023	4344302	4345023	+	EVM0009755.1	Contig00023	4337125	4337586	+	DOWNSTREAM	6715
TCONS_00004998	Contig00023	4344302	4345023	+	EVM0027318.1	Contig00023	4340042	4341494	+	DOWNSTREAM	2807
TCONS_00005217	Contig00023	4864500	4865417	-	EVM0009735.1	Contig00023	4851828	4856434	+	UPSTREAM	8065
TCONS_00005217	Contig00023	4864500	4865417	-	EVM0004415.4	Contig00023	4866187	4871092	-	DOWNSTREAM	769
TCONS_00005224	Contig00023	4920006	4922258	-	EVM0003232.1	Contig00023	4912534	4919423	+	UPSTREAM	582
TCONS_00005224	Contig00023	4920006	4922258	-	EVM0030398.1	Contig00023	4927950	4930592	+	DOWNSTREAM	5691
TCONS_00005229	Contig00023	5095031	5095243	-	EVM0009564.1	Contig00023	5080941	5086066	+	UPSTREAM	8964
TCONS_00005229	Contig00023	5095031	5095243	-	EVM0009707.1	Contig00023	5092510	5094731	+	UPSTREAM	299
TCONS_00005232	Contig00023	5194008	5194802	-	EVM0008272.1	Contig00023	5184100	5190891	+	UPSTREAM	3116
TCONS_00005233	Contig00023	5232955	5234105	-	EVM0030458.1	Contig00023	5223339	5231370	+	UPSTREAM	1584
TCONS_00005233	Contig00023	5232955	5234105	-	EVM0022323.1	Contig00023	5238230	5240470	-	DOWNSTREAM	4124
TCONS_00005285	Contig00024	929519	931215	-	EVM0020905.1	Contig00024	922023	922424	-	UPSTREAM	7094
TCONS_00005251	Contig00024	961922	962657	+	EVM0033279.1	Contig00024	964116	999857	+	UPSTREAM	1458
TCONS_00005252	Contig00024	962841	963726	+	EVM0033279.1	Contig00024	964116	999857	+	UPSTREAM	389
TCONS_00005309	Contig00025	25537	26463	+	EVM0000082.1	Contig00025	21277	22601	+	DOWNSTREAM	2935
TCONS_00005309	Contig00025	25537	26463	+	EVM0030665.1	Contig00025	33951	34925	-	UPSTREAM	7487
TCONS_00005312	Contig00025	197197	197954	+	EVM0030469.1	Contig00025	198757	199384	-	UPSTREAM	802
TCONS_00005319	Contig00025	318379	318998	+	EVM0036373.1	Contig00025	310476	316074	+	DOWNSTREAM	2304
TCONS_00005319	Contig00025	318379	318998	+	EVM0015031.1	Contig00025	314938	316074	+	DOWNSTREAM	2304
TCONS_00005319	Contig00025	318379	318998	+	EVM0018329.1	Contig00025	322375	325260	+	UPSTREAM	3376
TCONS_00005319	Contig00025	318379	318998	+	EVM0007668.1	Contig00025	325835	334580	-	UPSTREAM	6836
TCONS_00005336	Contig00025	512672	513169	+	EVM0001527.1	Contig00025	521294	524513	-	UPSTREAM	8124
TCONS_00005392	Contig00025	606166	607365	-	EVM0030890.1	Contig00025	609449	612778	+	DOWNSTREAM	2083
TCONS_00005393	Contig00025	718483	719568	-	EVM0008407.1	Contig00025	681730	715550	+	UPSTREAM	2932
TCONS_00005393	Contig00025	718483	719568	-	EVM0014463.1	Contig00025	725343	725761	-	DOWNSTREAM	5774
TCONS_00005393	Contig00025	718483	719568	-	EVM0024349.1	Contig00025	725952	779011	-	DOWNSTREAM	6383
TCONS_00005401	Contig00025	867065	868132	-	EVM0009246.1	Contig00025	876767	879360	-	DOWNSTREAM	8634
TCONS_00005423	Contig00027	82218	82574	+	EVM0013883.2	Contig00027	73764	81117	+	DOWNSTREAM	1100
TCONS_00005423	Contig00027	82218	82574	+	EVM0011496.1	Contig00027	88615	90461	+	UPSTREAM	6040
TCONS_00005424	Contig00027	82969	83465	+	EVM0013883.2	Contig00027	73764	81117	+	DOWNSTREAM	1851
TCONS_00005424	Contig00027	82969	83465	+	EVM0011496.1	Contig00027	88615	90461	+	UPSTREAM	5149
TCONS_00005424	Contig00027	82969	83465	+	EVM0031442.1	Contig00027	92673	95738	+	UPSTREAM	9207
TCONS_00006431	Contig00027	290062	291700	-	EVM0028294.1	Contig00027	275696	286081	+	UPSTREAM	3980
TCONS_00006431	Contig00027	290062	291700	-	EVM0027671.1	Contig00027	291967	303134	-	DOWNSTREAM	266
TCONS_00006435	Contig00027	312367	312950	-	EVM0027671.1	Contig00027	291967	303134	-	UPSTREAM	9232
TCONS_00006437	Contig00027	320622	321783	-	EVM0023857.1	Contig00027	328775	333657	+	DOWNSTREAM	6991
TCONS_00006439	Contig00027	323860	324588	-	EVM0023857.1	Contig00027	328775	333657	+	DOWNSTREAM	4186
TCONS_00005483	Contig00027	733602	734385	+	EVM0021203.2	Contig00027	722179	731295	-	DOWNSTREAM	2306
TCONS_00005483	Contig00027	733602	734385	+	EVM0010880.1	Contig00027	738719	739272	+	UPSTREAM	4333
TCONS_00006477	Contig00027	817846	818888	-	EVM0005797.1	Contig00027	806100	812281	+	UPSTREAM	5564
TCONS_00006477	Contig00027	817846	818888	-	EVM0028034.1	Contig00027	815440	816687	-	UPSTREAM	1158
TCONS_00006477	Contig00027	817846	818888	-	EVM0027097.1	Contig00027	821134	822770	-	DOWNSTREAM	2245
TCONS_00006477	Contig00027	817846	818888	-	EVM0004980.1	Contig00027	824434	825930	-	DOWNSTREAM	5545
TCONS_00006477	Contig00027	817846	818888	-	EVM0006938.1	Contig00027	827402	831035	+	DOWNSTREAM	8513
TCONS_00005523	Contig00027	999069	1000121	+	EVM0018512.1	Contig00027	991730	993406	+	DOWNSTREAM	5662
TCONS_00005523	Contig00027	999069	1000121	+	EVM0027124.1	Contig00027	993137	993406	+	DOWNSTREAM	5662
TCONS_00005523	Contig00027	999069	1000121	+	EVM0007695.1	Contig00027	1004085	1005116	-	UPSTREAM	3963
TCONS_00005532	Contig00027	1094749	1095588	+	EVM0009493.1	Contig00027	1083438	1088345	-	DOWNSTREAM	6403
TCONS_00005532	Contig00027	1094749	1095588	+	EVM0000408.1	Contig00027	1096794	1102899	+	UPSTREAM	1205
TCONS_00006494	Contig00027	1132450	1136865	-	EVM0005783.1	Contig00027	1125655	1129085	-	UPSTREAM	3364
TCONS_00006495	Contig00027	1134859	1137051	-	EVM0005783.1	Contig00027	1125655	1129085	-	UPSTREAM	5773
TCONS_00006495	Contig00027	1134859	1137051	-	EVM0027928.1	Contig00027	1131685	1132471	+	UPSTREAM	2387
TCONS_00005546	Contig00027	1222002	1226486	+	EVM0025897.1	Contig00027	1215145	1219293	+	DOWNSTREAM	2708
TCONS_00005546	Contig00027	1222002	1226486	+	EVM0007507.1	Contig00027	1227748	1232297	-	UPSTREAM	1261
TCONS_00005547	Contig00027	1222184	1227632	+	EVM0025897.1	Contig00027	1215145	1219293	+	DOWNSTREAM	2890
TCONS_00005547	Contig00027	1222184	1227632	+	EVM0007507.1	Contig00027	1227748	1232297	-	UPSTREAM	115
TCONS_00005548	Contig00027	1222223	1227632	+	EVM0025897.1	Contig00027	1215145	1219293	+	DOWNSTREAM	2929
TCONS_00005548	Contig00027	1222223	1227632	+	EVM0007507.1	Contig00027	1227748	1232297	-	UPSTREAM	115
TCONS_00005551	Contig00027	1291459	1292730	+	EVM0008669.1	Contig00027	1295917	1305116	+	UPSTREAM	3186
TCONS_00005552	Contig00027	1292861	1293609	+	EVM0008669.1	Contig00027	1295917	1305116	+	UPSTREAM	2307
TCONS_00005554	Contig00027	1312181	1313637	+	EVM0008669.1	Contig00027	1295917	1305116	+	DOWNSTREAM	7064
TCONS_00005554	Contig00027	1312181	1313637	+	EVM0009290.2	Contig00027	1317259	1326958	+	UPSTREAM	3621
TCONS_00006508	Contig00027	1403662	1404189	-	EVM0002235.1	Contig00027	1396711	1397196	-	UPSTREAM	6465
TCONS_00006508	Contig00027	1403662	1404189	-	EVM0018571.1	Contig00027	1413401	1415765	-	DOWNSTREAM	9211
TCONS_00006527	Contig00027	1607299	1609631	-	EVM0014767.1	Contig00027	1601252	1601569	+	UPSTREAM	5729
TCONS_00006527	Contig00027	1607299	1609631	-	EVM0012815.1	Contig00027	1601994	1602425	-	UPSTREAM	4873
TCONS_00006527	Contig00027	1607299	1609631	-	EVM0036629.1	Contig00027	1603632	1605975	-	UPSTREAM	1323
TCONS_00006527	Contig00027	1607299	1609631	-	EVM0026251.1	Contig00027	1609907	1613917	-	DOWNSTREAM	275
TCONS_00006552	Contig00027	1861356	1862737	-	EVM0020133.2	Contig00027	1866963	1878795	+	DOWNSTREAM	4225
TCONS_00005594	Contig00027	1882825	1883178	+	EVM0020133.2	Contig00027	1866963	1878795	+	DOWNSTREAM	4029
TCONS_00005594	Contig00027	1882825	1883178	+	EVM0002073.1	Contig00027	1883466	1888297	+	UPSTREAM	287
TCONS_00005609	Contig00027	1999798	2002097	+	EVM0022175.1	Contig00027	1988205	1994016	-	DOWNSTREAM	5781
TCONS_00005609	Contig00027	1999798	2002097	+	EVM0024407.1	Contig00027	2006475	2007887	-	UPSTREAM	4377
TCONS_00005622	Contig00027	2188270	2191204	+	EVM0026183.1	Contig00027	2196188	2202128	-	UPSTREAM	4983
TCONS_00006574	Contig00027	2219316	2220198	-	EVM0028348.1	Contig00027	2213116	2218336	+	UPSTREAM	979
TCONS_00006574	Contig00027	2219316	2220198	-	EVM0032907.1	Contig00027	2222927	2225676	-	DOWNSTREAM	2728
TCONS_00006590	Contig00027	2424507	2425926	-	EVM0024368.1	Contig00027	2416262	2417345	+	UPSTREAM	7161
TCONS_00006590	Contig00027	2424507	2425926	-	EVM0026845.1	Contig00027	2421477	2423331	+	UPSTREAM	1175
TCONS_00006601	Contig00027	2608911	2612032	-	EVM0025996.1	Contig00027	2612883	2615017	-	DOWNSTREAM	850
TCONS_00006622	Contig00027	2891419	2892481	-	EVM0031270.1	Contig00027	2879980	2883397	-	UPSTREAM	8021
TCONS_00006622	Contig00027	2891419	2892481	-	EVM0026736.2	Contig00027	2884415	2886423	+	UPSTREAM	4995
TCONS_00006622	Contig00027	2891419	2892481	-	EVM0015986.1	Contig00027	2887142	2889769	-	UPSTREAM	1649
TCONS_00006623	Contig00027	2892559	2893086	-	EVM0031270.1	Contig00027	2879980	2883397	-	UPSTREAM	9161
TCONS_00006623	Contig00027	2892559	2893086	-	EVM0026736.2	Contig00027	2884415	2886423	+	UPSTREAM	6135
TCONS_00006623	Contig00027	2892559	2893086	-	EVM0015986.1	Contig00027	2887142	2889769	-	UPSTREAM	2789
TCONS_00006624	Contig00027	2893152	2893794	-	EVM0026736.2	Contig00027	2884415	2886423	+	UPSTREAM	6728
TCONS_00006624	Contig00027	2893152	2893794	-	EVM0015986.1	Contig00027	2887142	2889769	-	UPSTREAM	3382
TCONS_00005679	Contig00027	2893157	2894143	+	EVM0026736.2	Contig00027	2884415	2886423	+	DOWNSTREAM	6733
TCONS_00005679	Contig00027	2893157	2894143	+	EVM0015986.1	Contig00027	2887142	2889769	-	DOWNSTREAM	3387
TCONS_00006625	Contig00027	2955235	2956639	-	EVM0035002.2	Contig00027	2940597	2949945	+	UPSTREAM	5289
TCONS_00006633	Contig00027	3035422	3036029	-	EVM0015809.2	Contig00027	3028736	3033619	+	UPSTREAM	1802
TCONS_00006633	Contig00027	3035422	3036029	-	EVM0015809.1	Contig00027	3028833	3033619	+	UPSTREAM	1802
TCONS_00006633	Contig00027	3035422	3036029	-	EVM0001088.1	Contig00027	3038932	3040589	+	DOWNSTREAM	2902
TCONS_00006633	Contig00027	3035422	3036029	-	EVM0006424.1	Contig00027	3041891	3043073	+	DOWNSTREAM	5861
TCONS_00006646	Contig00027	3136679	3137370	-	EVM0025114.1	Contig00027	3140688	3151225	+	DOWNSTREAM	3317
TCONS_00005717	Contig00027	3258456	3259161	+	EVM0000594.1	Contig00027	3247875	3251062	+	DOWNSTREAM	7393
TCONS_00005717	Contig00027	3258456	3259161	+	EVM0003846.1	Contig00027	3263400	3263790	-	UPSTREAM	4238
TCONS_00005718	Contig00027	3259928	3260737	+	EVM0000594.1	Contig00027	3247875	3251062	+	DOWNSTREAM	8865
TCONS_00005718	Contig00027	3259928	3260737	+	EVM0003846.1	Contig00027	3263400	3263790	-	UPSTREAM	2662
TCONS_00005744	Contig00027	3474475	3476086	+	EVM0032406.1	Contig00027	3464263	3468608	+	DOWNSTREAM	5866
TCONS_00005744	Contig00027	3474475	3476086	+	EVM0023151.3	Contig00027	3483071	3492830	-	UPSTREAM	6984
TCONS_00005745	Contig00027	3476270	3477301	+	EVM0032406.1	Contig00027	3464263	3468608	+	DOWNSTREAM	7661
TCONS_00005745	Contig00027	3476270	3477301	+	EVM0023151.3	Contig00027	3483071	3492830	-	UPSTREAM	5769
TCONS_00005745	Contig00027	3476270	3477301	+	EVM0023151.4	Contig00027	3486174	3492830	-	UPSTREAM	8872
TCONS_00005762	Contig00027	3678455	3682780	+	EVM0027668.1	Contig00027	3663131	3673394	-	DOWNSTREAM	5060
TCONS_00005762	Contig00027	3678455	3682780	+	EVM0000322.1	Contig00027	3686904	3692202	+	UPSTREAM	4123
TCONS_00005766	Contig00027	3739584	3741681	+	EVM0010479.1	Contig00027	3725310	3733603	-	DOWNSTREAM	5980
TCONS_00006706	Contig00027	3874433	3875916	-	EVM0011613.1	Contig00027	3866087	3869501	+	UPSTREAM	4931
TCONS_00006706	Contig00027	3874433	3875916	-	EVM0019023.1	Contig00027	3870144	3870737	-	UPSTREAM	3695
TCONS_00006706	Contig00027	3874433	3875916	-	EVM0000916.1	Contig00027	3882691	3884426	+	DOWNSTREAM	6774
TCONS_00005791	Contig00027	3980821	3981348	+	EVM0020617.1	Contig00027	3959486	3974073	-	DOWNSTREAM	6747
TCONS_00005791	Contig00027	3980821	3981348	+	EVM0034995.1	Contig00027	3975897	3979428	-	DOWNSTREAM	1392
TCONS_00005791	Contig00027	3980821	3981348	+	EVM0011939.1	Contig00027	3983084	3983702	+	UPSTREAM	1735
TCONS_00005791	Contig00027	3980821	3981348	+	EVM0036372.1	Contig00027	3986815	3991238	+	UPSTREAM	5466
TCONS_00005801	Contig00027	4143408	4145160	+	EVM0029176.1	Contig00027	4134533	4136382	+	DOWNSTREAM	7025
TCONS_00005801	Contig00027	4143408	4145160	+	EVM0002043.1	Contig00027	4140326	4141845	-	DOWNSTREAM	1562
TCONS_00006754	Contig00027	4309926	4310376	-	EVM0036287.1	Contig00027	4297620	4300866	-	UPSTREAM	9059
TCONS_00006754	Contig00027	4309926	4310376	-	EVM0026086.1	Contig00027	4301900	4303722	+	UPSTREAM	6203
TCONS_00006754	Contig00027	4309926	4310376	-	EVM0031052.1	Contig00027	4305135	4307608	+	UPSTREAM	2317
TCONS_00006755	Contig00027	4310918	4311924	-	EVM0026086.1	Contig00027	4301900	4303722	+	UPSTREAM	7195
TCONS_00006755	Contig00027	4310918	4311924	-	EVM0031052.1	Contig00027	4305135	4307608	+	UPSTREAM	3309
TCONS_00006755	Contig00027	4310918	4311924	-	EVM0027134.1	Contig00027	4309642	4310103	+	UPSTREAM	814
TCONS_00006765	Contig00027	4464004	4464924	-	EVM0003642.1	Contig00027	4452453	4457677	+	UPSTREAM	6326
TCONS_00006765	Contig00027	4464004	4464924	-	EVM0022812.1	Contig00027	4466519	4473917	-	DOWNSTREAM	1594
TCONS_00005839	Contig00027	4668354	4669257	+	EVM0029897.1	Contig00027	4661530	4663853	-	DOWNSTREAM	4500
TCONS_00005839	Contig00027	4668354	4669257	+	EVM0023995.1	Contig00027	4670283	4687066	+	UPSTREAM	1025
TCONS_00005865	Contig00027	4874763	4876822	+	EVM0029624.1	Contig00027	4862782	4873873	+	DOWNSTREAM	889
TCONS_00005869	Contig00027	4882377	4886631	+	EVM0026684.1	Contig00027	4888441	4892614	-	UPSTREAM	1809
TCONS_00005869	Contig00027	4882377	4886631	+	EVM0015144.1	Contig00027	4888569	4890512	+	UPSTREAM	1937
TCONS_00005870	Contig00027	4883125	4884753	+	EVM0030799.1	Contig00027	4875705	4876130	-	DOWNSTREAM	6994
TCONS_00005870	Contig00027	4883125	4884753	+	EVM0026684.1	Contig00027	4888441	4892614	-	UPSTREAM	3687
TCONS_00005870	Contig00027	4883125	4884753	+	EVM0015144.1	Contig00027	4888569	4890512	+	UPSTREAM	3815
TCONS_00006826	Contig00027	5090846	5095211	-	EVM0005397.1	Contig00027	5083510	5086965	-	UPSTREAM	3880
TCONS_00005894	Contig00027	5168481	5169376	+	EVM0033005.1	Contig00027	5169435	5171733	-	UPSTREAM	58
TCONS_00005910	Contig00027	5329740	5332142	+	EVM0028008.1	Contig00027	5325904	5326206	+	DOWNSTREAM	3533
TCONS_00005910	Contig00027	5329740	5332142	+	EVM0029783.1	Contig00027	5333599	5333781	-	UPSTREAM	1456
TCONS_00005910	Contig00027	5329740	5332142	+	EVM0004679.1	Contig00027	5336524	5337336	-	UPSTREAM	4381
TCONS_00005911	Contig00027	5329981	5332142	+	EVM0028008.1	Contig00027	5325904	5326206	+	DOWNSTREAM	3774
TCONS_00005911	Contig00027	5329981	5332142	+	EVM0029783.1	Contig00027	5333599	5333781	-	UPSTREAM	1456
TCONS_00005911	Contig00027	5329981	5332142	+	EVM0004679.1	Contig00027	5336524	5337336	-	UPSTREAM	4381
TCONS_00005912	Contig00027	5330301	5332142	+	EVM0028008.1	Contig00027	5325904	5326206	+	DOWNSTREAM	4094
TCONS_00005912	Contig00027	5330301	5332142	+	EVM0029783.1	Contig00027	5333599	5333781	-	UPSTREAM	1456
TCONS_00005912	Contig00027	5330301	5332142	+	EVM0004679.1	Contig00027	5336524	5337336	-	UPSTREAM	4381
TCONS_00005949	Contig00027	5688722	5689673	+	EVM0032342.1	Contig00027	5680848	5681453	-	DOWNSTREAM	7268
TCONS_00005949	Contig00027	5688722	5689673	+	EVM0025198.1	Contig00027	5691801	5696821	-	UPSTREAM	2127
TCONS_00006908	Contig00027	6018751	6019576	-	EVM0021196.1	Contig00027	6011333	6018126	-	UPSTREAM	624
TCONS_00006908	Contig00027	6018751	6019576	-	EVM0004446.2	Contig00027	6027335	6028805	-	DOWNSTREAM	7758
TCONS_00006921	Contig00027	6216439	6217151	-	EVM0007269.1	Contig00027	6204843	6211346	+	UPSTREAM	5092
TCONS_00006921	Contig00027	6216439	6217151	-	EVM0030840.1	Contig00027	6218025	6223321	-	DOWNSTREAM	873
TCONS_00006921	Contig00027	6216439	6217151	-	EVM0031236.1	Contig00027	6223363	6224603	-	DOWNSTREAM	6211
TCONS_00006964	Contig00027	6741082	6741600	-	EVM0004330.1	Contig00027	6745269	6745475	-	DOWNSTREAM	3668
TCONS_00006037	Contig00027	6831150	6832169	+	EVM0021445.1	Contig00027	6828984	6829814	+	DOWNSTREAM	1335
TCONS_00006037	Contig00027	6831150	6832169	+	EVM0030304.1	Contig00027	6838400	6842279	-	UPSTREAM	6230
TCONS_00006074	Contig00027	6961426	6962103	+	EVM0024273.9	Contig00027	6946493	6955830	+	DOWNSTREAM	5595
TCONS_00006074	Contig00027	6961426	6962103	+	EVM0013542.1	Contig00027	6963327	6979948	-	UPSTREAM	1223
TCONS_00006083	Contig00027	7064227	7065111	+	EVM0000604.1	Contig00027	7050053	7058742	+	DOWNSTREAM	5484
TCONS_00006083	Contig00027	7064227	7065111	+	EVM0000604.2	Contig00027	7051362	7058742	+	DOWNSTREAM	5484
TCONS_00006083	Contig00027	7064227	7065111	+	EVM0000604.3	Contig00027	7053486	7058742	+	DOWNSTREAM	5484
TCONS_00006103	Contig00027	7530858	7532708	+	EVM0007662.1	Contig00027	7524755	7529421	-	DOWNSTREAM	1436
TCONS_00006103	Contig00027	7530858	7532708	+	EVM0018067.1	Contig00027	7540805	7541975	+	UPSTREAM	8096
TCONS_00007029	Contig00027	7586222	7587070	-	EVM0000900.1	Contig00027	7580364	7582408	+	UPSTREAM	3813
TCONS_00006110	Contig00027	7604079	7604778	+	EVM0026263.1	Contig00027	7611441	7618484	+	UPSTREAM	6662
TCONS_00006118	Contig00027	7683089	7683730	+	EVM0025412.1	Contig00027	7675938	7680694	-	DOWNSTREAM	2394
TCONS_00006118	Contig00027	7683089	7683730	+	EVM0036865.1	Contig00027	7691462	7693217	-	UPSTREAM	7731
TCONS_00006127	Contig00027	7922282	7922699	+	EVM0019476.1	Contig00027	7914612	7920077	-	DOWNSTREAM	2204
TCONS_00006129	Contig00027	7973285	7975469	+	EVM0008702.1	Contig00027	7961778	7965747	-	DOWNSTREAM	7537
TCONS_00006130	Contig00027	7973287	7975469	+	EVM0008702.1	Contig00027	7961778	7965747	-	DOWNSTREAM	7539
TCONS_00006131	Contig00027	7974221	7975469	+	EVM0008702.1	Contig00027	7961778	7965747	-	DOWNSTREAM	8473
TCONS_00006132	Contig00027	7976983	7977787	+	EVM0033199.1	Contig00027	7985818	7989170	+	UPSTREAM	8030
TCONS_00007077	Contig00027	8116189	8117076	-	EVM0028425.1	Contig00027	8106121	8111293	+	UPSTREAM	4895
TCONS_00007077	Contig00027	8116189	8117076	-	EVM0014994.1	Contig00027	8118512	8123481	+	DOWNSTREAM	1435
TCONS_00007077	Contig00027	8116189	8117076	-	EVM0022262.1	Contig00027	8124349	8132335	+	DOWNSTREAM	7272
TCONS_00007086	Contig00027	8220778	8222348	-	EVM0012934.1	Contig00027	8212403	8218090	+	UPSTREAM	2687
TCONS_00007086	Contig00027	8220778	8222348	-	EVM0012934.2	Contig00027	8212629	8218090	+	UPSTREAM	2687
TCONS_00007086	Contig00027	8220778	8222348	-	EVM0022819.1	Contig00027	8224945	8226052	-	DOWNSTREAM	2596
TCONS_00007086	Contig00027	8220778	8222348	-	EVM0003516.1	Contig00027	8230596	8235710	-	DOWNSTREAM	8247
TCONS_00006178	Contig00027	8365387	8366180	+	EVM0003381.1	Contig00027	8350782	8361688	+	DOWNSTREAM	3698
TCONS_00006178	Contig00027	8365387	8366180	+	EVM0009228.1	Contig00027	8367119	8381645	-	UPSTREAM	938
TCONS_00006191	Contig00027	8604604	8605820	+	EVM0025717.1	Contig00027	8588019	8601537	-	DOWNSTREAM	3066
TCONS_00006191	Contig00027	8604604	8605820	+	EVM0019156.1	Contig00027	8609510	8622508	+	UPSTREAM	3689
TCONS_00007129	Contig00027	8656574	8657191	-	EVM0003283.1	Contig00027	8638063	8652789	-	UPSTREAM	3784
TCONS_00007129	Contig00027	8656574	8657191	-	EVM0019942.1	Contig00027	8654074	8654542	+	UPSTREAM	2031
TCONS_00007129	Contig00027	8656574	8657191	-	EVM0017416.1	Contig00027	8660056	8663748	-	DOWNSTREAM	2864
TCONS_00007144	Contig00027	8796336	8797707	-	EVM0029316.1	Contig00027	8791896	8792743	+	UPSTREAM	3592
TCONS_00007144	Contig00027	8796336	8797707	-	EVM0012981.1	Contig00027	8793269	8795003	+	UPSTREAM	1332
TCONS_00007144	Contig00027	8796336	8797707	-	EVM0028851.1	Contig00027	8801507	8808997	+	DOWNSTREAM	3799
TCONS_00007148	Contig00027	8922323	8923173	-	EVM0025571.1	Contig00027	8904844	8920447	+	UPSTREAM	1875
TCONS_00007148	Contig00027	8922323	8923173	-	EVM0023709.1	Contig00027	8923459	8926315	+	DOWNSTREAM	285
TCONS_00007148	Contig00027	8922323	8923173	-	EVM0023709.2	Contig00027	8923735	8926315	+	DOWNSTREAM	561
TCONS_00007148	Contig00027	8922323	8923173	-	EVM0033993.1	Contig00027	8930035	8930610	-	DOWNSTREAM	6861
TCONS_00006221	Contig00027	8947154	8947638	+	EVM0007754.1	Contig00027	8950830	8951039	-	UPSTREAM	3191
TCONS_00007164	Contig00027	9192336	9194050	-	EVM0036803.1	Contig00027	9197004	9203334	-	DOWNSTREAM	2953
TCONS_00006254	Contig00027	9270030	9270421	+	EVM0029643.1	Contig00027	9261663	9264087	+	DOWNSTREAM	5942
TCONS_00006254	Contig00027	9270030	9270421	+	EVM0018147.1	Contig00027	9271667	9273209	+	UPSTREAM	1245
TCONS_00006256	Contig00027	9275917	9276476	+	EVM0027036.1	Contig00027	9270059	9270448	-	DOWNSTREAM	5468
TCONS_00006256	Contig00027	9275917	9276476	+	EVM0018147.1	Contig00027	9271667	9273209	+	DOWNSTREAM	2707
TCONS_00007195	Contig00027	9541143	9542045	-	EVM0005083.1	Contig00027	9543803	9546500	+	DOWNSTREAM	1757
TCONS_00007195	Contig00027	9541143	9542045	-	EVM0012733.1	Contig00027	9546807	9554271	-	DOWNSTREAM	4761
TCONS_00006280	Contig00027	9541170	9542340	+	EVM0005083.1	Contig00027	9543803	9546500	+	UPSTREAM	1462
TCONS_00006280	Contig00027	9541170	9542340	+	EVM0012733.1	Contig00027	9546807	9554271	-	UPSTREAM	4466
TCONS_00007206	Contig00027	9683417	9684609	-	EVM0036686.1	Contig00027	9665691	9676220	-	UPSTREAM	7196
TCONS_00007206	Contig00027	9683417	9684609	-	EVM0001661.1	Contig00027	9690331	9695972	+	DOWNSTREAM	5721
TCONS_00007207	Contig00027	9684870	9685578	-	EVM0036686.1	Contig00027	9665691	9676220	-	UPSTREAM	8649
TCONS_00007207	Contig00027	9684870	9685578	-	EVM0001661.1	Contig00027	9690331	9695972	+	DOWNSTREAM	4752
TCONS_00006329	Contig00027	10156631	10156993	+	EVM0017471.1	Contig00027	10150315	10151884	+	DOWNSTREAM	4746
TCONS_00006329	Contig00027	10156631	10156993	+	EVM0023448.1	Contig00027	10152261	10153748	+	DOWNSTREAM	2882
TCONS_00006330	Contig00027	10157272	10158114	+	EVM0017471.1	Contig00027	10150315	10151884	+	DOWNSTREAM	5387
TCONS_00006330	Contig00027	10157272	10158114	+	EVM0023448.1	Contig00027	10152261	10153748	+	DOWNSTREAM	3523
TCONS_00006330	Contig00027	10157272	10158114	+	EVM0002770.1	Contig00027	10166727	10174711	-	UPSTREAM	8612
TCONS_00006331	Contig00027	10158326	10159711	+	EVM0017471.1	Contig00027	10150315	10151884	+	DOWNSTREAM	6441
TCONS_00006331	Contig00027	10158326	10159711	+	EVM0023448.1	Contig00027	10152261	10153748	+	DOWNSTREAM	4577
TCONS_00006331	Contig00027	10158326	10159711	+	EVM0002770.1	Contig00027	10166727	10174711	-	UPSTREAM	7015
TCONS_00006332	Contig00027	10160095	10160461	+	EVM0017471.1	Contig00027	10150315	10151884	+	DOWNSTREAM	8210
TCONS_00006332	Contig00027	10160095	10160461	+	EVM0023448.1	Contig00027	10152261	10153748	+	DOWNSTREAM	6346
TCONS_00006332	Contig00027	10160095	10160461	+	EVM0002770.1	Contig00027	10166727	10174711	-	UPSTREAM	6265
TCONS_00006333	Contig00027	10160725	10161603	+	EVM0017471.1	Contig00027	10150315	10151884	+	DOWNSTREAM	8840
TCONS_00006333	Contig00027	10160725	10161603	+	EVM0023448.1	Contig00027	10152261	10153748	+	DOWNSTREAM	6976
TCONS_00006333	Contig00027	10160725	10161603	+	EVM0002770.1	Contig00027	10166727	10174711	-	UPSTREAM	5123
TCONS_00006334	Contig00027	10162429	10163007	+	EVM0023448.1	Contig00027	10152261	10153748	+	DOWNSTREAM	8680
TCONS_00006334	Contig00027	10162429	10163007	+	EVM0002770.1	Contig00027	10166727	10174711	-	UPSTREAM	3719
TCONS_00006335	Contig00027	10163577	10164402	+	EVM0002770.1	Contig00027	10166727	10174711	-	UPSTREAM	2324
TCONS_00006357	Contig00027	10494589	10495782	+	EVM0030871.1	Contig00027	10483791	10486508	-	DOWNSTREAM	8080
TCONS_00006357	Contig00027	10494589	10495782	+	EVM0014829.1	Contig00027	10488352	10494220	+	DOWNSTREAM	368
TCONS_00006357	Contig00027	10494589	10495782	+	EVM0026764.1	Contig00027	10501657	10509920	+	UPSTREAM	5874
TCONS_00006367	Contig00027	10571088	10573223	+	EVM0021262.1	Contig00027	10560200	10564743	+	DOWNSTREAM	6344
TCONS_00006367	Contig00027	10571088	10573223	+	EVM0035827.1	Contig00027	10565097	10568644	-	DOWNSTREAM	2443
TCONS_00006367	Contig00027	10571088	10573223	+	EVM0009171.1	Contig00027	10580475	10585394	+	UPSTREAM	7251
TCONS_00006368	Contig00027	10578846	10579619	+	EVM0006298.1	Contig00027	10573075	10578737	-	DOWNSTREAM	108
TCONS_00006368	Contig00027	10578846	10579619	+	EVM0009171.1	Contig00027	10580475	10585394	+	UPSTREAM	855
TCONS_00006373	Contig00027	10650055	10651130	+	EVM0036947.1	Contig00027	10639340	10642720	-	DOWNSTREAM	7334
TCONS_00006373	Contig00027	10650055	10651130	+	EVM0025194.1	Contig00027	10648431	10649198	-	DOWNSTREAM	856
TCONS_00006391	Contig00027	10931285	10932179	+	EVM0010206.2	Contig00027	10921110	10923181	-	DOWNSTREAM	8103
TCONS_00007314	Contig00027	11242320	11243203	-	EVM0017572.1	Contig00027	11232708	11234347	+	UPSTREAM	7972
TCONS_00007383	Contig00028	196054	196523	-	EVM0010748.1	Contig00028	185852	190979	+	UPSTREAM	5074
TCONS_00007383	Contig00028	196054	196523	-	EVM0029865.1	Contig00028	203147	205784	+	DOWNSTREAM	6623
TCONS_00007349	Contig00028	477556	478666	+	EVM0036904.1	Contig00028	468313	470873	+	DOWNSTREAM	6682
TCONS_00007349	Contig00028	477556	478666	+	EVM0009828.1	Contig00028	472347	475294	+	DOWNSTREAM	2261
TCONS_00007362	Contig00028	598776	602026	+	EVM0015707.1	Contig00028	595987	596456	+	DOWNSTREAM	2319
TCONS_00007362	Contig00028	598776	602026	+	EVM0035585.1	Contig00028	604712	624715	-	UPSTREAM	2685
TCONS_00007363	Contig00028	598790	602026	+	EVM0015707.1	Contig00028	595987	596456	+	DOWNSTREAM	2333
TCONS_00007363	Contig00028	598790	602026	+	EVM0035585.1	Contig00028	604712	624715	-	UPSTREAM	2685
TCONS_00007434	Contig00031	1315	3642	+	EVM0011412.1	Contig00031	6868	8694	+	UPSTREAM	3225
TCONS_00007435	Contig00031	5766	6217	+	EVM0011412.1	Contig00031	6868	8694	+	UPSTREAM	650
TCONS_00007435	Contig00031	5766	6217	+	EVM0032232.1	Contig00031	14388	14966	-	UPSTREAM	8170
TCONS_00007435	Contig00031	5766	6217	+	EVM0020462.1	Contig00031	15178	17424	-	UPSTREAM	8960
TCONS_00007472	Contig00031	6470	6688	-	EVM0011412.1	Contig00031	6868	8694	+	DOWNSTREAM	179
TCONS_00007472	Contig00031	6470	6688	-	EVM0032232.1	Contig00031	14388	14966	-	DOWNSTREAM	7699
TCONS_00007472	Contig00031	6470	6688	-	EVM0020462.1	Contig00031	15178	17424	-	DOWNSTREAM	8489
TCONS_00007457	Contig00031	235174	235913	+	EVM0020875.2	Contig00031	222099	229525	+	DOWNSTREAM	5648
TCONS_00007457	Contig00031	235174	235913	+	EVM0030030.1	Contig00031	243465	246578	-	UPSTREAM	7551
TCONS_00007458	Contig00031	252617	255925	+	EVM0030030.1	Contig00031	243465	246578	-	DOWNSTREAM	6038
TCONS_00007458	Contig00031	252617	255925	+	EVM0026834.1	Contig00031	257122	257746	+	UPSTREAM	1196
TCONS_00007458	Contig00031	252617	255925	+	EVM0035179.1	Contig00031	259343	259648	+	UPSTREAM	3417
TCONS_00007492	Contig00031	256244	257084	-	EVM0026834.1	Contig00031	257122	257746	+	DOWNSTREAM	37
TCONS_00007492	Contig00031	256244	257084	-	EVM0035179.1	Contig00031	259343	259648	+	DOWNSTREAM	2258
TCONS_00007492	Contig00031	256244	257084	-	EVM0021159.1	Contig00031	263843	267253	-	DOWNSTREAM	6758
TCONS_00007492	Contig00031	256244	257084	-	EVM0021159.2	Contig00031	264845	267253	-	DOWNSTREAM	7760
TCONS_00007498	Contig00031	305915	307083	-	EVM0033989.1	Contig00031	308325	315297	+	DOWNSTREAM	1241
TCONS_00007551	Contig00035	497097	497775	-	EVM0026585.1	Contig00035	484318	495278	-	UPSTREAM	1818
TCONS_00007551	Contig00035	497097	497775	-	EVM0010007.1	Contig00035	501925	514235	-	DOWNSTREAM	4149
TCONS_00007553	Contig00035	498486	499796	-	EVM0026585.1	Contig00035	484318	495278	-	UPSTREAM	3207
TCONS_00007553	Contig00035	498486	499796	-	EVM0010007.1	Contig00035	501925	514235	-	DOWNSTREAM	2128
TCONS_00007652	Contig00036	156226	157118	-	EVM0026110.1	Contig00036	166177	171147	-	DOWNSTREAM	9058
TCONS_00007671	Contig00036	1426304	1427118	-	EVM0024052.1	Contig00036	1420886	1424508	+	UPSTREAM	1795
TCONS_00007678	Contig00036	1707136	1707746	-	EVM0005430.1	Contig00036	1708468	1708854	+	DOWNSTREAM	721
TCONS_00007606	Contig00036	1732679	1733574	+	EVM0030106.1	Contig00036	1724651	1725737	+	DOWNSTREAM	6941
TCONS_00007690	Contig00036	2112824	2114225	-	EVM0006859.1	Contig00036	2102241	2112187	-	UPSTREAM	636
TCONS_00007645	Contig00036	2359810	2361820	+	EVM0027842.1	Contig00036	2353906	2355039	+	DOWNSTREAM	4770
TCONS_00007649	Contig00036	2450415	2450895	+	EVM0006484.1	Contig00036	2444587	2445584	+	DOWNSTREAM	4830
TCONS_00007649	Contig00036	2450415	2450895	+	EVM0010602.1	Contig00036	2446122	2446576	+	DOWNSTREAM	3838
TCONS_00007649	Contig00036	2450415	2450895	+	EVM0018767.1	Contig00036	2447160	2447555	+	DOWNSTREAM	2859
TCONS_00007649	Contig00036	2450415	2450895	+	EVM0005517.1	Contig00036	2451032	2452084	-	UPSTREAM	136
TCONS_00007649	Contig00036	2450415	2450895	+	EVM0026283.1	Contig00036	2452181	2452870	-	UPSTREAM	1285
TCONS_00007710	Contig00038	81509	82527	+	EVM0034387.1	Contig00038	88128	89343	+	UPSTREAM	5600
TCONS_00007711	Contig00038	83609	85181	+	EVM0034387.1	Contig00038	88128	89343	+	UPSTREAM	2946
TCONS_00007786	Contig00038	207514	208090	-	EVM0036116.1	Contig00038	204139	205384	+	UPSTREAM	2129
TCONS_00007786	Contig00038	207514	208090	-	EVM0026941.1	Contig00038	214826	217861	-	DOWNSTREAM	6735
TCONS_00007801	Contig00038	439239	440589	-	EVM0032042.1	Contig00038	429946	432972	+	UPSTREAM	6266
TCONS_00007737	Contig00038	580726	582012	+	EVM0019418.1	Contig00038	585368	587062	-	UPSTREAM	3355
TCONS_00007737	Contig00038	580726	582012	+	EVM0011379.1	Contig00038	589243	592540	-	UPSTREAM	7230
TCONS_00007738	Contig00038	582171	585249	+	EVM0019418.1	Contig00038	585368	587062	-	UPSTREAM	118
TCONS_00007738	Contig00038	582171	585249	+	EVM0011379.1	Contig00038	589243	592540	-	UPSTREAM	3993
TCONS_00007825	Contig00038	747820	748328	-	EVM0016002.1	Contig00038	737515	747641	+	UPSTREAM	178
TCONS_00007825	Contig00038	747820	748328	-	EVM0012102.1	Contig00038	751828	755087	-	DOWNSTREAM	3499
TCONS_00007851	Contig00038	1099705	1100198	-	EVM0012564.1	Contig00038	1102338	1103844	-	DOWNSTREAM	2139
TCONS_00007766	Contig00038	1149670	1150653	+	EVM0024460.1	Contig00038	1137870	1146885	+	DOWNSTREAM	2784
TCONS_00007766	Contig00038	1149670	1150653	+	EVM0013368.1	Contig00038	1148317	1149645	-	DOWNSTREAM	24
TCONS_00007766	Contig00038	1149670	1150653	+	EVM0021384.1	Contig00038	1155701	1157786	+	UPSTREAM	5047
TCONS_00007866	Contig00038	1259518	1260481	-	EVM0017077.1	Contig00038	1244479	1251475	+	UPSTREAM	8042
TCONS_00007866	Contig00038	1259518	1260481	-	EVM0028301.1	Contig00038	1268713	1271185	-	DOWNSTREAM	8231
TCONS_00007873	Contig00039	207642	208286	+	EVM0024862.1	Contig00039	192020	198998	+	DOWNSTREAM	8643
TCONS_00007985	Contig00040	428677	430040	-	EVM0018394.1	Contig00040	412043	424981	-	UPSTREAM	3695
TCONS_00007985	Contig00040	428677	430040	-	EVM0020081.1	Contig00040	433465	433842	-	DOWNSTREAM	3424
TCONS_00007985	Contig00040	428677	430040	-	EVM0020066.1	Contig00040	433545	433844	-	DOWNSTREAM	3504
TCONS_00007985	Contig00040	428677	430040	-	EVM0008466.1	Contig00040	434312	435875	-	DOWNSTREAM	4271
TCONS_00007998	Contig00040	679094	680433	-	EVM0034771.1	Contig00040	666474	670579	-	UPSTREAM	8514
TCONS_00007967	Contig00040	910961	912198	+	EVM0018281.1	Contig00040	919958	923200	+	UPSTREAM	7759
TCONS_00008009	Contig00040	914901	917489	-	EVM0018281.1	Contig00040	919958	923200	+	DOWNSTREAM	2468
TCONS_00007974	Contig00040	969760	971111	+	EVM0016893.1	Contig00040	977651	979773	-	UPSTREAM	6539
TCONS_00008048	Contig00041	113723	114206	-	EVM0011424.1	Contig00041	107688	110224	+	UPSTREAM	3498
TCONS_00008057	Contig00041	690438	691613	-	EVM0001736.1	Contig00041	696188	697036	+	DOWNSTREAM	4574
TCONS_00008062	Contig00041	706061	706612	-	EVM0001736.1	Contig00041	696188	697036	+	UPSTREAM	9024
TCONS_00008066	Contig00041	714135	715793	-	EVM0013234.1	Contig00041	722319	735086	-	DOWNSTREAM	6525
TCONS_00008068	Contig00041	718364	718952	-	EVM0013234.1	Contig00041	722319	735086	-	DOWNSTREAM	3366
TCONS_00008085	Contig00043	281593	282003	+	EVM0002042.1	Contig00043	246814	276616	+	DOWNSTREAM	4976
TCONS_00008086	Contig00043	282572	283194	+	EVM0002042.1	Contig00043	246814	276616	+	DOWNSTREAM	5955
TCONS_00008087	Contig00043	283824	284290	+	EVM0002042.1	Contig00043	246814	276616	+	DOWNSTREAM	7207
TCONS_00008124	Contig00045	7204	8550	-	EVM0023794.1	Contig00045	13512	20834	+	DOWNSTREAM	4961
TCONS_00008290	Contig00052	131789	134210	-	EVM0012366.2	Contig00052	121454	128651	+	UPSTREAM	3137
TCONS_00008290	Contig00052	131789	134210	-	EVM0021457.1	Contig00052	129089	130863	-	UPSTREAM	925
TCONS_00008290	Contig00052	131789	134210	-	EVM0020723.1	Contig00052	136965	142019	-	DOWNSTREAM	2754
TCONS_00008137	Contig00052	159831	162364	+	EVM0014616.4	Contig00052	149124	153388	-	DOWNSTREAM	6442
TCONS_00008137	Contig00052	159831	162364	+	EVM0031150.1	Contig00052	163167	164318	-	UPSTREAM	802
TCONS_00008137	Contig00052	159831	162364	+	EVM0002547.1	Contig00052	164634	181472	-	UPSTREAM	2269
TCONS_00008142	Contig00052	218832	219219	+	EVM0001132.1	Contig00052	201344	216533	+	DOWNSTREAM	2298
TCONS_00008142	Contig00052	218832	219219	+	EVM0010531.3	Contig00052	219600	226679	+	UPSTREAM	380
TCONS_00008305	Contig00052	316297	317324	-	EVM0034949.1	Contig00052	308712	312173	+	UPSTREAM	4123
TCONS_00008305	Contig00052	316297	317324	-	EVM0001009.1	Contig00052	319329	322390	-	DOWNSTREAM	2004
TCONS_00008307	Contig00052	323885	324515	-	EVM0001009.1	Contig00052	319329	322390	-	UPSTREAM	1494
TCONS_00008185	Contig00052	746089	746662	+	EVM0002578.1	Contig00052	752650	754770	+	UPSTREAM	5987
TCONS_00008190	Contig00052	801199	802802	+	EVM0022241.1	Contig00052	807730	816783	+	UPSTREAM	4927
TCONS_00008190	Contig00052	801199	802802	+	EVM0022241.2	Contig00052	808052	816783	+	UPSTREAM	5249
TCONS_00008262	Contig00052	1707615	1708536	+	EVM0029443.1	Contig00052	1698597	1700312	+	DOWNSTREAM	7302
TCONS_00008262	Contig00052	1707615	1708536	+	EVM0028315.1	Contig00052	1711635	1714073	-	UPSTREAM	3098
TCONS_00008451	Contig00054	33796	36163	+	EVM0004649.1	Contig00054	28617	29364	+	DOWNSTREAM	4431
TCONS_00008451	Contig00054	33796	36163	+	EVM0000130.1	Contig00054	37627	39540	+	UPSTREAM	1463
TCONS_00008454	Contig00054	94516	96641	+	EVM0014912.1	Contig00054	98289	101941	-	UPSTREAM	1647
TCONS_00008463	Contig00055	61826	64795	+	EVM0016780.1	Contig00055	48064	54975	+	DOWNSTREAM	6850
TCONS_00008463	Contig00055	61826	64795	+	EVM0002233.1	Contig00055	60108	61755	+	DOWNSTREAM	70
TCONS_00008463	Contig00055	61826	64795	+	EVM0032520.2	Contig00055	65065	67265	-	UPSTREAM	269
TCONS_00008463	Contig00055	61826	64795	+	EVM0019477.1	Contig00055	68432	71767	-	UPSTREAM	3636
TCONS_00008465	Contig00055	89203	90029	+	EVM0029041.1	Contig00055	79490	82262	+	DOWNSTREAM	6940
TCONS_00008465	Contig00055	89203	90029	+	EVM0010711.1	Contig00055	82781	85187	-	DOWNSTREAM	4015
TCONS_00008465	Contig00055	89203	90029	+	EVM0031370.1	Contig00055	93042	129936	-	UPSTREAM	3012
TCONS_00008481	Contig00055	284783	285593	+	EVM0017283.3	Contig00055	274066	284355	-	DOWNSTREAM	427
TCONS_00008481	Contig00055	284783	285593	+	EVM0016700.1	Contig00055	286370	291701	-	UPSTREAM	776
TCONS_00008481	Contig00055	284783	285593	+	EVM0006680.1	Contig00055	291753	292231	-	UPSTREAM	6159
TCONS_00008481	Contig00055	284783	285593	+	EVM0036171.1	Contig00055	294231	294455	+	UPSTREAM	8637
TCONS_00008511	Contig00055	707096	708164	+	EVM0035241.1	Contig00055	709983	711191	+	UPSTREAM	1818
TCONS_00008511	Contig00055	707096	708164	+	EVM0013219.2	Contig00055	711561	716062	-	UPSTREAM	3396
TCONS_00008511	Contig00055	707096	708164	+	EVM0013219.1	Contig00055	714638	716062	-	UPSTREAM	6473
TCONS_00008582	Contig00055	881701	883335	-	EVM0019466.1	Contig00055	884566	889970	-	DOWNSTREAM	1230
TCONS_00008587	Contig00055	898985	899301	-	EVM0019466.1	Contig00055	884566	889970	-	UPSTREAM	9014
TCONS_00008587	Contig00055	898985	899301	-	EVM0021326.1	Contig00055	897735	898803	-	UPSTREAM	181
TCONS_00008587	Contig00055	898985	899301	-	EVM0031712.1	Contig00055	900937	916760	+	DOWNSTREAM	1635
TCONS_00008588	Contig00055	899579	900397	-	EVM0021326.1	Contig00055	897735	898803	-	UPSTREAM	775
TCONS_00008588	Contig00055	899579	900397	-	EVM0031712.1	Contig00055	900937	916760	+	DOWNSTREAM	539
TCONS_00008618	Contig00061	48774	49837	-	EVM0012250.1	Contig00061	43870	44780	-	UPSTREAM	3993
TCONS_00008620	Contig00061	52242	52741	-	EVM0012250.1	Contig00061	43870	44780	-	UPSTREAM	7461
TCONS_00008620	Contig00061	52242	52741	-	EVM0020250.1	Contig00061	62153	64162	-	DOWNSTREAM	9411
TCONS_00008621	Contig00061	55135	56641	-	EVM0020250.1	Contig00061	62153	64162	-	DOWNSTREAM	5511
TCONS_00008629	Contig00061	212940	213951	-	EVM0005343.1	Contig00061	206864	210021	+	UPSTREAM	2918
TCONS_00008631	Contig00061	219611	220823	-	EVM0005058.1	Contig00061	224379	245866	-	DOWNSTREAM	3555
TCONS_00008642	Contig00061	556482	557076	-	EVM0007530.1	Contig00061	562932	572687	+	DOWNSTREAM	5855
TCONS_00008643	Contig00061	557379	559822	-	EVM0007530.1	Contig00061	562932	572687	+	DOWNSTREAM	3109
TCONS_00008612	Contig00061	1634703	1635119	+	EVM0005059.1	Contig00061	1630431	1634521	-	DOWNSTREAM	181
TCONS_00008677	Contig00062	413280	414062	-	EVM0033076.1	Contig00062	404898	409335	-	UPSTREAM	3944
TCONS_00008846	Contig00063	374766	376030	-	EVM0013212.1	Contig00063	368699	374635	+	UPSTREAM	130
TCONS_00008847	Contig00063	376178	377848	-	EVM0013212.1	Contig00063	368699	374635	+	UPSTREAM	1542
TCONS_00008856	Contig00063	470980	472688	-	EVM0015954.1	Contig00063	462585	462908	-	UPSTREAM	8071
TCONS_00008856	Contig00063	470980	472688	-	EVM0030354.1	Contig00063	462993	463811	-	UPSTREAM	7168
TCONS_00008856	Contig00063	470980	472688	-	EVM0026080.1	Contig00063	465307	467656	+	UPSTREAM	3323
TCONS_00008867	Contig00063	624718	626458	-	EVM0019196.1	Contig00063	600515	619137	+	UPSTREAM	5580
TCONS_00008867	Contig00063	624718	626458	-	EVM0021027.1	Contig00063	627017	629853	-	DOWNSTREAM	558
TCONS_00008720	Contig00063	752318	753449	+	EVM0002670.2	Contig00063	744213	749923	+	DOWNSTREAM	2394
TCONS_00008720	Contig00063	752318	753449	+	EVM0035392.1	Contig00063	757718	765542	+	UPSTREAM	4268
TCONS_00008894	Contig00063	1185794	1187097	-	EVM0023058.1	Contig00063	1190501	1198516	-	DOWNSTREAM	3403
TCONS_00008753	Contig00063	1261877	1262617	+	EVM0017240.1	Contig00063	1245480	1253214	+	DOWNSTREAM	8662
TCONS_00008904	Contig00063	1308720	1309849	-	EVM0006975.1	Contig00063	1295652	1301045	-	UPSTREAM	7674
TCONS_00008904	Contig00063	1308720	1309849	-	EVM0014839.1	Contig00063	1304284	1305973	-	UPSTREAM	2746
TCONS_00008904	Contig00063	1308720	1309849	-	EVM0010504.1	Contig00063	1312694	1318153	-	DOWNSTREAM	2844
TCONS_00008914	Contig00063	1438382	1438964	-	EVM0013324.1	Contig00063	1425765	1437248	-	UPSTREAM	1133
TCONS_00008914	Contig00063	1438382	1438964	-	EVM0014803.1	Contig00063	1446169	1450991	-	DOWNSTREAM	7204
TCONS_00008915	Contig00063	1440412	1442500	-	EVM0013324.1	Contig00063	1425765	1437248	-	UPSTREAM	3163
TCONS_00008915	Contig00063	1440412	1442500	-	EVM0014803.1	Contig00063	1446169	1450991	-	DOWNSTREAM	3668
TCONS_00008926	Contig00063	1665122	1665570	-	EVM0033723.1	Contig00063	1652130	1660911	-	UPSTREAM	4210
TCONS_00008926	Contig00063	1665122	1665570	-	EVM0001989.1	Contig00063	1670688	1677449	-	DOWNSTREAM	5117
TCONS_00008782	Contig00063	1807775	1808724	+	EVM0002861.1	Contig00063	1797342	1805935	+	DOWNSTREAM	1839
TCONS_00008789	Contig00063	1903239	1903988	+	EVM0021261.1	Contig00063	1894698	1900100	+	DOWNSTREAM	3138
TCONS_00008789	Contig00063	1903239	1903988	+	EVM0003135.2	Contig00063	1911132	1919212	+	UPSTREAM	7143
TCONS_00009035	Contig00064	400894	401396	-	EVM0037174.1	Contig00064	404246	407738	+	DOWNSTREAM	2849
TCONS_00009036	Contig00064	441576	442645	-	EVM0009004.1	Contig00064	439918	440631	+	UPSTREAM	944
TCONS_00009037	Contig00064	442702	443952	-	EVM0009004.1	Contig00064	439918	440631	+	UPSTREAM	2070
TCONS_00009047	Contig00064	525534	526384	-	EVM0033702.1	Contig00064	518858	521688	+	UPSTREAM	3845
TCONS_00009047	Contig00064	525534	526384	-	EVM0004880.1	Contig00064	521724	525168	-	UPSTREAM	365
TCONS_00008979	Contig00064	525597	526755	+	EVM0033702.1	Contig00064	518858	521688	+	DOWNSTREAM	3908
TCONS_00008979	Contig00064	525597	526755	+	EVM0004880.1	Contig00064	521724	525168	-	DOWNSTREAM	428
TCONS_00008992	Contig00064	727108	729390	+	EVM0012855.1	Contig00064	723044	723853	+	DOWNSTREAM	3254
TCONS_00008992	Contig00064	727108	729390	+	EVM0020290.1	Contig00064	730156	731350	-	UPSTREAM	765
TCONS_00008992	Contig00064	727108	729390	+	EVM0022723.1	Contig00064	731592	732864	-	UPSTREAM	2201
TCONS_00009059	Contig00064	736443	737229	-	EVM0020290.1	Contig00064	730156	731350	-	UPSTREAM	5092
TCONS_00009059	Contig00064	736443	737229	-	EVM0022723.1	Contig00064	731592	732864	-	UPSTREAM	3578
TCONS_00009059	Contig00064	736443	737229	-	EVM0003819.1	Contig00064	741907	747458	+	DOWNSTREAM	4677
TCONS_00009063	Contig00064	814617	815863	-	EVM0009837.1	Contig00064	790792	814204	+	UPSTREAM	412
TCONS_00009063	Contig00064	814617	815863	-	EVM0011076.2	Contig00064	823201	828680	+	DOWNSTREAM	7337
TCONS_00009064	Contig00064	829027	829768	-	EVM0011076.2	Contig00064	823201	828680	+	UPSTREAM	346
TCONS_00009064	Contig00064	829027	829768	-	EVM0015796.1	Contig00064	834819	835808	+	DOWNSTREAM	5050
TCONS_00009065	Contig00064	832802	833387	-	EVM0011076.2	Contig00064	823201	828680	+	UPSTREAM	4121
TCONS_00009065	Contig00064	832802	833387	-	EVM0015796.1	Contig00064	834819	835808	+	DOWNSTREAM	1431
TCONS_00009066	Contig00064	833486	834071	-	EVM0011076.2	Contig00064	823201	828680	+	UPSTREAM	4805
TCONS_00009066	Contig00064	833486	834071	-	EVM0015796.1	Contig00064	834819	835808	+	DOWNSTREAM	747
TCONS_00009068	Contig00064	867762	869370	-	EVM0006704.1	Contig00064	877389	881555	+	DOWNSTREAM	8018
TCONS_00009007	Contig00064	984414	988877	+	EVM0017044.1	Contig00064	992691	993275	+	UPSTREAM	3813
TCONS_00009013	Contig00064	1089090	1089949	+	EVM0006259.1	Contig00064	1094885	1096317	-	UPSTREAM	4935
TCONS_00009091	Contig00066	149472	150731	+	EVM0009351.1	Contig00066	142225	143903	+	DOWNSTREAM	5568
TCONS_00009226	Contig00066	368198	369983	-	EVM0031738.1	Contig00066	336399	367010	+	UPSTREAM	1187
TCONS_00009226	Contig00066	368198	369983	-	EVM0020444.1	Contig00066	376076	377528	-	DOWNSTREAM	6092
TCONS_00009128	Contig00066	502336	503580	+	EVM0020025.2	Contig00066	492152	498721	+	DOWNSTREAM	3614
TCONS_00009128	Contig00066	502336	503580	+	EVM0020025.1	Contig00066	492328	498721	+	DOWNSTREAM	3614
TCONS_00009139	Contig00066	619280	621495	+	EVM0003422.1	Contig00066	596443	615073	+	DOWNSTREAM	4206
TCONS_00009248	Contig00066	892831	893643	-	EVM0030219.1	Contig00066	893720	897337	-	DOWNSTREAM	76
TCONS_00009255	Contig00066	944660	948789	-	EVM0016679.2	Contig00066	952331	956996	+	DOWNSTREAM	3541
TCONS_00009184	Contig00066	1060556	1062818	+	EVM0007860.1	Contig00066	1050687	1054966	+	DOWNSTREAM	5589
TCONS_00009319	Contig00068	1033119	1033550	-	EVM0000254.1	Contig00068	1038543	1049043	-	DOWNSTREAM	4992
TCONS_00009285	Contig00068	1131429	1133061	+	EVM0011724.1	Contig00068	1133143	1140284	+	UPSTREAM	81
TCONS_00009346	Contig00069	277508	278375	+	EVM0027498.1	Contig00069	282519	283747	+	UPSTREAM	4143
TCONS_00009346	Contig00069	277508	278375	+	EVM0007885.1	Contig00069	287118	290533	+	UPSTREAM	8742
TCONS_00009350	Contig00069	297723	299417	+	EVM0007885.1	Contig00069	287118	290533	+	DOWNSTREAM	7189
TCONS_00009419	Contig00070	198254	199891	-	EVM0011069.1	Contig00070	194829	195900	-	UPSTREAM	2353
TCONS_00009419	Contig00070	198254	199891	-	EVM0024608.1	Contig00070	207063	207711	-	DOWNSTREAM	7171
TCONS_00009438	Contig00070	1184027	1184544	-	EVM0019618.1	Contig00070	1143785	1181776	+	UPSTREAM	2250
TCONS_00009439	Contig00070	1184812	1185612	-	EVM0019618.1	Contig00070	1143785	1181776	+	UPSTREAM	3035
TCONS_00009440	Contig00070	1185981	1186801	-	EVM0019618.1	Contig00070	1143785	1181776	+	UPSTREAM	4204
TCONS_00009380	Contig00070	1186130	1186830	+	EVM0019618.1	Contig00070	1143785	1181776	+	DOWNSTREAM	4353
TCONS_00009453	Contig00070	1379610	1380213	-	EVM0036573.1	Contig00070	1368876	1372451	+	UPSTREAM	7158
TCONS_00009453	Contig00070	1379610	1380213	-	EVM0025472.1	Contig00070	1374700	1378344	-	UPSTREAM	1265
TCONS_00009453	Contig00070	1379610	1380213	-	EVM0025854.2	Contig00070	1386359	1393873	-	DOWNSTREAM	6145
TCONS_00009389	Contig00070	1476754	1477560	+	EVM0009270.1	Contig00070	1463637	1467785	-	DOWNSTREAM	8968
TCONS_00009389	Contig00070	1476754	1477560	+	EVM0019303.1	Contig00070	1471817	1472935	+	DOWNSTREAM	3818
TCONS_00009480	Contig00070	1855803	1856833	-	EVM0000317.1	Contig00070	1852646	1852954	-	UPSTREAM	2848
TCONS_00009480	Contig00070	1855803	1856833	-	EVM0011272.1	Contig00070	1860145	1864166	+	DOWNSTREAM	3311
TCONS_00009480	Contig00070	1855803	1856833	-	EVM0020234.1	Contig00070	1865470	1866556	-	DOWNSTREAM	8636
TCONS_00009573	Contig00071	1346811	1347237	-	EVM0014430.1	Contig00071	1351048	1356670	-	DOWNSTREAM	3810
TCONS_00009530	Contig00071	2291768	2292711	+	EVM0027042.1	Contig00071	2282881	2284450	-	DOWNSTREAM	7317
TCONS_00009604	Contig00072	69198	69561	+	EVM0006653.1	Contig00072	78976	108346	-	UPSTREAM	9414
TCONS_00009605	Contig00072	70227	71130	+	EVM0006653.1	Contig00072	78976	108346	-	UPSTREAM	7845
TCONS_00009606	Contig00072	71830	73813	+	EVM0006653.1	Contig00072	78976	108346	-	UPSTREAM	5162
TCONS_00009607	Contig00072	76967	77892	+	EVM0006653.1	Contig00072	78976	108346	-	UPSTREAM	1083
TCONS_00009823	Contig00074	55403	59098	-	EVM0014619.1	Contig00074	48301	50806	-	UPSTREAM	4596
TCONS_00009823	Contig00074	55403	59098	-	EVM0027504.1	Contig00074	61381	62449	-	DOWNSTREAM	2282
TCONS_00009823	Contig00074	55403	59098	-	EVM0012586.1	Contig00074	64954	68529	-	DOWNSTREAM	5855
TCONS_00009885	Contig00074	840410	841700	-	EVM0022743.1	Contig00074	836011	839373	-	UPSTREAM	1036
TCONS_00009885	Contig00074	840410	841700	-	EVM0016772.1	Contig00074	844775	847733	-	DOWNSTREAM	3074
TCONS_00009674	Contig00074	840813	841847	+	EVM0022743.1	Contig00074	836011	839373	-	DOWNSTREAM	1439
TCONS_00009674	Contig00074	840813	841847	+	EVM0016772.1	Contig00074	844775	847733	-	UPSTREAM	2927
TCONS_00009682	Contig00074	981770	982210	+	EVM0003804.1	Contig00074	971308	977048	+	DOWNSTREAM	4721
TCONS_00009682	Contig00074	981770	982210	+	EVM0027746.1	Contig00074	978831	979235	-	DOWNSTREAM	2534
TCONS_00009682	Contig00074	981770	982210	+	EVM0034637.1	Contig00074	982226	983209	-	UPSTREAM	15
TCONS_00009909	Contig00074	1058922	1059623	-	EVM0002451.1	Contig00074	1044876	1051388	+	UPSTREAM	7533
TCONS_00009909	Contig00074	1058922	1059623	-	EVM0032729.1	Contig00074	1056078	1056878	+	UPSTREAM	2043
TCONS_00009909	Contig00074	1058922	1059623	-	EVM0003045.1	Contig00074	1062001	1064613	-	DOWNSTREAM	2377
TCONS_00009909	Contig00074	1058922	1059623	-	EVM0000521.1	Contig00074	1067058	1074341	+	DOWNSTREAM	7434
TCONS_00009910	Contig00074	1061027	1061882	-	EVM0032729.1	Contig00074	1056078	1056878	+	UPSTREAM	4148
TCONS_00009910	Contig00074	1061027	1061882	-	EVM0003045.1	Contig00074	1062001	1064613	-	DOWNSTREAM	118
TCONS_00009910	Contig00074	1061027	1061882	-	EVM0000521.1	Contig00074	1067058	1074341	+	DOWNSTREAM	5175
TCONS_00009923	Contig00074	1238972	1239542	-	EVM0006263.1	Contig00074	1226483	1238578	+	UPSTREAM	393
TCONS_00009923	Contig00074	1238972	1239542	-	EVM0025576.1	Contig00074	1243696	1243959	+	DOWNSTREAM	4153
TCONS_00009923	Contig00074	1238972	1239542	-	EVM0034253.1	Contig00074	1248971	1251622	-	DOWNSTREAM	9428
TCONS_00009718	Contig00074	1498455	1499336	+	EVM0009362.1	Contig00074	1490721	1492988	-	DOWNSTREAM	5466
TCONS_00009718	Contig00074	1498455	1499336	+	EVM0030893.1	Contig00074	1500771	1504544	+	UPSTREAM	1434
TCONS_00009718	Contig00074	1498455	1499336	+	EVM0013300.1	Contig00074	1505753	1508246	-	UPSTREAM	6416
TCONS_00009939	Contig00074	1522671	1523201	-	EVM0008877.2	Contig00074	1530731	1536575	-	DOWNSTREAM	7529
TCONS_00009939	Contig00074	1522671	1523201	-	EVM0008877.1	Contig00074	1531055	1536575	-	DOWNSTREAM	7853
TCONS_00009725	Contig00074	1578846	1580395	+	EVM0028196.1	Contig00074	1569772	1575085	+	DOWNSTREAM	3760
TCONS_00009727	Contig00074	1644647	1646012	+	EVM0017144.1	Contig00074	1637380	1643924	-	DOWNSTREAM	722
TCONS_00009727	Contig00074	1644647	1646012	+	EVM0017144.2	Contig00074	1640898	1643924	-	DOWNSTREAM	722
TCONS_00009771	Contig00074	2267756	2268080	+	EVM0024176.1	Contig00074	2256812	2259045	+	DOWNSTREAM	8710
TCONS_00009771	Contig00074	2267756	2268080	+	EVM0010923.1	Contig00074	2275920	2277043	+	UPSTREAM	7839
TCONS_00009772	Contig00074	2268266	2270511	+	EVM0010923.1	Contig00074	2275920	2277043	+	UPSTREAM	5408
TCONS_00009999	Contig00074	2314235	2315337	-	EVM0035975.1	Contig00074	2310563	2311808	-	UPSTREAM	2426
TCONS_00009999	Contig00074	2314235	2315337	-	EVM0009788.1	Contig00074	2319976	2322039	-	DOWNSTREAM	4638
TCONS_00009999	Contig00074	2314235	2315337	-	EVM0007169.1	Contig00074	2322766	2325646	+	DOWNSTREAM	7428
TCONS_00009795	Contig00074	2755609	2757856	+	EVM0011194.3	Contig00074	2739805	2749354	-	DOWNSTREAM	6254
TCONS_00009795	Contig00074	2755609	2757856	+	EVM0011194.1	Contig00074	2740077	2749354	-	DOWNSTREAM	6254
TCONS_00009795	Contig00074	2755609	2757856	+	EVM0036474.1	Contig00074	2749898	2752930	+	DOWNSTREAM	2678
TCONS_00009795	Contig00074	2755609	2757856	+	EVM0007811.2	Contig00074	2761089	2767221	-	UPSTREAM	3232
TCONS_00009796	Contig00074	2755849	2757856	+	EVM0011194.3	Contig00074	2739805	2749354	-	DOWNSTREAM	6494
TCONS_00009796	Contig00074	2755849	2757856	+	EVM0011194.1	Contig00074	2740077	2749354	-	DOWNSTREAM	6494
TCONS_00009796	Contig00074	2755849	2757856	+	EVM0036474.1	Contig00074	2749898	2752930	+	DOWNSTREAM	2918
TCONS_00009796	Contig00074	2755849	2757856	+	EVM0007811.2	Contig00074	2761089	2767221	-	UPSTREAM	3232
TCONS_00010048	Contig00074	2856611	2857996	-	EVM0034479.1	Contig00074	2845523	2854848	+	UPSTREAM	1762
TCONS_00010048	Contig00074	2856611	2857996	-	EVM0016316.1	Contig00074	2858619	2860847	+	DOWNSTREAM	622
TCONS_00010048	Contig00074	2856611	2857996	-	EVM0003482.1	Contig00074	2861284	2864311	-	DOWNSTREAM	3287
TCONS_00010064	Contig00075	139410	140154	+	EVM0013411.1	Contig00075	132867	133298	-	DOWNSTREAM	6111
TCONS_00010064	Contig00075	139410	140154	+	EVM0023635.1	Contig00075	141267	152502	+	UPSTREAM	1112
TCONS_00010064	Contig00075	139410	140154	+	EVM0023635.3	Contig00075	143591	152502	+	UPSTREAM	3436
TCONS_00010064	Contig00075	139410	140154	+	EVM0023635.4	Contig00075	144528	152502	+	UPSTREAM	4373
TCONS_00010144	Contig00075	284762	285670	-	EVM0036032.2	Contig00075	291252	294734	-	DOWNSTREAM	5581
TCONS_00010144	Contig00075	284762	285670	-	EVM0036032.1	Contig00075	291632	294734	-	DOWNSTREAM	5961
TCONS_00010166	Contig00075	606869	607733	-	EVM0011660.1	Contig00075	601556	605476	+	UPSTREAM	1392
TCONS_00010166	Contig00075	606869	607733	-	EVM0029553.1	Contig00075	611099	612656	-	DOWNSTREAM	3365
TCONS_00010166	Contig00075	606869	607733	-	EVM0024194.1	Contig00075	613506	613811	-	DOWNSTREAM	5772
TCONS_00010166	Contig00075	606869	607733	-	EVM0001977.1	Contig00075	614642	615547	-	DOWNSTREAM	6908
TCONS_00010099	Contig00075	661258	662977	+	EVM0000884.1	Contig00075	667306	668293	-	UPSTREAM	4328
TCONS_00010173	Contig00075	661809	662428	-	EVM0000884.1	Contig00075	667306	668293	-	DOWNSTREAM	4877
TCONS_00010183	Contig00075	786916	788220	-	EVM0003235.1	Contig00075	777527	785396	+	UPSTREAM	1519
TCONS_00010183	Contig00075	786916	788220	-	EVM0028822.1	Contig00075	791821	793998	+	DOWNSTREAM	3600
TCONS_00010186	Contig00075	864981	867322	-	EVM0027403.1	Contig00075	849966	858064	+	UPSTREAM	6916
TCONS_00010186	Contig00075	864981	867322	-	EVM0005786.1	Contig00075	858921	862065	-	UPSTREAM	2915
TCONS_00010186	Contig00075	864981	867322	-	EVM0001576.1	Contig00075	870620	877335	+	DOWNSTREAM	3297
TCONS_00010187	Contig00075	869480	870309	-	EVM0005786.1	Contig00075	858921	862065	-	UPSTREAM	7414
TCONS_00010187	Contig00075	869480	870309	-	EVM0001576.1	Contig00075	870620	877335	+	DOWNSTREAM	310
TCONS_00010187	Contig00075	869480	870309	-	EVM0033356.1	Contig00075	878883	882796	-	DOWNSTREAM	8573
TCONS_00010210	Contig00075	1027955	1029113	-	EVM0022858.1	Contig00075	1035474	1039062	-	DOWNSTREAM	6360
TCONS_00010263	Contig00076	925455	926510	-	EVM0027694.1	Contig00076	930615	932799	-	DOWNSTREAM	4104
TCONS_00010269	Contig00076	955249	956242	-	EVM0028763.1	Contig00076	944636	946544	-	UPSTREAM	8704
TCONS_00010269	Contig00076	955249	956242	-	EVM0005365.1	Contig00076	946143	946850	-	UPSTREAM	8398
TCONS_00010269	Contig00076	955249	956242	-	EVM0029636.1	Contig00076	947353	953626	-	UPSTREAM	1622
TCONS_00010281	Contig00076	1157180	1157573	-	EVM0035681.1	Contig00076	1167142	1167960	+	DOWNSTREAM	9568
TCONS_00010336	Contig00080	251825	252538	-	EVM0001366.1	Contig00080	246506	251382	+	UPSTREAM	442
TCONS_00010336	Contig00080	251825	252538	-	EVM0020333.2	Contig00080	257694	263861	-	DOWNSTREAM	5155
TCONS_00010425	Contig00082	136273	138453	-	EVM0023524.1	Contig00082	127753	129181	+	UPSTREAM	7091
TCONS_00010372	Contig00082	495152	496106	+	EVM0006991.1	Contig00082	488234	491024	-	DOWNSTREAM	4127
TCONS_00010372	Contig00082	495152	496106	+	EVM0025362.1	Contig00082	501623	513001	-	UPSTREAM	5516
TCONS_00010373	Contig00082	496254	497082	+	EVM0006991.1	Contig00082	488234	491024	-	DOWNSTREAM	5229
TCONS_00010373	Contig00082	496254	497082	+	EVM0025362.1	Contig00082	501623	513001	-	UPSTREAM	4540
TCONS_00010374	Contig00082	497154	499424	+	EVM0006991.1	Contig00082	488234	491024	-	DOWNSTREAM	6129
TCONS_00010374	Contig00082	497154	499424	+	EVM0025362.1	Contig00082	501623	513001	-	UPSTREAM	2198
TCONS_00010391	Contig00082	652982	654105	+	EVM0031798.1	Contig00082	640224	644283	+	DOWNSTREAM	8698
TCONS_00010391	Contig00082	652982	654105	+	EVM0005251.2	Contig00082	647642	652709	-	DOWNSTREAM	272
TCONS_00010391	Contig00082	652982	654105	+	EVM0005251.1	Contig00082	649359	652709	-	DOWNSTREAM	272
TCONS_00010391	Contig00082	652982	654105	+	EVM0021889.1	Contig00082	656294	666101	-	UPSTREAM	2188
TCONS_00010526	Contig00082	1221146	1221804	-	EVM0027040.1	Contig00082	1210288	1214343	+	UPSTREAM	6802
TCONS_00010526	Contig00082	1221146	1221804	-	EVM0030589.1	Contig00082	1219445	1219717	-	UPSTREAM	1428
TCONS_00010543	Contig00087	559959	561078	+	EVM0030363.1	Contig00087	551077	553732	+	DOWNSTREAM	6226
TCONS_00010546	Contig00087	589440	590309	+	EVM0020671.1	Contig00087	584730	585479	+	DOWNSTREAM	3960
TCONS_00010546	Contig00087	589440	590309	+	EVM0021977.1	Contig00087	586488	588574	-	DOWNSTREAM	865
TCONS_00010546	Contig00087	589440	590309	+	EVM0000711.1	Contig00087	592705	594679	+	UPSTREAM	2395
TCONS_00010590	Contig00087	601285	602478	-	EVM0000711.1	Contig00087	592705	594679	+	UPSTREAM	6605
TCONS_00010590	Contig00087	601285	602478	-	EVM0028042.1	Contig00087	600022	601067	+	UPSTREAM	217
TCONS_00010608	Contig00087	1440730	1441944	-	EVM0022448.2	Contig00087	1431388	1434183	-	UPSTREAM	6546
TCONS_00010608	Contig00087	1440730	1441944	-	EVM0017703.1	Contig00087	1445900	1448110	-	DOWNSTREAM	3955
TCONS_00010608	Contig00087	1440730	1441944	-	EVM0002708.1	Contig00087	1448151	1448476	-	DOWNSTREAM	6206
TCONS_00010626	Contig00087	2428153	2428622	-	EVM0019067.1	Contig00087	2422696	2425522	+	UPSTREAM	2630
TCONS_00010573	Contig00087	2434117	2435210	+	EVM0019067.1	Contig00087	2422696	2425522	+	DOWNSTREAM	8594
TCONS_00010585	Contig00087	2819209	2819690	+	EVM0008428.1	Contig00087	2809834	2810334	+	DOWNSTREAM	8874
TCONS_00010644	Contig00088	780635	781304	+	EVM0027646.1	Contig00088	782153	782985	+	UPSTREAM	848
TCONS_00010644	Contig00088	780635	781304	+	EVM0021034.2	Contig00088	785516	792460	-	UPSTREAM	4211
TCONS_00010703	Contig00088	2896525	2898182	+	EVM0017958.1	Contig00088	2890405	2893142	+	DOWNSTREAM	3382
TCONS_00010790	Contig00093	308854	310825	+	EVM0028860.1	Contig00093	302504	306790	+	DOWNSTREAM	2063
TCONS_00011252	Contig00093	854735	858955	-	EVM0025161.1	Contig00093	860966	861775	+	DOWNSTREAM	2010
TCONS_00011252	Contig00093	854735	858955	-	EVM0036722.1	Contig00093	862305	866237	-	DOWNSTREAM	3349
TCONS_00010822	Contig00093	866848	867762	+	EVM0023915.1	Contig00093	850958	860147	-	DOWNSTREAM	6700
TCONS_00010822	Contig00093	866848	867762	+	EVM0025161.1	Contig00093	860966	861775	+	DOWNSTREAM	5072
TCONS_00010822	Contig00093	866848	867762	+	EVM0036722.1	Contig00093	862305	866237	-	DOWNSTREAM	610
TCONS_00010822	Contig00093	866848	867762	+	EVM0020603.1	Contig00093	874655	879479	+	UPSTREAM	6892
TCONS_00011259	Contig00093	1073859	1074661	-	EVM0020810.1	Contig00093	1066648	1067950	+	UPSTREAM	5908
TCONS_00011260	Contig00093	1082543	1083627	-	EVM0032625.1	Contig00093	1090550	1092229	-	DOWNSTREAM	6922
TCONS_00010836	Contig00093	1103436	1104188	+	EVM0010810.1	Contig00093	1105851	1107390	+	UPSTREAM	1662
TCONS_00010842	Contig00093	1190166	1191161	+	EVM0015821.1	Contig00093	1187426	1188888	+	DOWNSTREAM	1277
TCONS_00010842	Contig00093	1190166	1191161	+	EVM0012715.1	Contig00093	1198732	1199030	+	UPSTREAM	7570
TCONS_00011297	Contig00093	1362548	1362982	-	EVM0025256.2	Contig00093	1353848	1356735	+	UPSTREAM	5812
TCONS_00011297	Contig00093	1362548	1362982	-	EVM0022862.1	Contig00093	1356788	1361033	-	UPSTREAM	1514
TCONS_00011297	Contig00093	1362548	1362982	-	EVM0031799.1	Contig00093	1368274	1372660	+	DOWNSTREAM	5291
TCONS_00011347	Contig00093	2004986	2005988	-	EVM0030985.1	Contig00093	2001276	2002916	+	UPSTREAM	2069
TCONS_00011347	Contig00093	2004986	2005988	-	EVM0031550.1	Contig00093	2008191	2010778	-	DOWNSTREAM	2202
TCONS_00011347	Contig00093	2004986	2005988	-	EVM0021131.1	Contig00093	2012688	2016686	+	DOWNSTREAM	6699
TCONS_00010936	Contig00093	2204711	2206378	+	EVM0003552.1	Contig00093	2207399	2210650	-	UPSTREAM	1020
TCONS_00010955	Contig00093	2415267	2416594	+	EVM0022826.1	Contig00093	2406134	2408322	+	DOWNSTREAM	6944
TCONS_00010955	Contig00093	2415267	2416594	+	EVM0005101.1	Contig00093	2408682	2409029	+	DOWNSTREAM	6237
TCONS_00010956	Contig00093	2416782	2418025	+	EVM0022826.1	Contig00093	2406134	2408322	+	DOWNSTREAM	8459
TCONS_00010956	Contig00093	2416782	2418025	+	EVM0005101.1	Contig00093	2408682	2409029	+	DOWNSTREAM	7752
TCONS_00010957	Contig00093	2425685	2426946	+	EVM0007278.1	Contig00093	2429573	2436380	+	UPSTREAM	2626
TCONS_00010961	Contig00093	2461976	2462923	+	EVM0005133.3	Contig00093	2448856	2453245	-	DOWNSTREAM	8730
TCONS_00010961	Contig00093	2461976	2462923	+	EVM0001392.2	Contig00093	2455518	2458072	-	DOWNSTREAM	3903
TCONS_00010961	Contig00093	2461976	2462923	+	EVM0009263.1	Contig00093	2466213	2469163	-	UPSTREAM	3289
TCONS_00010961	Contig00093	2461976	2462923	+	EVM0005948.1	Contig00093	2469950	2473644	-	UPSTREAM	7026
TCONS_00011409	Contig00093	2624667	2625125	-	EVM0017518.1	Contig00093	2614602	2616222	-	UPSTREAM	8444
TCONS_00011409	Contig00093	2624667	2625125	-	EVM0003602.1	Contig00093	2633648	2642936	-	DOWNSTREAM	8522
TCONS_00010991	Contig00093	2796547	2799032	+	EVM0016716.1	Contig00093	2804512	2805736	-	UPSTREAM	5479
TCONS_00011437	Contig00093	2929721	2932201	-	EVM0026891.1	Contig00093	2918601	2925745	-	UPSTREAM	3975
TCONS_00011438	Contig00093	2955831	2956943	-	EVM0021956.1	Contig00093	2962094	2969633	+	DOWNSTREAM	5150
TCONS_00011438	Contig00093	2955831	2956943	-	EVM0021956.2	Contig00093	2962254	2969633	+	DOWNSTREAM	5310
TCONS_00011015	Contig00093	3075453	3075756	+	EVM0026782.1	Contig00093	3079770	3084406	-	UPSTREAM	4013
TCONS_00011038	Contig00093	3276800	3278408	+	EVM0002177.1	Contig00093	3269570	3273962	+	DOWNSTREAM	2837
TCONS_00011038	Contig00093	3276800	3278408	+	EVM0027405.1	Contig00093	3280909	3282185	+	UPSTREAM	2500
TCONS_00011477	Contig00093	3580111	3580725	-	EVM0005112.1	Contig00093	3569146	3571575	-	UPSTREAM	8535
TCONS_00011477	Contig00093	3580111	3580725	-	EVM0021381.1	Contig00093	3576180	3579739	-	UPSTREAM	371
TCONS_00011477	Contig00093	3580111	3580725	-	EVM0002611.1	Contig00093	3583835	3588437	+	DOWNSTREAM	3109
TCONS_00011518	Contig00093	3875337	3876249	-	EVM0005405.1	Contig00093	3866127	3870232	-	UPSTREAM	5104
TCONS_00011518	Contig00093	3875337	3876249	-	EVM0025316.1	Contig00093	3880079	3885363	+	DOWNSTREAM	3829
TCONS_00011064	Contig00093	3875405	3876285	+	EVM0005405.1	Contig00093	3866127	3870232	-	DOWNSTREAM	5172
TCONS_00011064	Contig00093	3875405	3876285	+	EVM0025316.1	Contig00093	3880079	3885363	+	UPSTREAM	3793
TCONS_00011107	Contig00093	4334606	4334991	+	EVM0010729.1	Contig00093	4326075	4327773	-	DOWNSTREAM	6832
TCONS_00011107	Contig00093	4334606	4334991	+	EVM0011796.1	Contig00093	4340933	4341740	+	UPSTREAM	5941
TCONS_00011110	Contig00093	4376256	4377141	+	EVM0009428.1	Contig00093	4367997	4368311	-	DOWNSTREAM	7944
TCONS_00011110	Contig00093	4376256	4377141	+	EVM0003803.1	Contig00093	4383442	4383747	-	UPSTREAM	6300
TCONS_00011111	Contig00093	4383974	4385037	+	EVM0019255.1	Contig00093	4377046	4379220	-	DOWNSTREAM	4753
TCONS_00011111	Contig00093	4383974	4385037	+	EVM0003803.1	Contig00093	4383442	4383747	-	DOWNSTREAM	226
TCONS_00011111	Contig00093	4383974	4385037	+	EVM0002803.1	Contig00093	4387512	4400343	-	UPSTREAM	2474
TCONS_00011112	Contig00093	4385170	4385950	+	EVM0019255.1	Contig00093	4377046	4379220	-	DOWNSTREAM	5949
TCONS_00011112	Contig00093	4385170	4385950	+	EVM0003803.1	Contig00093	4383442	4383747	-	DOWNSTREAM	1422
TCONS_00011112	Contig00093	4385170	4385950	+	EVM0002803.1	Contig00093	4387512	4400343	-	UPSTREAM	1561
TCONS_00011569	Contig00093	4610640	4611036	-	EVM0025673.1	Contig00093	4609373	4610544	-	UPSTREAM	95
TCONS_00011569	Contig00093	4610640	4611036	-	EVM0012604.1	Contig00093	4617067	4623148	-	DOWNSTREAM	6030
TCONS_00011604	Contig00093	5035109	5037390	-	EVM0009565.1	Contig00093	5027760	5032661	-	UPSTREAM	2447
TCONS_00011604	Contig00093	5035109	5037390	-	EVM0034300.1	Contig00093	5041862	5045871	-	DOWNSTREAM	4471
TCONS_00011170	Contig00093	5285652	5286306	+	EVM0032341.1	Contig00093	5276531	5277172	-	DOWNSTREAM	8479
TCONS_00011170	Contig00093	5285652	5286306	+	EVM0025418.1	Contig00093	5293029	5295216	+	UPSTREAM	6722
TCONS_00011170	Contig00093	5285652	5286306	+	EVM0000457.1	Contig00093	5295610	5301567	+	UPSTREAM	9303
TCONS_00011171	Contig00093	5286604	5290300	+	EVM0025418.1	Contig00093	5293029	5295216	+	UPSTREAM	2728
TCONS_00011171	Contig00093	5286604	5290300	+	EVM0000457.1	Contig00093	5295610	5301567	+	UPSTREAM	5309
TCONS_00011623	Contig00095	11086	13836	+	EVM0008783.1	Contig00095	15646	16233	+	UPSTREAM	1809
TCONS_00011627	Contig00095	52084	52990	+	EVM0021170.1	Contig00095	57691	67186	+	UPSTREAM	4700
TCONS_00011669	Contig00098	10788	12110	-	EVM0001049.1	Contig00098	3907	6217	-	UPSTREAM	4570
TCONS_00011673	Contig00099	130453	131075	+	EVM0010277.2	Contig00099	119998	124741	-	DOWNSTREAM	5711
TCONS_00011719	Contig00099	2719160	2719855	+	EVM0009590.1	Contig00099	2710000	2710742	+	DOWNSTREAM	8417
TCONS_00011719	Contig00099	2719160	2719855	+	EVM0008124.1	Contig00099	2724063	2725681	+	UPSTREAM	4207
TCONS_00011723	Contig00099	2728464	2729661	+	EVM0008124.1	Contig00099	2724063	2725681	+	DOWNSTREAM	2782
TCONS_00011801	Contig00099	3175219	3175791	-	EVM0009981.1	Contig00099	3161759	3167364	+	UPSTREAM	7854
TCONS_00011801	Contig00099	3175219	3175791	-	EVM0019183.1	Contig00099	3167548	3167910	+	UPSTREAM	7308
TCONS_00011801	Contig00099	3175219	3175791	-	EVM0006931.1	Contig00099	3168446	3169463	-	UPSTREAM	5755
TCONS_00011801	Contig00099	3175219	3175791	-	EVM0019869.1	Contig00099	3169944	3170466	-	UPSTREAM	4752
TCONS_00011801	Contig00099	3175219	3175791	-	EVM0021351.1	Contig00099	3180267	3181253	-	DOWNSTREAM	4475
TCONS_00011801	Contig00099	3175219	3175791	-	EVM0012219.1	Contig00099	3183682	3184478	+	DOWNSTREAM	7890
TCONS_00011801	Contig00099	3175219	3175791	-	EVM0008396.1	Contig00099	3184730	3185176	-	DOWNSTREAM	8938
TCONS_00011737	Contig00099	3175591	3175962	+	EVM0009981.1	Contig00099	3161759	3167364	+	DOWNSTREAM	8226
TCONS_00011737	Contig00099	3175591	3175962	+	EVM0019183.1	Contig00099	3167548	3167910	+	DOWNSTREAM	7680
TCONS_00011737	Contig00099	3175591	3175962	+	EVM0006931.1	Contig00099	3168446	3169463	-	DOWNSTREAM	6127
TCONS_00011737	Contig00099	3175591	3175962	+	EVM0019869.1	Contig00099	3169944	3170466	-	DOWNSTREAM	5124
TCONS_00011737	Contig00099	3175591	3175962	+	EVM0021351.1	Contig00099	3180267	3181253	-	UPSTREAM	4304
TCONS_00011737	Contig00099	3175591	3175962	+	EVM0012219.1	Contig00099	3183682	3184478	+	UPSTREAM	7719
TCONS_00011737	Contig00099	3175591	3175962	+	EVM0008396.1	Contig00099	3184730	3185176	-	UPSTREAM	8767
TCONS_00011737	Contig00099	3175591	3175962	+	EVM0018155.1	Contig00099	3185538	3187489	+	UPSTREAM	9575
TCONS_00011834	Contig00103	486676	487126	+	EVM0016600.1	Contig00103	478043	478613	+	DOWNSTREAM	8062
TCONS_00011848	Contig00103	1615771	1616479	+	EVM0012221.1	Contig00103	1607297	1609448	+	DOWNSTREAM	6322
TCONS_00011859	Contig00103	2287437	2288017	+	EVM0022730.1	Contig00103	2289869	2303149	+	UPSTREAM	1851
TCONS_00012185	Contig00104	299940	300602	-	EVM0007959.1	Contig00104	309058	312869	-	DOWNSTREAM	8455
TCONS_00012190	Contig00104	378256	378756	-	EVM0029917.2	Contig00104	373947	377821	+	UPSTREAM	434
TCONS_00012190	Contig00104	378256	378756	-	EVM0034346.1	Contig00104	381764	384992	-	DOWNSTREAM	3007
TCONS_00011917	Contig00104	391074	394199	+	EVM0034346.1	Contig00104	381764	384992	-	DOWNSTREAM	6081
TCONS_00011917	Contig00104	391074	394199	+	EVM0017087.1	Contig00104	400236	401934	-	UPSTREAM	6036
TCONS_00011937	Contig00104	724692	725713	+	EVM0033960.1	Contig00104	719141	722640	-	DOWNSTREAM	2051
TCONS_00011937	Contig00104	724692	725713	+	EVM0011205.1	Contig00104	726335	729262	+	UPSTREAM	621
TCONS_00011937	Contig00104	724692	725713	+	EVM0001802.2	Contig00104	731389	734163	+	UPSTREAM	5675
TCONS_00011954	Contig00104	939921	941445	+	EVM0033680.2	Contig00104	904053	937013	-	DOWNSTREAM	2907
TCONS_00011954	Contig00104	939921	941445	+	EVM0033680.3	Contig00104	905973	937013	-	DOWNSTREAM	2907
TCONS_00011955	Contig00104	941829	942976	+	EVM0033680.2	Contig00104	904053	937013	-	DOWNSTREAM	4815
TCONS_00011955	Contig00104	941829	942976	+	EVM0033680.3	Contig00104	905973	937013	-	DOWNSTREAM	4815
TCONS_00011961	Contig00104	998063	998626	+	EVM0015387.1	Contig00104	988941	991315	+	DOWNSTREAM	6747
TCONS_00011961	Contig00104	998063	998626	+	EVM0033225.1	Contig00104	999776	1007379	-	UPSTREAM	1149
TCONS_00011961	Contig00104	998063	998626	+	EVM0033225.2	Contig00104	1000632	1007379	-	UPSTREAM	2005
TCONS_00011961	Contig00104	998063	998626	+	EVM0019184.1	Contig00104	1007561	1010163	+	UPSTREAM	8934
TCONS_00012248	Contig00104	1106482	1107513	-	EVM0026854.1	Contig00104	1097213	1101235	-	UPSTREAM	5246
TCONS_00012251	Contig00104	1157449	1158281	-	EVM0029413.1	Contig00104	1144728	1149556	+	UPSTREAM	7892
TCONS_00012251	Contig00104	1157449	1158281	-	EVM0036342.1	Contig00104	1150197	1154375	-	UPSTREAM	3073
TCONS_00012251	Contig00104	1157449	1158281	-	EVM0000591.1	Contig00104	1160279	1163221	+	DOWNSTREAM	1997
TCONS_00012251	Contig00104	1157449	1158281	-	EVM0005392.1	Contig00104	1165226	1193892	+	DOWNSTREAM	6944
TCONS_00012278	Contig00104	1352182	1352596	-	EVM0004334.1	Contig00104	1339836	1348818	-	UPSTREAM	3363
TCONS_00012278	Contig00104	1352182	1352596	-	EVM0002881.1	Contig00104	1355180	1360723	+	DOWNSTREAM	2583
TCONS_00012282	Contig00104	1382502	1383630	-	EVM0012683.1	Contig00104	1384520	1389174	+	DOWNSTREAM	889
TCONS_00012054	Contig00104	2050029	2050572	+	EVM0019762.1	Contig00104	2043449	2044105	-	DOWNSTREAM	5923
TCONS_00012054	Contig00104	2050029	2050572	+	EVM0025052.1	Contig00104	2047214	2049219	+	DOWNSTREAM	809
TCONS_00012054	Contig00104	2050029	2050572	+	EVM0014642.1	Contig00104	2058367	2061077	-	UPSTREAM	7794
TCONS_00012056	Contig00104	2095186	2097355	+	EVM0031125.3	Contig00104	2084734	2089514	-	DOWNSTREAM	5671
TCONS_00012056	Contig00104	2095186	2097355	+	EVM0031125.2	Contig00104	2085396	2089514	-	DOWNSTREAM	5671
TCONS_00012056	Contig00104	2095186	2097355	+	EVM0020552.1	Contig00104	2103182	2109577	+	UPSTREAM	5826
TCONS_00012328	Contig00104	2127948	2128839	-	EVM0033068.1	Contig00104	2115547	2118968	+	UPSTREAM	8979
TCONS_00012328	Contig00104	2127948	2128839	-	EVM0023565.1	Contig00104	2120302	2122788	+	UPSTREAM	5159
TCONS_00012328	Contig00104	2127948	2128839	-	EVM0003065.2	Contig00104	2131057	2133887	-	DOWNSTREAM	2217
TCONS_00012328	Contig00104	2127948	2128839	-	EVM0031956.1	Contig00104	2136714	2138934	-	DOWNSTREAM	7874
TCONS_00012347	Contig00104	2259890	2260278	-	EVM0034931.1	Contig00104	2252704	2259235	-	UPSTREAM	654
TCONS_00012348	Contig00104	2260825	2261198	-	EVM0034931.1	Contig00104	2252704	2259235	-	UPSTREAM	1589
TCONS_00012065	Contig00104	2274173	2275034	+	EVM0027770.3	Contig00104	2278442	2285282	+	UPSTREAM	3407
TCONS_00012065	Contig00104	2274173	2275034	+	EVM0027770.2	Contig00104	2281051	2285282	+	UPSTREAM	6016
TCONS_00012361	Contig00104	2401623	2402587	-	EVM0014973.1	Contig00104	2388674	2398364	-	UPSTREAM	3258
TCONS_00012361	Contig00104	2401623	2402587	-	EVM0005853.1	Contig00104	2405686	2410586	+	DOWNSTREAM	3098
TCONS_00012071	Contig00104	2401716	2404669	+	EVM0014973.1	Contig00104	2388674	2398364	-	DOWNSTREAM	3351
TCONS_00012071	Contig00104	2401716	2404669	+	EVM0005853.1	Contig00104	2405686	2410586	+	UPSTREAM	1016
TCONS_00012072	Contig00104	2401792	2402714	+	EVM0014973.1	Contig00104	2388674	2398364	-	DOWNSTREAM	3427
TCONS_00012072	Contig00104	2401792	2402714	+	EVM0005853.1	Contig00104	2405686	2410586	+	UPSTREAM	2971
TCONS_00012073	Contig00104	2402883	2404669	+	EVM0014973.1	Contig00104	2388674	2398364	-	DOWNSTREAM	4518
TCONS_00012073	Contig00104	2402883	2404669	+	EVM0005853.1	Contig00104	2405686	2410586	+	UPSTREAM	1016
TCONS_00012074	Contig00104	2402925	2404669	+	EVM0014973.1	Contig00104	2388674	2398364	-	DOWNSTREAM	4560
TCONS_00012074	Contig00104	2402925	2404669	+	EVM0005853.1	Contig00104	2405686	2410586	+	UPSTREAM	1016
TCONS_00012080	Contig00104	2462179	2463607	+	EVM0028367.1	Contig00104	2455665	2457662	-	DOWNSTREAM	4516
TCONS_00012080	Contig00104	2462179	2463607	+	EVM0018298.1	Contig00104	2464295	2465843	-	UPSTREAM	687
TCONS_00012089	Contig00104	2580113	2582061	+	EVM0011611.1	Contig00104	2571806	2573874	+	DOWNSTREAM	6238
TCONS_00012089	Contig00104	2580113	2582061	+	EVM0014854.1	Contig00104	2574151	2576035	-	DOWNSTREAM	4077
TCONS_00012089	Contig00104	2580113	2582061	+	EVM0032225.1	Contig00104	2577524	2580073	-	DOWNSTREAM	39
TCONS_00012089	Contig00104	2580113	2582061	+	EVM0020127.1	Contig00104	2585847	2586179	+	UPSTREAM	3785
TCONS_00012089	Contig00104	2580113	2582061	+	EVM0033292.1	Contig00104	2589988	2601123	+	UPSTREAM	7926
TCONS_00012093	Contig00104	2604773	2606274	+	EVM0033292.1	Contig00104	2589988	2601123	+	DOWNSTREAM	3649
TCONS_00012093	Contig00104	2604773	2606274	+	EVM0020035.1	Contig00104	2602182	2604102	-	DOWNSTREAM	670
TCONS_00012093	Contig00104	2604773	2606274	+	EVM0018896.1	Contig00104	2606907	2609681	-	UPSTREAM	632
TCONS_00012387	Contig00104	2681092	2683257	-	EVM0009344.1	Contig00104	2688531	2693542	+	DOWNSTREAM	5273
TCONS_00012421	Contig00104	3164765	3166114	-	EVM0022082.1	Contig00104	3160850	3162263	+	UPSTREAM	2501
TCONS_00012421	Contig00104	3164765	3166114	-	EVM0017765.1	Contig00104	3162386	3162918	+	UPSTREAM	1846
TCONS_00012421	Contig00104	3164765	3166114	-	EVM0017758.1	Contig00104	3164332	3164547	-	UPSTREAM	217
TCONS_00012425	Contig00106	363844	366784	+	EVM0024497.1	Contig00106	358982	363050	-	DOWNSTREAM	793
TCONS_00012469	Contig00109	462772	464989	+	EVM0013990.1	Contig00109	468631	479773	-	UPSTREAM	3641
TCONS_00012470	Contig00109	462786	464989	+	EVM0013990.1	Contig00109	468631	479773	-	UPSTREAM	3641
TCONS_00012471	Contig00109	462788	464989	+	EVM0013990.1	Contig00109	468631	479773	-	UPSTREAM	3641
TCONS_00012688	Contig00109	503687	504601	-	EVM0032004.1	Contig00109	509168	510239	-	DOWNSTREAM	4566
TCONS_00012714	Contig00109	739397	743451	-	EVM0029881.1	Contig00109	747387	748255	+	DOWNSTREAM	3935
TCONS_00012494	Contig00109	747387	748945	+	EVM0003186.1	Contig00109	753211	755614	+	UPSTREAM	4265
TCONS_00012494	Contig00109	747387	748945	+	EVM0008497.2	Contig00109	756238	769452	-	UPSTREAM	7292
TCONS_00012886	Contig00109	1096159	1096742	.	EVM0027283.1	Contig00109	1088795	1090925	+	UPSTREAM	5233
TCONS_00012886	Contig00109	1096159	1096742	.	EVM0030978.1	Contig00109	1092267	1095796	-	UPSTREAM	362
TCONS_00012886	Contig00109	1096159	1096742	.	EVM0009913.1	Contig00109	1097460	1106304	+	DOWNSTREAM	717
TCONS_00012740	Contig00109	1241310	1242493	-	EVM0013992.1	Contig00109	1228586	1232737	+	UPSTREAM	8572
TCONS_00012740	Contig00109	1241310	1242493	-	EVM0016964.1	Contig00109	1245754	1250561	-	DOWNSTREAM	3260
TCONS_00012545	Contig00109	1351550	1353700	+	EVM0015315.1	Contig00109	1344743	1350206	+	DOWNSTREAM	1343
TCONS_00012545	Contig00109	1351550	1353700	+	EVM0020924.1	Contig00109	1360243	1364231	+	UPSTREAM	6542
TCONS_00012545	Contig00109	1351550	1353700	+	EVM0020924.2	Contig00109	1361109	1364231	+	UPSTREAM	7408
TCONS_00012555	Contig00109	1490749	1491263	+	EVM0002851.1	Contig00109	1481107	1484466	-	DOWNSTREAM	6282
TCONS_00012809	Contig00109	1801445	1803189	-	EVM0033353.1	Contig00109	1788579	1794511	-	UPSTREAM	6933
TCONS_00012809	Contig00109	1801445	1803189	-	EVM0035001.1	Contig00109	1796087	1799023	-	UPSTREAM	2421
TCONS_00012809	Contig00109	1801445	1803189	-	EVM0006349.1	Contig00109	1799385	1800146	-	UPSTREAM	1298
TCONS_00012809	Contig00109	1801445	1803189	-	EVM0027860.1	Contig00109	1800410	1801355	-	UPSTREAM	89
TCONS_00012826	Contig00109	1887026	1887845	-	EVM0031646.1	Contig00109	1893294	1896802	-	DOWNSTREAM	5448
TCONS_00012577	Contig00109	1903950	1904805	+	EVM0031646.1	Contig00109	1893294	1896802	-	DOWNSTREAM	7147
TCONS_00012577	Contig00109	1903950	1904805	+	EVM0001278.1	Contig00109	1905005	1911075	+	UPSTREAM	199
TCONS_00012828	Contig00109	1921960	1923249	-	EVM0017008.1	Contig00109	1920430	1920642	+	UPSTREAM	1317
TCONS_00012865	Contig00109	2567177	2568394	-	EVM0016274.1	Contig00109	2575054	2578395	+	DOWNSTREAM	6659
TCONS_00012629	Contig00109	2567589	2568186	+	EVM0016274.1	Contig00109	2575054	2578395	+	UPSTREAM	6867
TCONS_00012636	Contig00109	2767180	2767765	+	EVM0003391.1	Contig00109	2763257	2764857	-	DOWNSTREAM	2322
TCONS_00012636	Contig00109	2767180	2767765	+	EVM0024171.1	Contig00109	2771726	2773738	-	UPSTREAM	3960
TCONS_00012638	Contig00109	2795991	2796440	+	EVM0018015.1	Contig00109	2791866	2792222	+	DOWNSTREAM	3768
TCONS_00012644	Contig00109	2833345	2834986	+	EVM0003861.1	Contig00109	2837044	2881927	-	UPSTREAM	2057
TCONS_00012880	Contig00109	2902190	2903023	-	EVM0014170.1	Contig00109	2884512	2895382	-	UPSTREAM	6807
TCONS_00012950	Contig00112	282724	284029	-	EVM0028770.1	Contig00112	273943	275394	+	UPSTREAM	7329
TCONS_00012950	Contig00112	282724	284029	-	EVM0031003.1	Contig00112	286393	288067	+	DOWNSTREAM	2363
TCONS_00012960	Contig00112	1076736	1077753	-	EVM0007518.1	Contig00112	1078907	1080324	+	DOWNSTREAM	1153
TCONS_00012960	Contig00112	1076736	1077753	-	EVM0019584.1	Contig00112	1082649	1083082	-	DOWNSTREAM	4895
TCONS_00012960	Contig00112	1076736	1077753	-	EVM0022979.1	Contig00112	1085211	1086900	+	DOWNSTREAM	7457
TCONS_00012962	Contig00112	1088968	1089264	-	EVM0007518.1	Contig00112	1078907	1080324	+	UPSTREAM	8643
TCONS_00012962	Contig00112	1088968	1089264	-	EVM0019584.1	Contig00112	1082649	1083082	-	UPSTREAM	5885
TCONS_00012962	Contig00112	1088968	1089264	-	EVM0022979.1	Contig00112	1085211	1086900	+	UPSTREAM	2067
TCONS_00012962	Contig00112	1088968	1089264	-	EVM0009145.1	Contig00112	1087937	1088790	+	UPSTREAM	177
TCONS_00012962	Contig00112	1088968	1089264	-	EVM0024047.1	Contig00112	1095513	1096792	+	DOWNSTREAM	6248
TCONS_00012962	Contig00112	1088968	1089264	-	EVM0018336.1	Contig00112	1098441	1099502	+	DOWNSTREAM	9176
TCONS_00012918	Contig00112	1093655	1094959	+	EVM0022979.1	Contig00112	1085211	1086900	+	DOWNSTREAM	6754
TCONS_00012918	Contig00112	1093655	1094959	+	EVM0009145.1	Contig00112	1087937	1088790	+	DOWNSTREAM	4864
TCONS_00012918	Contig00112	1093655	1094959	+	EVM0024047.1	Contig00112	1095513	1096792	+	UPSTREAM	553
TCONS_00012918	Contig00112	1093655	1094959	+	EVM0018336.1	Contig00112	1098441	1099502	+	UPSTREAM	3481
TCONS_00012975	Contig00112	1153041	1153649	-	EVM0029539.1	Contig00112	1143739	1152744	-	UPSTREAM	296
TCONS_00012929	Contig00112	1301504	1301974	+	EVM0022495.1	Contig00112	1290523	1297295	+	DOWNSTREAM	4208
TCONS_00012929	Contig00112	1301504	1301974	+	EVM0029427.1	Contig00112	1309471	1312711	+	UPSTREAM	7496
TCONS_00012931	Contig00112	1302925	1303967	+	EVM0022495.1	Contig00112	1290523	1297295	+	DOWNSTREAM	5629
TCONS_00012931	Contig00112	1302925	1303967	+	EVM0029427.1	Contig00112	1309471	1312711	+	UPSTREAM	5503
TCONS_00012932	Contig00112	1304589	1306008	+	EVM0022495.1	Contig00112	1290523	1297295	+	DOWNSTREAM	7293
TCONS_00012932	Contig00112	1304589	1306008	+	EVM0029427.1	Contig00112	1309471	1312711	+	UPSTREAM	3462
TCONS_00012980	Contig00112	1505153	1506729	-	EVM0013107.2	Contig00112	1507878	1510205	-	DOWNSTREAM	1148
TCONS_00013035	Contig00114	773206	773879	-	EVM0014017.1	Contig00114	758957	770245	-	UPSTREAM	2960
TCONS_00013035	Contig00114	773206	773879	-	EVM0002246.1	Contig00114	772718	773179	+	UPSTREAM	26
TCONS_00013035	Contig00114	773206	773879	-	EVM0025133.1	Contig00114	774768	781238	+	DOWNSTREAM	888
TCONS_00013044	Contig00114	1019338	1020916	-	EVM0009227.1	Contig00114	1026110	1052434	-	DOWNSTREAM	5193
TCONS_00013060	Contig00114	1073608	1074176	.	EVM0024727.1	Contig00114	1080339	1082497	-	DOWNSTREAM	6162
TCONS_00013674	Contig00119	231538	232640	-	EVM0005324.1	Contig00119	226041	227353	-	UPSTREAM	4184
TCONS_00013674	Contig00119	231538	232640	-	EVM0030698.1	Contig00119	226874	227269	-	UPSTREAM	4268
TCONS_00013675	Contig00119	232816	235105	-	EVM0005324.1	Contig00119	226041	227353	-	UPSTREAM	5462
TCONS_00013675	Contig00119	232816	235105	-	EVM0030698.1	Contig00119	226874	227269	-	UPSTREAM	5546
TCONS_00013676	Contig00119	236098	238340	-	EVM0018057.1	Contig00119	243703	245649	-	DOWNSTREAM	5362
TCONS_00013677	Contig00119	238583	239098	-	EVM0018057.1	Contig00119	243703	245649	-	DOWNSTREAM	4604
TCONS_00013678	Contig00119	239302	241289	-	EVM0018057.1	Contig00119	243703	245649	-	DOWNSTREAM	2413
TCONS_00013682	Contig00119	246386	249950	-	EVM0018057.1	Contig00119	243703	245649	-	UPSTREAM	736
TCONS_00013682	Contig00119	246386	249950	-	EVM0000208.1	Contig00119	255500	262958	+	DOWNSTREAM	5549
TCONS_00013691	Contig00119	332042	332907	-	EVM0010754.1	Contig00119	327711	328299	+	UPSTREAM	3742
TCONS_00013691	Contig00119	332042	332907	-	EVM0026434.1	Contig00119	340997	341446	-	DOWNSTREAM	8089
TCONS_00013088	Contig00119	332301	333042	+	EVM0010754.1	Contig00119	327711	328299	+	DOWNSTREAM	4001
TCONS_00013088	Contig00119	332301	333042	+	EVM0026434.1	Contig00119	340997	341446	-	UPSTREAM	7954
TCONS_00013693	Contig00119	345508	346783	-	EVM0026434.1	Contig00119	340997	341446	-	UPSTREAM	4061
TCONS_00013693	Contig00119	345508	346783	-	EVM0007408.1	Contig00119	351900	358777	-	DOWNSTREAM	5116
TCONS_00013126	Contig00119	1286816	1287223	+	EVM0005611.1	Contig00119	1276999	1280046	-	DOWNSTREAM	6769
TCONS_00013126	Contig00119	1286816	1287223	+	EVM0012858.1	Contig00119	1281801	1284302	+	DOWNSTREAM	2513
TCONS_00013760	Contig00119	1508142	1508639	-	EVM0025177.1	Contig00119	1495549	1501338	+	UPSTREAM	6803
TCONS_00013161	Contig00119	1765724	1768626	+	EVM0025938.2	Contig00119	1771668	1774956	+	UPSTREAM	3041
TCONS_00013816	Contig00119	2373828	2374395	-	EVM0024250.1	Contig00119	2369179	2370452	+	UPSTREAM	3375
TCONS_00013816	Contig00119	2373828	2374395	-	EVM0034131.1	Contig00119	2382253	2385235	+	DOWNSTREAM	7857
TCONS_00013845	Contig00119	2844904	2845466	-	EVM0005877.1	Contig00119	2835972	2842291	+	UPSTREAM	2612
TCONS_00013845	Contig00119	2844904	2845466	-	EVM0013796.1	Contig00119	2842882	2843490	+	UPSTREAM	1413
TCONS_00013845	Contig00119	2844904	2845466	-	EVM0011774.1	Contig00119	2845565	2847977	+	DOWNSTREAM	98
TCONS_00013845	Contig00119	2844904	2845466	-	EVM0030609.4	Contig00119	2850226	2856187	+	DOWNSTREAM	4759
TCONS_00013883	Contig00119	3286939	3287361	-	EVM0009123.1	Contig00119	3277062	3281709	-	UPSTREAM	5229
TCONS_00013883	Contig00119	3286939	3287361	-	EVM0036217.1	Contig00119	3281762	3286836	-	UPSTREAM	102
TCONS_00013883	Contig00119	3286939	3287361	-	EVM0031749.1	Contig00119	3293460	3308282	+	DOWNSTREAM	6098
TCONS_00013893	Contig00119	3462925	3467878	-	EVM0005265.3	Contig00119	3457925	3459268	-	UPSTREAM	3656
TCONS_00013297	Contig00119	3670231	3670770	+	EVM0026062.3	Contig00119	3656687	3662959	+	DOWNSTREAM	7271
TCONS_00013297	Contig00119	3670231	3670770	+	EVM0033079.1	Contig00119	3663937	3668572	-	DOWNSTREAM	1658
TCONS_00013297	Contig00119	3670231	3670770	+	EVM0012340.1	Contig00119	3679273	3684545	-	UPSTREAM	8502
TCONS_00013305	Contig00119	3933936	3936104	+	EVM0012829.1	Contig00119	3925550	3929269	-	DOWNSTREAM	4666
TCONS_00013313	Contig00119	4008304	4008646	+	EVM0024948.1	Contig00119	3997113	3998902	+	DOWNSTREAM	9401
TCONS_00013313	Contig00119	4008304	4008646	+	EVM0010224.1	Contig00119	4003805	4006286	+	DOWNSTREAM	2017
TCONS_00013313	Contig00119	4008304	4008646	+	EVM0009622.1	Contig00119	4013691	4017730	-	UPSTREAM	5044
TCONS_00013314	Contig00119	4010464	4011534	+	EVM0010224.1	Contig00119	4003805	4006286	+	DOWNSTREAM	4177
TCONS_00013314	Contig00119	4010464	4011534	+	EVM0009622.1	Contig00119	4013691	4017730	-	UPSTREAM	2156
TCONS_00013314	Contig00119	4010464	4011534	+	EVM0005077.1	Contig00119	4019469	4024451	-	UPSTREAM	7934
TCONS_00013938	Contig00119	4108136	4109262	-	EVM0027960.1	Contig00119	4091310	4100350	+	UPSTREAM	7785
TCONS_00013938	Contig00119	4108136	4109262	-	EVM0013149.1	Contig00119	4102619	4106606	+	UPSTREAM	1529
TCONS_00013938	Contig00119	4108136	4109262	-	EVM0030547.1	Contig00119	4110591	4112579	+	DOWNSTREAM	1328
TCONS_00013938	Contig00119	4108136	4109262	-	EVM0009671.1	Contig00119	4113946	4115394	-	DOWNSTREAM	4683
TCONS_00013938	Contig00119	4108136	4109262	-	EVM0023171.1	Contig00119	4117750	4119655	-	DOWNSTREAM	8487
TCONS_00013989	Contig00119	4936165	4936724	-	EVM0014108.1	Contig00119	4929767	4935469	+	UPSTREAM	695
TCONS_00013989	Contig00119	4936165	4936724	-	EVM0031700.2	Contig00119	4938643	4944975	+	DOWNSTREAM	1918
TCONS_00013372	Contig00119	5014091	5014770	+	EVM0025904.1	Contig00119	5005784	5008837	+	DOWNSTREAM	5253
TCONS_00013372	Contig00119	5014091	5014770	+	EVM0012790.2	Contig00119	5022019	5025467	-	UPSTREAM	7248
TCONS_00013373	Contig00119	5015059	5017278	+	EVM0025904.1	Contig00119	5005784	5008837	+	DOWNSTREAM	6221
TCONS_00013373	Contig00119	5015059	5017278	+	EVM0012790.2	Contig00119	5022019	5025467	-	UPSTREAM	4740
TCONS_00013374	Contig00119	5018563	5019085	+	EVM0012790.2	Contig00119	5022019	5025467	-	UPSTREAM	2933
TCONS_00013374	Contig00119	5018563	5019085	+	EVM0008780.1	Contig00119	5027489	5031869	+	UPSTREAM	8403
TCONS_00013382	Contig00119	5071379	5071715	+	EVM0025125.1	Contig00119	5062352	5068497	-	DOWNSTREAM	2881
TCONS_00013382	Contig00119	5071379	5071715	+	EVM0028737.1	Contig00119	5076810	5078612	+	UPSTREAM	5094
TCONS_00013412	Contig00119	5355778	5356685	+	EVM0018876.1	Contig00119	5348537	5350477	+	DOWNSTREAM	5300
TCONS_00013412	Contig00119	5355778	5356685	+	EVM0034207.1	Contig00119	5350510	5353490	+	DOWNSTREAM	2287
TCONS_00013412	Contig00119	5355778	5356685	+	EVM0009077.1	Contig00119	5356876	5358753	+	UPSTREAM	190
TCONS_00013412	Contig00119	5355778	5356685	+	EVM0018659.1	Contig00119	5361055	5365136	-	UPSTREAM	4369
TCONS_00013431	Contig00119	5575917	5577337	+	EVM0023182.2	Contig00119	5563564	5568025	-	DOWNSTREAM	7891
TCONS_00013434	Contig00119	5593205	5595234	+	EVM0021545.1	Contig00119	5588094	5589430	+	DOWNSTREAM	3774
TCONS_00013434	Contig00119	5593205	5595234	+	EVM0029926.1	Contig00119	5590458	5592800	+	DOWNSTREAM	404
TCONS_00013434	Contig00119	5593205	5595234	+	EVM0003905.1	Contig00119	5595836	5597628	-	UPSTREAM	601
TCONS_00014051	Contig00119	5695537	5695946	-	EVM0013340.1	Contig00119	5687449	5689354	-	UPSTREAM	6182
TCONS_00014051	Contig00119	5695537	5695946	-	EVM0026716.1	Contig00119	5697145	5700882	-	DOWNSTREAM	1198
TCONS_00013446	Contig00119	5707404	5708098	+	EVM0026716.1	Contig00119	5697145	5700882	-	DOWNSTREAM	6521
TCONS_00013446	Contig00119	5707404	5708098	+	EVM0008212.1	Contig00119	5711861	5715893	-	UPSTREAM	3762
TCONS_00014055	Contig00119	5777736	5778353	-	EVM0002113.1	Contig00119	5782591	5784051	-	DOWNSTREAM	4237
TCONS_00013468	Contig00119	6056907	6057567	+	EVM0036819.1	Contig00119	6061068	6072669	-	UPSTREAM	3500
TCONS_00013489	Contig00119	6472510	6473024	+	EVM0023688.1	Contig00119	6443149	6468810	+	DOWNSTREAM	3699
TCONS_00014147	Contig00119	6774238	6774997	-	EVM0004282.2	Contig00119	6762858	6768378	-	UPSTREAM	5859
TCONS_00014147	Contig00119	6774238	6774997	-	EVM0018236.1	Contig00119	6780823	6783382	+	DOWNSTREAM	5825
TCONS_00013532	Contig00119	6970329	6970778	+	EVM0019490.1	Contig00119	6961736	6965645	+	DOWNSTREAM	4683
TCONS_00013532	Contig00119	6970329	6970778	+	EVM0003258.1	Contig00119	6974954	6975385	-	UPSTREAM	4175
TCONS_00013532	Contig00119	6970329	6970778	+	EVM0002927.1	Contig00119	6978026	6978600	-	UPSTREAM	7247
TCONS_00013533	Contig00119	6971198	6972207	+	EVM0019490.1	Contig00119	6961736	6965645	+	DOWNSTREAM	5552
TCONS_00013533	Contig00119	6971198	6972207	+	EVM0030415.1	Contig00119	6970020	6971168	-	DOWNSTREAM	29
TCONS_00013533	Contig00119	6971198	6972207	+	EVM0003258.1	Contig00119	6974954	6975385	-	UPSTREAM	2746
TCONS_00013533	Contig00119	6971198	6972207	+	EVM0002927.1	Contig00119	6978026	6978600	-	UPSTREAM	5818
TCONS_00013535	Contig00119	6978185	6978683	+	EVM0030415.1	Contig00119	6970020	6971168	-	DOWNSTREAM	7016
TCONS_00013535	Contig00119	6978185	6978683	+	EVM0003258.1	Contig00119	6974954	6975385	-	DOWNSTREAM	2799
TCONS_00013535	Contig00119	6978185	6978683	+	EVM0000597.1	Contig00119	6981597	6984688	+	UPSTREAM	2913
TCONS_00013535	Contig00119	6978185	6978683	+	EVM0032828.1	Contig00119	6984749	6985230	+	UPSTREAM	6065
TCONS_00013535	Contig00119	6978185	6978683	+	EVM0003638.1	Contig00119	6988172	6990987	+	UPSTREAM	9488
TCONS_00014193	Contig00119	7374493	7375022	-	EVM0025558.1	Contig00119	7376582	7377996	+	DOWNSTREAM	1559
TCONS_00014193	Contig00119	7374493	7375022	-	EVM0020208.1	Contig00119	7382871	7389760	-	DOWNSTREAM	7848
TCONS_00014193	Contig00119	7374493	7375022	-	EVM0020208.2	Contig00119	7383206	7389760	-	DOWNSTREAM	8183
TCONS_00013561	Contig00119	7414432	7416041	+	EVM0016927.1	Contig00119	7421242	7431088	+	UPSTREAM	5200
TCONS_00014210	Contig00119	7552639	7553622	-	EVM0018314.4	Contig00119	7537207	7546169	-	UPSTREAM	6469
TCONS_00014210	Contig00119	7552639	7553622	-	EVM0012167.3	Contig00119	7558178	7560756	-	DOWNSTREAM	4555
TCONS_00014211	Contig00119	7553771	7554361	-	EVM0018314.4	Contig00119	7537207	7546169	-	UPSTREAM	7601
TCONS_00014211	Contig00119	7553771	7554361	-	EVM0012167.3	Contig00119	7558178	7560756	-	DOWNSTREAM	3816
TCONS_00013570	Contig00119	7605965	7606998	+	EVM0008486.1	Contig00119	7613224	7614908	-	UPSTREAM	6225
TCONS_00014262	Contig00119	8362931	8364222	-	EVM0003565.1	Contig00119	8372151	8375267	-	DOWNSTREAM	7928
TCONS_00013637	Contig00119	8363098	8363776	+	EVM0003565.1	Contig00119	8372151	8375267	-	UPSTREAM	8374
TCONS_00014263	Contig00119	8365665	8368035	-	EVM0003565.1	Contig00119	8372151	8375267	-	DOWNSTREAM	4115
TCONS_00013648	Contig00119	8538736	8539411	+	EVM0019914.1	Contig00119	8529772	8536694	-	DOWNSTREAM	2041
TCONS_00013648	Contig00119	8538736	8539411	+	EVM0010288.1	Contig00119	8544310	8549184	+	UPSTREAM	4898
TCONS_00014280	Contig00119	8675421	8676715	-	EVM0027915.1	Contig00119	8680510	8682727	-	DOWNSTREAM	3794
TCONS_00014280	Contig00119	8675421	8676715	-	EVM0005670.1	Contig00119	8684411	8685096	-	DOWNSTREAM	7695
TCONS_00014299	Contig00126	871263	872234	+	EVM0032370.1	Contig00126	833657	869093	+	DOWNSTREAM	2169
TCONS_00014301	Contig00126	887663	888069	+	EVM0034959.1	Contig00126	888356	889542	+	UPSTREAM	286
TCONS_00014328	Contig00127	171877	173122	+	EVM0000486.1	Contig00127	161253	163504	+	DOWNSTREAM	8372
TCONS_00014328	Contig00127	171877	173122	+	EVM0023066.1	Contig00127	164249	169530	+	DOWNSTREAM	2346
TCONS_00014328	Contig00127	171877	173122	+	EVM0001226.1	Contig00127	178236	179539	+	UPSTREAM	5113
TCONS_00014406	Contig00127	201125	202192	-	EVM0037011.1	Contig00127	189670	195811	-	UPSTREAM	5313
TCONS_00014406	Contig00127	201125	202192	-	EVM0001316.1	Contig00127	204644	205153	+	DOWNSTREAM	2451
TCONS_00014407	Contig00127	202590	202986	-	EVM0037011.1	Contig00127	189670	195811	-	UPSTREAM	6778
TCONS_00014407	Contig00127	202590	202986	-	EVM0001316.1	Contig00127	204644	205153	+	DOWNSTREAM	1657
TCONS_00014408	Contig00127	206838	208017	-	EVM0001316.1	Contig00127	204644	205153	+	UPSTREAM	1684
TCONS_00014408	Contig00127	206838	208017	-	EVM0016993.1	Contig00127	213089	214180	-	DOWNSTREAM	5071
TCONS_00014409	Contig00127	208068	209242	-	EVM0001316.1	Contig00127	204644	205153	+	UPSTREAM	2914
TCONS_00014409	Contig00127	208068	209242	-	EVM0016993.1	Contig00127	213089	214180	-	DOWNSTREAM	3846
TCONS_00014410	Contig00127	209311	210559	-	EVM0001316.1	Contig00127	204644	205153	+	UPSTREAM	4157
TCONS_00014410	Contig00127	209311	210559	-	EVM0016993.1	Contig00127	213089	214180	-	DOWNSTREAM	2529
TCONS_00014332	Contig00127	269837	270695	+	EVM0003870.2	Contig00127	253675	269310	-	DOWNSTREAM	526
TCONS_00014332	Contig00127	269837	270695	+	EVM0019521.1	Contig00127	273676	286523	+	UPSTREAM	2980
TCONS_00014348	Contig00127	470039	471305	+	EVM0035761.1	Contig00127	453395	462164	+	DOWNSTREAM	7874
TCONS_00014348	Contig00127	470039	471305	+	EVM0018922.1	Contig00127	474901	475320	-	UPSTREAM	3595
TCONS_00014352	Contig00127	567142	567657	+	EVM0008362.2	Contig00127	480270	560332	+	DOWNSTREAM	6809
TCONS_00014426	Contig00127	568552	569081	-	EVM0008362.2	Contig00127	480270	560332	+	UPSTREAM	8219
TCONS_00014365	Contig00127	726362	730658	+	EVM0019037.1	Contig00127	708078	726211	-	DOWNSTREAM	150
TCONS_00014366	Contig00127	726378	730658	+	EVM0019037.1	Contig00127	708078	726211	-	DOWNSTREAM	166
TCONS_00014367	Contig00127	726398	730658	+	EVM0019037.1	Contig00127	708078	726211	-	DOWNSTREAM	186
TCONS_00014383	Contig00127	1000997	1002552	+	EVM0002988.1	Contig00127	998454	1000636	-	DOWNSTREAM	360
TCONS_00014383	Contig00127	1000997	1002552	+	EVM0008313.1	Contig00127	1002739	1004008	+	UPSTREAM	186
TCONS_00014383	Contig00127	1000997	1002552	+	EVM0016409.1	Contig00127	1006436	1010746	+	UPSTREAM	3883
TCONS_00014471	Contig00128	44258	44873	-	EVM0032134.1	Contig00128	40068	41661	+	UPSTREAM	2596
TCONS_00014580	Contig00130	35248	40771	-	EVM0003772.1	Contig00130	41718	42982	+	DOWNSTREAM	946
TCONS_00014580	Contig00130	35248	40771	-	EVM0025226.1	Contig00130	44159	46139	+	DOWNSTREAM	3387
TCONS_00014582	Contig00130	43245	44025	-	EVM0003772.1	Contig00130	41718	42982	+	UPSTREAM	262
TCONS_00014582	Contig00130	43245	44025	-	EVM0025226.1	Contig00130	44159	46139	+	DOWNSTREAM	133
TCONS_00014582	Contig00130	43245	44025	-	EVM0022909.1	Contig00130	47974	49799	-	DOWNSTREAM	3948
TCONS_00014587	Contig00130	130002	131966	-	EVM0014439.1	Contig00130	121579	123316	-	UPSTREAM	6685
TCONS_00014587	Contig00130	130002	131966	-	EVM0023892.1	Contig00130	137916	139313	+	DOWNSTREAM	5949
TCONS_00014494	Contig00130	217725	218360	+	EVM0027322.1	Contig00130	218532	228776	+	UPSTREAM	171
TCONS_00014516	Contig00130	900353	900985	+	EVM0036821.1	Contig00130	896117	897305	+	DOWNSTREAM	3047
TCONS_00014550	Contig00130	1408803	1409549	+	EVM0024490.1	Contig00130	1416919	1417792	+	UPSTREAM	7369
TCONS_00014563	Contig00130	1654890	1658529	+	EVM0001244.1	Contig00130	1643811	1649332	+	DOWNSTREAM	5557
TCONS_00014563	Contig00130	1654890	1658529	+	EVM0011060.1	Contig00130	1652823	1653244	+	DOWNSTREAM	1645
TCONS_00014563	Contig00130	1654890	1658529	+	EVM0033458.1	Contig00130	1661987	1663505	-	UPSTREAM	3457
TCONS_00014568	Contig00130	1689774	1692165	+	EVM0010325.2	Contig00130	1680532	1686714	+	DOWNSTREAM	3059
TCONS_00014656	Contig00130	1711065	1712339	-	EVM0001644.1	Contig00130	1701140	1702623	+	UPSTREAM	8441
TCONS_00014656	Contig00130	1711065	1712339	-	EVM0019385.1	Contig00130	1707767	1708837	+	UPSTREAM	2227
TCONS_00014656	Contig00130	1711065	1712339	-	EVM0012105.1	Contig00130	1713859	1715681	-	DOWNSTREAM	1519
TCONS_00014660	Contig00130	1721616	1723543	-	EVM0012105.1	Contig00130	1713859	1715681	-	UPSTREAM	5934
TCONS_00014664	Contig00130	1728974	1731980	-	EVM0025696.1	Contig00130	1722335	1724966	-	UPSTREAM	4007
TCONS_00014936	Contig00133	55148	56546	-	EVM0010868.2	Contig00133	60200	65292	+	DOWNSTREAM	3653
TCONS_00014952	Contig00133	425342	426049	-	EVM0034742.1	Contig00133	415750	416841	-	UPSTREAM	8500
TCONS_00014952	Contig00133	425342	426049	-	EVM0027930.1	Contig00133	424160	424814	+	UPSTREAM	527
TCONS_00014953	Contig00133	429863	430608	-	EVM0027930.1	Contig00133	424160	424814	+	UPSTREAM	5048
TCONS_00014960	Contig00133	716291	717091	-	EVM0025599.1	Contig00133	717398	718732	+	DOWNSTREAM	306
TCONS_00014960	Contig00133	716291	717091	-	EVM0005424.1	Contig00133	721052	722719	+	DOWNSTREAM	3960
TCONS_00014960	Contig00133	716291	717091	-	EVM0030960.1	Contig00133	725610	726624	+	DOWNSTREAM	8518
TCONS_00014961	Contig00133	718608	721519	-	EVM0030960.1	Contig00133	725610	726624	+	DOWNSTREAM	4090
TCONS_00014961	Contig00133	718608	721519	-	EVM0035051.1	Contig00133	727325	730533	-	DOWNSTREAM	5805
TCONS_00014740	Contig00133	1375477	1376115	+	EVM0033340.1	Contig00133	1368953	1369132	+	DOWNSTREAM	6344
TCONS_00014740	Contig00133	1375477	1376115	+	EVM0010964.1	Contig00133	1372446	1373715	-	DOWNSTREAM	1761
TCONS_00014746	Contig00133	1412731	1413585	+	EVM0021150.1	Contig00133	1400531	1404682	+	DOWNSTREAM	8048
TCONS_00014746	Contig00133	1412731	1413585	+	EVM0021150.2	Contig00133	1401330	1404682	+	DOWNSTREAM	8048
TCONS_00014746	Contig00133	1412731	1413585	+	EVM0031577.1	Contig00133	1408119	1408702	+	DOWNSTREAM	4028
TCONS_00014746	Contig00133	1412731	1413585	+	EVM0027863.1	Contig00133	1417863	1428103	+	UPSTREAM	4277
TCONS_00014990	Contig00133	1601469	1602875	-	EVM0007083.1	Contig00133	1591421	1593315	+	UPSTREAM	8153
TCONS_00014762	Contig00133	1609023	1609718	+	EVM0004787.1	Contig00133	1599821	1601772	+	DOWNSTREAM	7250
TCONS_00014798	Contig00133	2695120	2696084	+	EVM0025945.1	Contig00133	2704362	2704664	-	UPSTREAM	8277
TCONS_00014799	Contig00133	2709773	2711339	+	EVM0025945.1	Contig00133	2704362	2704664	-	DOWNSTREAM	5108
TCONS_00014799	Contig00133	2709773	2711339	+	EVM0018264.1	Contig00133	2705528	2707807	-	DOWNSTREAM	1965
TCONS_00014799	Contig00133	2709773	2711339	+	EVM0006427.1	Contig00133	2716819	2717731	-	UPSTREAM	5479
TCONS_00015027	Contig00133	2739913	2746719	-	EVM0031854.2	Contig00133	2748825	2751665	+	DOWNSTREAM	2105
TCONS_00015028	Contig00133	2740200	2741061	-	EVM0018859.1	Contig00133	2731505	2734867	+	UPSTREAM	5332
TCONS_00015028	Contig00133	2740200	2741061	-	EVM0031854.2	Contig00133	2748825	2751665	+	DOWNSTREAM	7763
TCONS_00015030	Contig00133	2741218	2746822	-	EVM0031854.2	Contig00133	2748825	2751665	+	DOWNSTREAM	2002
TCONS_00015044	Contig00133	2989686	2990535	-	EVM0036730.1	Contig00133	2979811	2984760	-	UPSTREAM	4925
TCONS_00015044	Contig00133	2989686	2990535	-	EVM0016213.1	Contig00133	2986574	2988671	-	UPSTREAM	1014
TCONS_00015052	Contig00133	3272040	3272738	-	EVM0037099.1	Contig00133	3277376	3333667	-	DOWNSTREAM	4637
TCONS_00015053	Contig00133	3272798	3273580	-	EVM0037099.1	Contig00133	3277376	3333667	-	DOWNSTREAM	3795
TCONS_00015054	Contig00133	3274544	3274982	-	EVM0037099.1	Contig00133	3277376	3333667	-	DOWNSTREAM	2393
TCONS_00015056	Contig00133	3334512	3339036	-	EVM0037099.1	Contig00133	3277376	3333667	-	UPSTREAM	844
TCONS_00015064	Contig00133	3512720	3513463	-	EVM0007351.1	Contig00133	3520321	3538987	-	DOWNSTREAM	6857
TCONS_00014869	Contig00133	4565951	4566676	+	EVM0008066.1	Contig00133	4559471	4561620	-	DOWNSTREAM	4330
TCONS_00014869	Contig00133	4565951	4566676	+	EVM0000866.1	Contig00133	4573686	4578069	-	UPSTREAM	7009
TCONS_00015225	Contig00134	297051	298394	-	EVM0032426.1	Contig00134	307035	307601	+	DOWNSTREAM	8640
TCONS_00015208	Contig00134	925909	929483	+	EVM0002279.1	Contig00134	929925	940553	-	UPSTREAM	441
TCONS_00015249	Contig00135	144716	145015	+	EVM0027478.1	Contig00135	137463	137719	-	DOWNSTREAM	6996
TCONS_00015249	Contig00135	144716	145015	+	EVM0010681.1	Contig00135	139842	141838	-	DOWNSTREAM	2877
TCONS_00015249	Contig00135	144716	145015	+	EVM0000628.1	Contig00135	146967	153420	-	UPSTREAM	1951
TCONS_00015446	Contig00135	995822	997603	-	EVM0006640.1	Contig00135	998368	1003042	-	DOWNSTREAM	764
TCONS_00015446	Contig00135	995822	997603	-	EVM0016811.1	Contig00135	1005290	1011483	+	DOWNSTREAM	7686
TCONS_00015460	Contig00135	1163614	1164238	-	EVM0024746.3	Contig00135	1152341	1159901	-	UPSTREAM	3712
TCONS_00015460	Contig00135	1163614	1164238	-	EVM0024746.1	Contig00135	1153135	1159901	-	UPSTREAM	3712
TCONS_00015460	Contig00135	1163614	1164238	-	EVM0032577.5	Contig00135	1169777	1190657	-	DOWNSTREAM	5538
TCONS_00015460	Contig00135	1163614	1164238	-	EVM0032577.2	Contig00135	1170059	1190657	-	DOWNSTREAM	5820
TCONS_00015329	Contig00135	1562018	1563794	+	EVM0022377.1	Contig00135	1529491	1557230	-	DOWNSTREAM	4787
TCONS_00015329	Contig00135	1562018	1563794	+	EVM0034446.1	Contig00135	1569578	1570042	-	UPSTREAM	5783
TCONS_00015330	Contig00135	1562174	1563794	+	EVM0022377.1	Contig00135	1529491	1557230	-	DOWNSTREAM	4943
TCONS_00015330	Contig00135	1562174	1563794	+	EVM0034446.1	Contig00135	1569578	1570042	-	UPSTREAM	5783
TCONS_00015331	Contig00135	1564113	1565551	+	EVM0022377.1	Contig00135	1529491	1557230	-	DOWNSTREAM	6882
TCONS_00015331	Contig00135	1564113	1565551	+	EVM0034446.1	Contig00135	1569578	1570042	-	UPSTREAM	4026
TCONS_00015498	Contig00135	1647645	1649233	-	EVM0016647.1	Contig00135	1634267	1646363	+	UPSTREAM	1281
TCONS_00015498	Contig00135	1647645	1649233	-	EVM0027962.1	Contig00135	1651978	1653864	-	DOWNSTREAM	2744
TCONS_00015501	Contig00135	1708541	1709078	-	EVM0012638.1	Contig00135	1704673	1707788	+	UPSTREAM	752
TCONS_00015342	Contig00135	1858693	1859299	+	EVM0032390.1	Contig00135	1863886	1878190	-	UPSTREAM	4586
TCONS_00015343	Contig00135	1859357	1860746	+	EVM0032390.1	Contig00135	1863886	1878190	-	UPSTREAM	3139
TCONS_00015354	Contig00135	2127579	2128992	+	EVM0033236.1	Contig00135	2119762	2120728	-	DOWNSTREAM	6850
TCONS_00015541	Contig00135	2127869	2128706	-	EVM0033236.1	Contig00135	2119762	2120728	-	UPSTREAM	7140
TCONS_00015364	Contig00135	2288740	2289753	+	EVM0029244.1	Contig00135	2284143	2287048	-	DOWNSTREAM	1691
TCONS_00015364	Contig00135	2288740	2289753	+	EVM0034888.1	Contig00135	2291042	2294773	-	UPSTREAM	1288
TCONS_00015371	Contig00135	2449857	2451277	+	EVM0018303.1	Contig00135	2454323	2458022	-	UPSTREAM	3045
TCONS_00015572	Contig00135	2652120	2653223	-	EVM0011607.2	Contig00135	2634810	2643806	-	UPSTREAM	8313
TCONS_00015572	Contig00135	2652120	2653223	-	EVM0011607.1	Contig00135	2635212	2643806	-	UPSTREAM	8313
TCONS_00015572	Contig00135	2652120	2653223	-	EVM0010528.1	Contig00135	2660652	2663174	+	DOWNSTREAM	7428
TCONS_00015715	Contig00136	786176	786836	-	EVM0036457.1	Contig00136	773243	783713	+	UPSTREAM	2462
TCONS_00015715	Contig00136	786176	786836	-	EVM0036457.2	Contig00136	775098	783713	+	UPSTREAM	2462
TCONS_00015715	Contig00136	786176	786836	-	EVM0012323.1	Contig00136	789385	794627	+	DOWNSTREAM	2548
TCONS_00015717	Contig00136	883674	884896	-	EVM0015548.1	Contig00136	865226	880651	+	UPSTREAM	3022
TCONS_00015642	Contig00136	990648	993389	+	EVM0028559.1	Contig00136	985286	988062	-	DOWNSTREAM	2585
TCONS_00015645	Contig00136	1069102	1070060	+	EVM0001874.1	Contig00136	1076235	1076905	+	UPSTREAM	6174
TCONS_00015789	Contig00139	50489	50770	-	EVM0025890.1	Contig00139	42327	43016	+	UPSTREAM	7472
TCONS_00015789	Contig00139	50489	50770	-	EVM0019181.1	Contig00139	43201	44159	+	UPSTREAM	6329
TCONS_00015789	Contig00139	50489	50770	-	EVM0036007.1	Contig00139	45657	47641	+	UPSTREAM	2847
TCONS_00015789	Contig00139	50489	50770	-	EVM0004155.1	Contig00139	49188	49828	+	UPSTREAM	660
TCONS_00015790	Contig00139	56993	57517	-	EVM0036007.1	Contig00139	45657	47641	+	UPSTREAM	9351
TCONS_00015790	Contig00139	56993	57517	-	EVM0004155.1	Contig00139	49188	49828	+	UPSTREAM	7164
TCONS_00015762	Contig00139	69333	69919	+	EVM0024628.1	Contig00139	70438	74267	+	UPSTREAM	518
TCONS_00015762	Contig00139	69333	69919	+	EVM0015918.1	Contig00139	74431	80321	-	UPSTREAM	4511
TCONS_00015801	Contig00139	104159	104626	-	EVM0021698.1	Contig00139	95947	96470	+	UPSTREAM	7688
TCONS_00015801	Contig00139	104159	104626	-	EVM0009358.1	Contig00139	97816	98710	-	UPSTREAM	5448
TCONS_00015801	Contig00139	104159	104626	-	EVM0034425.1	Contig00139	99813	102492	-	UPSTREAM	1666
TCONS_00015801	Contig00139	104159	104626	-	EVM0002035.1	Contig00139	108201	108961	+	DOWNSTREAM	3574
TCONS_00015801	Contig00139	104159	104626	-	EVM0020424.1	Contig00139	109499	111487	+	DOWNSTREAM	4872
TCONS_00015801	Contig00139	104159	104626	-	EVM0016735.1	Contig00139	112212	112666	+	DOWNSTREAM	7585
TCONS_00015801	Contig00139	104159	104626	-	EVM0023498.1	Contig00139	112719	114259	+	DOWNSTREAM	8092
TCONS_00016130	Contig00142	92657	93664	-	EVM0000781.1	Contig00142	84927	85400	-	UPSTREAM	7256
TCONS_00015841	Contig00142	207296	209412	+	EVM0004674.1	Contig00142	199169	202682	+	DOWNSTREAM	4613
TCONS_00015841	Contig00142	207296	209412	+	EVM0010099.1	Contig00142	216679	218408	+	UPSTREAM	7266
TCONS_00016144	Contig00142	300058	301462	-	EVM0029669.1	Contig00142	307536	311056	+	DOWNSTREAM	6073
TCONS_00016147	Contig00142	382772	383286	-	EVM0010793.1	Contig00142	384549	397995	+	DOWNSTREAM	1262
TCONS_00016148	Contig00142	398392	399255	-	EVM0010793.1	Contig00142	384549	397995	+	UPSTREAM	396
TCONS_00016148	Contig00142	398392	399255	-	EVM0001664.2	Contig00142	400505	410128	+	DOWNSTREAM	1249
TCONS_00015874	Contig00142	916319	917528	+	EVM0024267.1	Contig00142	925389	929579	-	UPSTREAM	7860
TCONS_00015875	Contig00142	961306	962281	+	EVM0013701.1	Contig00142	968957	972965	-	UPSTREAM	6675
TCONS_00016197	Contig00142	2315724	2316265	-	EVM0006670.1	Contig00142	2325385	2331471	+	DOWNSTREAM	9119
TCONS_00015940	Contig00142	2334804	2335815	+	EVM0006670.1	Contig00142	2325385	2331471	+	DOWNSTREAM	3332
TCONS_00015940	Contig00142	2334804	2335815	+	EVM0029522.1	Contig00142	2331888	2332550	-	DOWNSTREAM	2253
TCONS_00015940	Contig00142	2334804	2335815	+	EVM0016241.1	Contig00142	2332569	2332919	-	DOWNSTREAM	1884
TCONS_00015940	Contig00142	2334804	2335815	+	EVM0020898.1	Contig00142	2335817	2338039	-	UPSTREAM	1
TCONS_00015941	Contig00142	2341016	2343036	+	EVM0020898.1	Contig00142	2335817	2338039	-	DOWNSTREAM	2976
TCONS_00015941	Contig00142	2341016	2343036	+	EVM0002858.1	Contig00142	2348557	2352635	+	UPSTREAM	5520
TCONS_00015958	Contig00142	2644657	2645548	+	EVM0025301.1	Contig00142	2636413	2638732	+	DOWNSTREAM	5924
TCONS_00015958	Contig00142	2644657	2645548	+	EVM0002453.1	Contig00142	2652164	2653515	+	UPSTREAM	6615
TCONS_00015977	Contig00142	2938067	2939009	+	EVM0024605.1	Contig00142	2933191	2935243	-	DOWNSTREAM	2823
TCONS_00015987	Contig00142	3172133	3172689	+	EVM0028313.1	Contig00142	3162740	3170849	+	DOWNSTREAM	1283
TCONS_00015987	Contig00142	3172133	3172689	+	EVM0014700.1	Contig00142	3174509	3175290	-	UPSTREAM	1819
TCONS_00015987	Contig00142	3172133	3172689	+	EVM0016084.1	Contig00142	3175042	3177856	-	UPSTREAM	2352
TCONS_00015987	Contig00142	3172133	3172689	+	EVM0035823.1	Contig00142	3180327	3186588	+	UPSTREAM	7637
TCONS_00015988	Contig00142	3172801	3174094	+	EVM0028313.1	Contig00142	3162740	3170849	+	DOWNSTREAM	1951
TCONS_00015988	Contig00142	3172801	3174094	+	EVM0014700.1	Contig00142	3174509	3175290	-	UPSTREAM	414
TCONS_00015988	Contig00142	3172801	3174094	+	EVM0016084.1	Contig00142	3175042	3177856	-	UPSTREAM	947
TCONS_00015988	Contig00142	3172801	3174094	+	EVM0035823.1	Contig00142	3180327	3186588	+	UPSTREAM	6232
TCONS_00015989	Contig00142	3178467	3179439	+	EVM0028313.1	Contig00142	3162740	3170849	+	DOWNSTREAM	7617
TCONS_00015989	Contig00142	3178467	3179439	+	EVM0032441.1	Contig00142	3171732	3173817	-	DOWNSTREAM	4649
TCONS_00015989	Contig00142	3178467	3179439	+	EVM0014700.1	Contig00142	3174509	3175290	-	DOWNSTREAM	3176
TCONS_00015989	Contig00142	3178467	3179439	+	EVM0016084.1	Contig00142	3175042	3177856	-	DOWNSTREAM	610
TCONS_00015989	Contig00142	3178467	3179439	+	EVM0035823.1	Contig00142	3180327	3186588	+	UPSTREAM	887
TCONS_00016004	Contig00142	3698063	3701292	+	EVM0025208.1	Contig00142	3690205	3693299	-	DOWNSTREAM	4763
TCONS_00016005	Contig00142	3698078	3700140	+	EVM0025208.1	Contig00142	3690205	3693299	-	DOWNSTREAM	4778
TCONS_00016007	Contig00142	3765726	3768683	+	EVM0029778.1	Contig00142	3770287	3771446	+	UPSTREAM	1603
TCONS_00016008	Contig00142	3765835	3768683	+	EVM0029778.1	Contig00142	3770287	3771446	+	UPSTREAM	1603
TCONS_00016009	Contig00142	3765861	3768683	+	EVM0029778.1	Contig00142	3770287	3771446	+	UPSTREAM	1603
TCONS_00016024	Contig00142	4101682	4103103	+	EVM0021238.1	Contig00142	4104429	4106678	+	UPSTREAM	1325
TCONS_00016024	Contig00142	4101682	4103103	+	EVM0013064.2	Contig00142	4108917	4110602	+	UPSTREAM	5813
TCONS_00016024	Contig00142	4101682	4103103	+	EVM0035615.1	Contig00142	4111536	4114248	+	UPSTREAM	8432
TCONS_00016043	Contig00142	4380966	4381524	+	EVM0037230.2	Contig00142	4388372	4389374	+	UPSTREAM	6847
TCONS_00016287	Contig00142	4438671	4440188	-	EVM0019360.1	Contig00142	4431908	4433336	+	UPSTREAM	5334
TCONS_00016287	Contig00142	4438671	4440188	-	EVM0024031.2	Contig00142	4446367	4459896	+	DOWNSTREAM	6178
TCONS_00016049	Contig00142	4444685	4445655	+	EVM0024031.2	Contig00142	4446367	4459896	+	UPSTREAM	711
TCONS_00016289	Contig00142	4467117	4467920	-	EVM0024031.2	Contig00142	4446367	4459896	+	UPSTREAM	7220
TCONS_00016289	Contig00142	4467117	4467920	-	EVM0017387.1	Contig00142	4470302	4472080	-	DOWNSTREAM	2381
TCONS_00016291	Contig00142	4524049	4525292	-	EVM0008809.1	Contig00142	4521525	4523180	+	UPSTREAM	868
TCONS_00016300	Contig00142	4747648	4748574	-	EVM0006013.1	Contig00142	4743914	4745438	+	UPSTREAM	2209
TCONS_00016302	Contig00142	4849301	4849921	-	EVM0020280.1	Contig00142	4855260	4856818	-	DOWNSTREAM	5338
TCONS_00016303	Contig00142	4850418	4850789	-	EVM0020280.1	Contig00142	4855260	4856818	-	DOWNSTREAM	4470
TCONS_00016304	Contig00142	4850867	4851815	-	EVM0020280.1	Contig00142	4855260	4856818	-	DOWNSTREAM	3444
TCONS_00016308	Contig00142	4884115	4885464	-	EVM0019564.1	Contig00142	4873973	4875661	-	UPSTREAM	8453
TCONS_00016308	Contig00142	4884115	4885464	-	EVM0031290.1	Contig00142	4876930	4877784	-	UPSTREAM	6330
TCONS_00016308	Contig00142	4884115	4885464	-	EVM0008106.1	Contig00142	4882751	4883970	+	UPSTREAM	144
TCONS_00016308	Contig00142	4884115	4885464	-	EVM0036205.2	Contig00142	4889285	4898267	-	DOWNSTREAM	3820
TCONS_00016107	Contig00142	5364071	5364754	+	EVM0003242.1	Contig00142	5352100	5362476	-	DOWNSTREAM	1594
TCONS_00016118	Contig00142	5556172	5558721	+	EVM0033163.1	Contig00142	5559274	5561882	+	UPSTREAM	552
TCONS_00016771	Contig00146	74238	75642	-	EVM0015275.1	Contig00146	80164	80343	+	DOWNSTREAM	4521
TCONS_00016361	Contig00146	141299	141978	+	EVM0000653.1	Contig00146	134964	135509	+	DOWNSTREAM	5789
TCONS_00016361	Contig00146	141299	141978	+	EVM0001611.1	Contig00146	135631	137992	+	DOWNSTREAM	3306
TCONS_00016361	Contig00146	141299	141978	+	EVM0016868.1	Contig00146	143462	149871	+	UPSTREAM	1483
TCONS_00016361	Contig00146	141299	141978	+	EVM0027214.1	Contig00146	150707	151000	-	UPSTREAM	8728
TCONS_00016362	Contig00146	142185	143156	+	EVM0000653.1	Contig00146	134964	135509	+	DOWNSTREAM	6675
TCONS_00016362	Contig00146	142185	143156	+	EVM0001611.1	Contig00146	135631	137992	+	DOWNSTREAM	4192
TCONS_00016362	Contig00146	142185	143156	+	EVM0016868.1	Contig00146	143462	149871	+	UPSTREAM	305
TCONS_00016362	Contig00146	142185	143156	+	EVM0027214.1	Contig00146	150707	151000	-	UPSTREAM	7550
TCONS_00016367	Contig00146	150089	151020	+	EVM0016868.1	Contig00146	143462	149871	+	DOWNSTREAM	217
TCONS_00016786	Contig00146	346909	349201	-	EVM0009149.1	Contig00146	350091	356244	+	DOWNSTREAM	889
TCONS_00016798	Contig00146	536201	538427	-	EVM0013088.1	Contig00146	531778	534707	-	UPSTREAM	1493
TCONS_00016798	Contig00146	536201	538427	-	EVM0024458.1	Contig00146	542982	547279	-	DOWNSTREAM	4554
TCONS_00016801	Contig00146	574291	574671	-	EVM0007763.1	Contig00146	562667	570321	+	UPSTREAM	3969
TCONS_00016801	Contig00146	574291	574671	-	EVM0036470.1	Contig00146	578081	580873	+	DOWNSTREAM	3409
TCONS_00016804	Contig00146	653579	655089	-	EVM0013439.1	Contig00146	646241	651824	+	UPSTREAM	1754
TCONS_00016426	Contig00146	781777	783222	+	EVM0036535.1	Contig00146	775633	779912	-	DOWNSTREAM	1864
TCONS_00016426	Contig00146	781777	783222	+	EVM0002473.1	Contig00146	783353	786769	-	UPSTREAM	130
TCONS_00016426	Contig00146	781777	783222	+	EVM0010324.1	Contig00146	791634	797253	+	UPSTREAM	8411
TCONS_00016433	Contig00146	869506	870947	+	EVM0031660.1	Contig00146	848887	866291	+	DOWNSTREAM	3214
TCONS_00016433	Contig00146	869506	870947	+	EVM0018108.1	Contig00146	873275	876957	+	UPSTREAM	2327
TCONS_00016433	Contig00146	869506	870947	+	EVM0031574.1	Contig00146	877943	878979	+	UPSTREAM	6995
TCONS_00016838	Contig00146	1140484	1142031	-	EVM0001975.1	Contig00146	1129794	1137223	+	UPSTREAM	3260
TCONS_00016838	Contig00146	1140484	1142031	-	EVM0025538.1	Contig00146	1138193	1139728	+	UPSTREAM	755
TCONS_00016838	Contig00146	1140484	1142031	-	EVM0017778.1	Contig00146	1142869	1144275	+	DOWNSTREAM	837
TCONS_00016838	Contig00146	1140484	1142031	-	EVM0001263.1	Contig00146	1149456	1150708	+	DOWNSTREAM	7424
TCONS_00016839	Contig00146	1141271	1142040	-	EVM0001975.1	Contig00146	1129794	1137223	+	UPSTREAM	4047
TCONS_00016839	Contig00146	1141271	1142040	-	EVM0025538.1	Contig00146	1138193	1139728	+	UPSTREAM	1542
TCONS_00016839	Contig00146	1141271	1142040	-	EVM0017778.1	Contig00146	1142869	1144275	+	DOWNSTREAM	828
TCONS_00016839	Contig00146	1141271	1142040	-	EVM0001263.1	Contig00146	1149456	1150708	+	DOWNSTREAM	7415
TCONS_00016460	Contig00146	1147419	1148276	+	EVM0025538.1	Contig00146	1138193	1139728	+	DOWNSTREAM	7690
TCONS_00016460	Contig00146	1147419	1148276	+	EVM0017778.1	Contig00146	1142869	1144275	+	DOWNSTREAM	3143
TCONS_00016460	Contig00146	1147419	1148276	+	EVM0001263.1	Contig00146	1149456	1150708	+	UPSTREAM	1179
TCONS_00016460	Contig00146	1147419	1148276	+	EVM0000001.1	Contig00146	1156565	1157029	-	UPSTREAM	8288
TCONS_00016846	Contig00146	1228515	1228993	-	EVM0025175.1	Contig00146	1214377	1220110	-	UPSTREAM	8404
TCONS_00016846	Contig00146	1228515	1228993	-	EVM0025175.2	Contig00146	1215012	1220110	-	UPSTREAM	8404
TCONS_00016846	Contig00146	1228515	1228993	-	EVM0030680.1	Contig00146	1236889	1240370	-	DOWNSTREAM	7895
TCONS_00016480	Contig00146	1405030	1406020	+	EVM0021447.1	Contig00146	1414243	1415320	+	UPSTREAM	8222
TCONS_00016509	Contig00146	1642194	1643089	+	EVM0028704.5	Contig00146	1626065	1636835	+	DOWNSTREAM	5358
TCONS_00016509	Contig00146	1642194	1643089	+	EVM0010891.1	Contig00146	1637391	1639960	-	DOWNSTREAM	2233
TCONS_00016892	Contig00146	1825797	1827506	-	EVM0000670.1	Contig00146	1818822	1819615	+	UPSTREAM	6181
TCONS_00016892	Contig00146	1825797	1827506	-	EVM0006913.1	Contig00146	1819691	1820313	-	UPSTREAM	5483
TCONS_00016892	Contig00146	1825797	1827506	-	EVM0036599.1	Contig00146	1823503	1824354	+	UPSTREAM	1442
TCONS_00016892	Contig00146	1825797	1827506	-	EVM0025528.1	Contig00146	1828265	1831467	-	DOWNSTREAM	758
TCONS_00016892	Contig00146	1825797	1827506	-	EVM0002780.1	Contig00146	1831468	1831890	-	DOWNSTREAM	3961
TCONS_00016892	Contig00146	1825797	1827506	-	EVM0027103.1	Contig00146	1832382	1834612	+	DOWNSTREAM	4875
TCONS_00016896	Contig00146	1844115	1844941	-	EVM0034663.1	Contig00146	1840851	1841235	+	UPSTREAM	2879
TCONS_00016896	Contig00146	1844115	1844941	-	EVM0034041.1	Contig00146	1841450	1842493	+	UPSTREAM	1621
TCONS_00016896	Contig00146	1844115	1844941	-	EVM0008555.2	Contig00146	1849764	1853261	-	DOWNSTREAM	4822
TCONS_00016576	Contig00146	2413615	2415232	+	EVM0021647.1	Contig00146	2399689	2406808	-	DOWNSTREAM	6806
TCONS_00016576	Contig00146	2413615	2415232	+	EVM0006693.1	Contig00146	2419218	2422549	+	UPSTREAM	3985
TCONS_00016585	Contig00146	2466670	2468601	+	EVM0002413.1	Contig00146	2462434	2462658	+	DOWNSTREAM	4011
TCONS_00016585	Contig00146	2466670	2468601	+	EVM0015740.1	Contig00146	2463480	2465862	+	DOWNSTREAM	807
TCONS_00016595	Contig00146	2568276	2568907	+	EVM0013650.1	Contig00146	2559413	2560090	+	DOWNSTREAM	8185
TCONS_00016595	Contig00146	2568276	2568907	+	EVM0001685.1	Contig00146	2564273	2564947	-	DOWNSTREAM	3328
TCONS_00016595	Contig00146	2568276	2568907	+	EVM0004965.2	Contig00146	2573068	2576148	-	UPSTREAM	4160
TCONS_00016595	Contig00146	2568276	2568907	+	EVM0004965.1	Contig00146	2573311	2576027	-	UPSTREAM	4403
TCONS_00016955	Contig00146	2690553	2691107	-	EVM0010530.1	Contig00146	2676933	2686444	+	UPSTREAM	4108
TCONS_00016607	Contig00146	2695044	2696332	+	EVM0010530.1	Contig00146	2676933	2686444	+	DOWNSTREAM	8599
TCONS_00016620	Contig00146	2794453	2794848	+	EVM0030539.3	Contig00146	2780776	2788220	-	DOWNSTREAM	6232
TCONS_00016620	Contig00146	2794453	2794848	+	EVM0012770.1	Contig00146	2795705	2801119	-	UPSTREAM	856
TCONS_00016663	Contig00146	3186058	3188143	+	EVM0013475.1	Contig00146	3179814	3183173	+	DOWNSTREAM	2884
TCONS_00016663	Contig00146	3186058	3188143	+	EVM0025844.1	Contig00146	3188185	3194264	-	UPSTREAM	41
TCONS_00016663	Contig00146	3186058	3188143	+	EVM0029259.4	Contig00146	3194736	3203594	+	UPSTREAM	6592
TCONS_00016684	Contig00146	3335739	3337138	+	EVM0024999.1	Contig00146	3283427	3330337	+	DOWNSTREAM	5401
TCONS_00016684	Contig00146	3335739	3337138	+	EVM0031547.2	Contig00146	3340983	3347420	+	UPSTREAM	3844
TCONS_00016707	Contig00146	3628508	3630091	+	EVM0034780.1	Contig00146	3621749	3623895	-	DOWNSTREAM	4612
TCONS_00016707	Contig00146	3628508	3630091	+	EVM0003952.1	Contig00146	3623862	3625730	-	DOWNSTREAM	2777
TCONS_00016707	Contig00146	3628508	3630091	+	EVM0036493.2	Contig00146	3633535	3639013	-	UPSTREAM	3443
TCONS_00016707	Contig00146	3628508	3630091	+	EVM0036493.1	Contig00146	3633885	3639013	-	UPSTREAM	3793
TCONS_00017062	Contig00146	3984085	3985940	-	EVM0015749.1	Contig00146	3980074	3983121	+	UPSTREAM	963
TCONS_00017062	Contig00146	3984085	3985940	-	EVM0005980.1	Contig00146	3988272	3991094	+	DOWNSTREAM	2331
TCONS_00017067	Contig00146	4056242	4056804	-	EVM0014169.1	Contig00146	4060474	4062308	+	DOWNSTREAM	3669
TCONS_00017067	Contig00146	4056242	4056804	-	EVM0028513.1	Contig00146	4062494	4073984	+	DOWNSTREAM	5689
TCONS_00017074	Contig00146	4312075	4313947	-	EVM0017713.1	Contig00146	4303324	4307457	+	UPSTREAM	4617
TCONS_00017131	Contig00147	111789	112609	-	EVM0021897.1	Contig00147	89904	107290	+	UPSTREAM	4498
TCONS_00017116	Contig00147	679322	679565	+	EVM0001490.1	Contig00147	673506	673904	+	DOWNSTREAM	5417
TCONS_00017116	Contig00147	679322	679565	+	EVM0008579.1	Contig00147	681128	682204	+	UPSTREAM	1562
TCONS_00017116	Contig00147	679322	679565	+	EVM0020018.1	Contig00147	682771	684252	-	UPSTREAM	3205
TCONS_00017116	Contig00147	679322	679565	+	EVM0011479.1	Contig00147	684340	684756	-	UPSTREAM	4774
TCONS_00017118	Contig00147	687526	687834	+	EVM0008579.1	Contig00147	681128	682204	+	DOWNSTREAM	5321
TCONS_00017118	Contig00147	687526	687834	+	EVM0020018.1	Contig00147	682771	684252	-	DOWNSTREAM	3273
TCONS_00017118	Contig00147	687526	687834	+	EVM0011479.1	Contig00147	684340	684756	-	DOWNSTREAM	2769
TCONS_00017118	Contig00147	687526	687834	+	EVM0011624.1	Contig00147	692359	692772	-	UPSTREAM	4524
TCONS_00017118	Contig00147	687526	687834	+	EVM0036761.1	Contig00147	692787	713716	-	UPSTREAM	4952
TCONS_00017122	Contig00147	718586	718979	+	EVM0036761.1	Contig00147	692787	713716	-	DOWNSTREAM	4869
TCONS_00017122	Contig00147	718586	718979	+	EVM0009961.1	Contig00147	714782	716569	+	DOWNSTREAM	2016
TCONS_00017122	Contig00147	718586	718979	+	EVM0034522.1	Contig00147	720734	722042	-	UPSTREAM	1754
TCONS_00017122	Contig00147	718586	718979	+	EVM0031599.1	Contig00147	724485	724941	-	UPSTREAM	5505
TCONS_00017122	Contig00147	718586	718979	+	EVM0027548.1	Contig00147	725453	725890	-	UPSTREAM	6473
TCONS_00017122	Contig00147	718586	718979	+	EVM0026988.1	Contig00147	726003	726500	-	UPSTREAM	7023
TCONS_00017122	Contig00147	718586	718979	+	EVM0026403.1	Contig00147	727819	729715	-	UPSTREAM	8839
TCONS_00017125	Contig00147	792800	793687	+	EVM0006795.3	Contig00147	778906	785416	-	DOWNSTREAM	7383
TCONS_00017160	Contig00148	79780	80932	+	EVM0023787.1	Contig00148	73679	76351	-	DOWNSTREAM	3428
TCONS_00017160	Contig00148	79780	80932	+	EVM0006114.1	Contig00148	86636	87924	-	UPSTREAM	5703
TCONS_00017557	Contig00148	82577	83811	-	EVM0023787.1	Contig00148	73679	76351	-	UPSTREAM	6225
TCONS_00017557	Contig00148	82577	83811	-	EVM0006114.1	Contig00148	86636	87924	-	DOWNSTREAM	2824
TCONS_00017571	Contig00148	352364	353505	-	EVM0023052.1	Contig00148	338046	344608	+	UPSTREAM	7755
TCONS_00017188	Contig00148	587710	588881	+	EVM0022255.1	Contig00148	570428	585430	+	DOWNSTREAM	2279
TCONS_00017189	Contig00148	589231	589747	+	EVM0022255.1	Contig00148	570428	585430	+	DOWNSTREAM	3800
TCONS_00017579	Contig00148	739072	739673	-	EVM0014598.1	Contig00148	730888	733329	+	UPSTREAM	5742
TCONS_00017580	Contig00148	739938	740503	-	EVM0014598.1	Contig00148	730888	733329	+	UPSTREAM	6608
TCONS_00017194	Contig00148	763268	764474	+	EVM0035592.1	Contig00148	755012	755778	-	DOWNSTREAM	7489
TCONS_00017194	Contig00148	763268	764474	+	EVM0036118.1	Contig00148	766009	766620	-	UPSTREAM	1534
TCONS_00017195	Contig00148	767778	768828	+	EVM0036118.1	Contig00148	766009	766620	-	DOWNSTREAM	1157
TCONS_00017584	Contig00148	809606	810541	-	EVM0010401.1	Contig00148	806945	807927	-	UPSTREAM	1678
TCONS_00017584	Contig00148	809606	810541	-	EVM0006880.1	Contig00148	817232	819599	+	DOWNSTREAM	6690
TCONS_00017196	Contig00148	809869	810532	+	EVM0010401.1	Contig00148	806945	807927	-	DOWNSTREAM	1941
TCONS_00017196	Contig00148	809869	810532	+	EVM0006880.1	Contig00148	817232	819599	+	UPSTREAM	6699
TCONS_00017198	Contig00148	843349	843878	+	EVM0025780.1	Contig00148	848535	853036	-	UPSTREAM	4656
TCONS_00017199	Contig00148	844513	845502	+	EVM0025780.1	Contig00148	848535	853036	-	UPSTREAM	3032
TCONS_00017588	Contig00148	875541	876467	-	EVM0006732.1	Contig00148	879405	880453	+	DOWNSTREAM	2937
TCONS_00017590	Contig00148	886954	888541	-	EVM0006732.1	Contig00148	879405	880453	+	UPSTREAM	6500
TCONS_00017596	Contig00148	1034399	1036218	-	EVM0019662.2	Contig00148	1025314	1028412	+	UPSTREAM	5986
TCONS_00017596	Contig00148	1034399	1036218	-	EVM0027700.1	Contig00148	1029702	1030495	-	UPSTREAM	3903
TCONS_00017596	Contig00148	1034399	1036218	-	EVM0030517.1	Contig00148	1037009	1038658	+	DOWNSTREAM	790
TCONS_00017645	Contig00148	1636900	1638243	-	EVM0029358.1	Contig00148	1627844	1629470	-	UPSTREAM	7429
TCONS_00017645	Contig00148	1636900	1638243	-	EVM0016738.1	Contig00148	1639488	1650619	+	DOWNSTREAM	1244
TCONS_00017248	Contig00148	1637151	1637695	+	EVM0029358.1	Contig00148	1627844	1629470	-	DOWNSTREAM	7680
TCONS_00017248	Contig00148	1637151	1637695	+	EVM0016738.1	Contig00148	1639488	1650619	+	UPSTREAM	1792
TCONS_00017249	Contig00148	1638276	1639200	+	EVM0029358.1	Contig00148	1627844	1629470	-	DOWNSTREAM	8805
TCONS_00017249	Contig00148	1638276	1639200	+	EVM0016738.1	Contig00148	1639488	1650619	+	UPSTREAM	287
TCONS_00017646	Contig00148	1638388	1639216	-	EVM0029358.1	Contig00148	1627844	1629470	-	UPSTREAM	8917
TCONS_00017646	Contig00148	1638388	1639216	-	EVM0016738.1	Contig00148	1639488	1650619	+	DOWNSTREAM	271
TCONS_00017657	Contig00148	1850464	1851726	-	EVM0006723.1	Contig00148	1845408	1847567	-	UPSTREAM	2896
TCONS_00017676	Contig00148	2220736	2222225	-	EVM0023655.1	Contig00148	2205420	2213366	-	UPSTREAM	7369
TCONS_00017348	Contig00148	2799141	2799526	+	EVM0035776.1	Contig00148	2793743	2794009	+	DOWNSTREAM	5131
TCONS_00017348	Contig00148	2799141	2799526	+	EVM0009654.1	Contig00148	2798267	2799125	-	DOWNSTREAM	15
TCONS_00017372	Contig00148	2986706	2987946	+	EVM0008446.1	Contig00148	2974015	2982241	-	DOWNSTREAM	4464
TCONS_00017372	Contig00148	2986706	2987946	+	EVM0015790.1	Contig00148	2991842	3002122	+	UPSTREAM	3895
TCONS_00017737	Contig00148	3208974	3210263	-	EVM0016624.1	Contig00148	3197723	3200907	-	UPSTREAM	8066
TCONS_00017737	Contig00148	3208974	3210263	-	EVM0010372.1	Contig00148	3206621	3207118	-	UPSTREAM	1855
TCONS_00017738	Contig00148	3214415	3215808	-	EVM0010372.1	Contig00148	3206621	3207118	-	UPSTREAM	7296
TCONS_00017391	Contig00148	3273541	3275177	+	EVM0029543.1	Contig00148	3282360	3283403	-	UPSTREAM	7182
TCONS_00017742	Contig00148	3301263	3307056	-	EVM0016191.1	Contig00148	3296277	3298577	+	UPSTREAM	2685
TCONS_00017744	Contig00148	3304087	3307033	-	EVM0016191.1	Contig00148	3296277	3298577	+	UPSTREAM	5509
TCONS_00017744	Contig00148	3304087	3307033	-	EVM0034189.1	Contig00148	3302484	3303442	+	UPSTREAM	644
TCONS_00017410	Contig00148	3596642	3597907	+	EVM0001801.1	Contig00148	3589505	3592910	-	DOWNSTREAM	3731
TCONS_00017410	Contig00148	3596642	3597907	+	EVM0026246.1	Contig00148	3598426	3610337	-	UPSTREAM	518
TCONS_00017771	Contig00148	3681143	3682152	-	EVM0005100.1	Contig00148	3674089	3676638	+	UPSTREAM	4504
TCONS_00017417	Contig00148	3720112	3720996	+	EVM0008320.1	Contig00148	3713134	3715276	+	DOWNSTREAM	4835
TCONS_00017417	Contig00148	3720112	3720996	+	EVM0021142.1	Contig00148	3717743	3719723	+	DOWNSTREAM	388
TCONS_00017417	Contig00148	3720112	3720996	+	EVM0015831.1	Contig00148	3729307	3729720	+	UPSTREAM	8310
TCONS_00017418	Contig00148	3722095	3724034	+	EVM0008320.1	Contig00148	3713134	3715276	+	DOWNSTREAM	6818
TCONS_00017418	Contig00148	3722095	3724034	+	EVM0021142.1	Contig00148	3717743	3719723	+	DOWNSTREAM	2371
TCONS_00017418	Contig00148	3722095	3724034	+	EVM0015831.1	Contig00148	3729307	3729720	+	UPSTREAM	5272
TCONS_00017418	Contig00148	3722095	3724034	+	EVM0011294.1	Contig00148	3730798	3735464	-	UPSTREAM	6763
TCONS_00017773	Contig00148	3726253	3727416	-	EVM0021142.1	Contig00148	3717743	3719723	+	UPSTREAM	6529
TCONS_00017773	Contig00148	3726253	3727416	-	EVM0008303.1	Contig00148	3719852	3724249	-	UPSTREAM	2003
TCONS_00017773	Contig00148	3726253	3727416	-	EVM0015831.1	Contig00148	3729307	3729720	+	DOWNSTREAM	1890
TCONS_00017773	Contig00148	3726253	3727416	-	EVM0011294.1	Contig00148	3730798	3735464	-	DOWNSTREAM	3381
TCONS_00017817	Contig00148	4117364	4118238	-	EVM0031424.1	Contig00148	4109113	4112505	-	UPSTREAM	4858
TCONS_00017817	Contig00148	4117364	4118238	-	EVM0031215.1	Contig00148	4127070	4129993	-	DOWNSTREAM	8831
TCONS_00017818	Contig00148	4119078	4119610	-	EVM0031424.1	Contig00148	4109113	4112505	-	UPSTREAM	6572
TCONS_00017818	Contig00148	4119078	4119610	-	EVM0031215.1	Contig00148	4127070	4129993	-	DOWNSTREAM	7459
TCONS_00017835	Contig00148	4206566	4208288	-	EVM0007835.1	Contig00148	4193677	4198843	-	UPSTREAM	7722
TCONS_00017835	Contig00148	4206566	4208288	-	EVM0018553.1	Contig00148	4200172	4203415	-	UPSTREAM	3150
TCONS_00017835	Contig00148	4206566	4208288	-	EVM0020592.1	Contig00148	4213991	4216416	+	DOWNSTREAM	5702
TCONS_00017449	Contig00148	4273678	4274275	+	EVM0002332.1	Contig00148	4269377	4271585	+	DOWNSTREAM	2092
TCONS_00017449	Contig00148	4273678	4274275	+	EVM0034705.1	Contig00148	4275032	4279089	-	UPSTREAM	756
TCONS_00017449	Contig00148	4273678	4274275	+	EVM0019354.2	Contig00148	4283106	4289986	+	UPSTREAM	8830
TCONS_00017840	Contig00148	4299232	4300135	-	EVM0033056.1	Contig00148	4290490	4290762	-	UPSTREAM	8469
TCONS_00017840	Contig00148	4299232	4300135	-	EVM0015394.1	Contig00148	4300161	4301864	+	DOWNSTREAM	25
TCONS_00017840	Contig00148	4299232	4300135	-	EVM0021548.2	Contig00148	4303295	4311589	-	DOWNSTREAM	3159
TCONS_00017840	Contig00148	4299232	4300135	-	EVM0021548.1	Contig00148	4303625	4310365	-	DOWNSTREAM	3489
TCONS_00017841	Contig00148	4301756	4303223	-	EVM0021548.2	Contig00148	4303295	4311589	-	DOWNSTREAM	71
TCONS_00017841	Contig00148	4301756	4303223	-	EVM0021548.1	Contig00148	4303625	4310365	-	DOWNSTREAM	401
TCONS_00017857	Contig00148	4471463	4473981	-	EVM0033026.1	Contig00148	4479462	4480515	-	DOWNSTREAM	5480
TCONS_00017460	Contig00148	4482621	4483771	+	EVM0033026.1	Contig00148	4479462	4480515	-	DOWNSTREAM	2105
TCONS_00017460	Contig00148	4482621	4483771	+	EVM0018173.1	Contig00148	4490894	4501128	-	UPSTREAM	7122
TCONS_00017470	Contig00148	4651132	4652558	+	EVM0018689.1	Contig00148	4655343	4657029	+	UPSTREAM	2784
TCONS_00017471	Contig00148	4652822	4655129	+	EVM0018689.1	Contig00148	4655343	4657029	+	UPSTREAM	213
TCONS_00017881	Contig00148	4707476	4711503	-	EVM0028072.1	Contig00148	4700504	4706634	-	UPSTREAM	841
TCONS_00017881	Contig00148	4707476	4711503	-	EVM0035951.1	Contig00148	4716826	4720740	+	DOWNSTREAM	5322
TCONS_00017888	Contig00148	4784175	4784780	-	EVM0016082.1	Contig00148	4775449	4778859	+	UPSTREAM	5315
TCONS_00017888	Contig00148	4784175	4784780	-	EVM0014810.1	Contig00148	4779074	4780158	-	UPSTREAM	4016
TCONS_00017888	Contig00148	4784175	4784780	-	EVM0016373.1	Contig00148	4790275	4791682	-	DOWNSTREAM	5494
TCONS_00017898	Contig00148	4930404	4931548	-	EVM0000797.1	Contig00148	4928070	4929322	-	UPSTREAM	1081
TCONS_00017520	Contig00148	5260102	5261044	+	EVM0027356.3	Contig00148	5257474	5259467	-	DOWNSTREAM	634
TCONS_00017521	Contig00148	5261133	5263395	+	EVM0027356.3	Contig00148	5257474	5259467	-	DOWNSTREAM	1665
TCONS_00017930	Contig00148	5391895	5392682	-	EVM0033400.1	Contig00148	5380274	5383262	-	UPSTREAM	8632
TCONS_00017930	Contig00148	5391895	5392682	-	EVM0017286.1	Contig00148	5384578	5386656	-	UPSTREAM	5238
TCONS_00017930	Contig00148	5391895	5392682	-	EVM0018359.2	Contig00148	5396079	5399677	-	DOWNSTREAM	3396
TCONS_00017948	Contig00148	5558522	5560071	-	EVM0005219.8	Contig00148	5539049	5558041	-	UPSTREAM	480
TCONS_00017948	Contig00148	5558522	5560071	-	EVM0005110.1	Contig00148	5548610	5551059	+	UPSTREAM	7462
TCONS_00017948	Contig00148	5558522	5560071	-	EVM0005219.6	Contig00148	5554165	5558041	-	UPSTREAM	480
TCONS_00017948	Contig00148	5558522	5560071	-	EVM0014153.1	Contig00148	5566418	5566735	+	DOWNSTREAM	6346
TCONS_00017534	Contig00148	5559170	5560320	+	EVM0005219.8	Contig00148	5539049	5558041	-	DOWNSTREAM	1128
TCONS_00017534	Contig00148	5559170	5560320	+	EVM0005110.1	Contig00148	5548610	5551059	+	DOWNSTREAM	8110
TCONS_00017534	Contig00148	5559170	5560320	+	EVM0005219.6	Contig00148	5554165	5558041	-	DOWNSTREAM	1128
TCONS_00017534	Contig00148	5559170	5560320	+	EVM0014153.1	Contig00148	5566418	5566735	+	UPSTREAM	6097
TCONS_00017959	Contig00148	5719848	5720935	-	EVM0002381.1	Contig00148	5712874	5717061	-	UPSTREAM	2786
TCONS_00017966	Contig00148	5790981	5793299	-	EVM0029949.1	Contig00148	5774973	5783813	-	UPSTREAM	7167
TCONS_00017972	Contig00148	5813906	5814983	-	EVM0033149.1	Contig00148	5819166	5819594	-	DOWNSTREAM	4182
TCONS_00017972	Contig00148	5813906	5814983	-	EVM0024889.1	Contig00148	5820417	5821758	-	DOWNSTREAM	5433
TCONS_00017975	Contig00148	5822964	5826956	-	EVM0033149.1	Contig00148	5819166	5819594	-	UPSTREAM	3369
TCONS_00017975	Contig00148	5822964	5826956	-	EVM0024889.1	Contig00148	5820417	5821758	-	UPSTREAM	1205
TCONS_00017975	Contig00148	5822964	5826956	-	EVM0027788.1	Contig00148	5830345	5831178	-	DOWNSTREAM	3388
TCONS_00017976	Contig00148	5827674	5828119	-	EVM0033149.1	Contig00148	5819166	5819594	-	UPSTREAM	8079
TCONS_00017976	Contig00148	5827674	5828119	-	EVM0024889.1	Contig00148	5820417	5821758	-	UPSTREAM	5915
TCONS_00017976	Contig00148	5827674	5828119	-	EVM0027788.1	Contig00148	5830345	5831178	-	DOWNSTREAM	2225
TCONS_00018017	Contig00149	33686	36840	-	EVM0005449.1	Contig00149	24522	33200	-	UPSTREAM	485
TCONS_00018017	Contig00149	33686	36840	-	EVM0010381.1	Contig00149	27790	28207	-	UPSTREAM	5478
TCONS_00018018	Contig00149	37628	38631	-	EVM0005449.1	Contig00149	24522	33200	-	UPSTREAM	4427
TCONS_00017985	Contig00149	40414	41683	+	EVM0005449.1	Contig00149	24522	33200	-	DOWNSTREAM	7213
TCONS_00017986	Contig00149	42020	42392	+	EVM0005449.1	Contig00149	24522	33200	-	DOWNSTREAM	8819
TCONS_00018051	Contig00150	438799	439592	+	EVM0021282.1	Contig00150	429417	432809	+	DOWNSTREAM	5989
TCONS_00018051	Contig00150	438799	439592	+	EVM0022011.1	Contig00150	433012	437518	-	DOWNSTREAM	1280
TCONS_00018051	Contig00150	438799	439592	+	EVM0033796.1	Contig00150	445923	449694	+	UPSTREAM	6330
TCONS_00018172	Contig00150	1126931	1127394	-	EVM0014606.1	Contig00150	1124224	1126446	+	UPSTREAM	484
TCONS_00018172	Contig00150	1126931	1127394	-	EVM0010941.1	Contig00150	1135820	1141030	-	DOWNSTREAM	8425
TCONS_00018175	Contig00150	1145241	1145827	-	EVM0010941.1	Contig00150	1135820	1141030	-	UPSTREAM	4210
TCONS_00018093	Contig00150	1514979	1516635	+	EVM0035464.1	Contig00150	1512174	1513589	+	DOWNSTREAM	1389
TCONS_00018094	Contig00150	1514983	1516635	+	EVM0035464.1	Contig00150	1512174	1513589	+	DOWNSTREAM	1393
TCONS_00018116	Contig00150	1945578	1946230	+	EVM0017723.1	Contig00150	1941896	1942683	+	DOWNSTREAM	2894
TCONS_00018116	Contig00150	1945578	1946230	+	EVM0000575.1	Contig00150	1946714	1949826	+	UPSTREAM	483
TCONS_00018129	Contig00150	2372671	2373586	+	EVM0006965.1	Contig00150	2355674	2371993	+	DOWNSTREAM	677
TCONS_00018129	Contig00150	2372671	2373586	+	EVM0035571.1	Contig00150	2380862	2381359	-	UPSTREAM	7275
TCONS_00018130	Contig00150	2374024	2375478	+	EVM0006965.1	Contig00150	2355674	2371993	+	DOWNSTREAM	2030
TCONS_00018130	Contig00150	2374024	2375478	+	EVM0035571.1	Contig00150	2380862	2381359	-	UPSTREAM	5383
TCONS_00018130	Contig00150	2374024	2375478	+	EVM0000666.1	Contig00150	2383549	2391061	-	UPSTREAM	8070
TCONS_00018131	Contig00150	2376630	2377635	+	EVM0006965.1	Contig00150	2355674	2371993	+	DOWNSTREAM	4636
TCONS_00018131	Contig00150	2376630	2377635	+	EVM0035633.1	Contig00150	2373450	2374151	-	DOWNSTREAM	2478
TCONS_00018131	Contig00150	2376630	2377635	+	EVM0035571.1	Contig00150	2380862	2381359	-	UPSTREAM	3226
TCONS_00018131	Contig00150	2376630	2377635	+	EVM0000666.1	Contig00150	2383549	2391061	-	UPSTREAM	5913
TCONS_00018285	Contig00158	440887	441382	+	EVM0033810.1	Contig00158	438736	440864	-	DOWNSTREAM	22
TCONS_00018286	Contig00158	441458	441987	+	EVM0033810.1	Contig00158	438736	440864	-	DOWNSTREAM	593
TCONS_00018291	Contig00158	456535	457266	+	EVM0017990.2	Contig00158	458484	475655	-	UPSTREAM	1217
TCONS_00018310	Contig00158	1087341	1088342	+	EVM0002534.1	Contig00158	1081963	1083592	+	DOWNSTREAM	3748
TCONS_00018423	Contig00158	2290484	2292919	-	EVM0003790.2	Contig00158	2285329	2287764	-	UPSTREAM	2719
TCONS_00018345	Contig00158	2293867	2294722	+	EVM0003790.2	Contig00158	2285329	2287764	-	DOWNSTREAM	6102
TCONS_00018345	Contig00158	2293867	2294722	+	EVM0018728.2	Contig00158	2303098	2315767	-	UPSTREAM	8375
TCONS_00018346	Contig00158	2294778	2297187	+	EVM0003790.2	Contig00158	2285329	2287764	-	DOWNSTREAM	7013
TCONS_00018346	Contig00158	2294778	2297187	+	EVM0018728.2	Contig00158	2303098	2315767	-	UPSTREAM	5910
TCONS_00018424	Contig00158	2294937	2296672	-	EVM0003790.2	Contig00158	2285329	2287764	-	UPSTREAM	7172
TCONS_00018424	Contig00158	2294937	2296672	-	EVM0018728.2	Contig00158	2303098	2315767	-	DOWNSTREAM	6425
TCONS_00018347	Contig00158	2297967	2298972	+	EVM0018728.2	Contig00158	2303098	2315767	-	UPSTREAM	4125
TCONS_00018425	Contig00158	2297999	2298991	-	EVM0018728.2	Contig00158	2303098	2315767	-	DOWNSTREAM	4106
TCONS_00018428	Contig00158	2331093	2331575	-	EVM0002022.1	Contig00158	2336540	2337670	+	DOWNSTREAM	4964
TCONS_00018353	Contig00158	2407154	2407394	+	EVM0017310.1	Contig00158	2415902	2416289	+	UPSTREAM	8507
TCONS_00018458	Contig00159	346266	347274	+	EVM0028064.1	Contig00159	348091	354997	-	UPSTREAM	816
TCONS_00018485	Contig00159	561537	562337	+	EVM0012537.3	Contig00159	562606	566337	+	UPSTREAM	268
TCONS_00018516	Contig00159	861864	863280	+	EVM0027310.1	Contig00159	864480	865984	-	UPSTREAM	1199
TCONS_00018516	Contig00159	861864	863280	+	EVM0011876.1	Contig00159	870088	872091	+	UPSTREAM	6807
TCONS_00018517	Contig00159	861900	863280	+	EVM0027310.1	Contig00159	864480	865984	-	UPSTREAM	1199
TCONS_00018517	Contig00159	861900	863280	+	EVM0011876.1	Contig00159	870088	872091	+	UPSTREAM	6807
TCONS_00018532	Contig00159	1070894	1071278	+	EVM0017852.1	Contig00159	1072411	1082068	-	UPSTREAM	1132
TCONS_00018547	Contig00159	1191049	1192363	+	EVM0024981.1	Contig00159	1182770	1186296	+	DOWNSTREAM	4752
TCONS_00018547	Contig00159	1191049	1192363	+	EVM0008279.1	Contig00159	1199520	1211691	+	UPSTREAM	7156
TCONS_00018603	Contig00159	1708193	1711479	+	EVM0007577.1	Contig00159	1698670	1704185	+	DOWNSTREAM	4007
TCONS_00018606	Contig00159	1724621	1725836	+	EVM0034257.1	Contig00159	1720681	1721623	+	DOWNSTREAM	2997
TCONS_00018606	Contig00159	1724621	1725836	+	EVM0037047.1	Contig00159	1730942	1733479	-	UPSTREAM	5105
TCONS_00018621	Contig00159	1749668	1750892	+	EVM0019785.1	Contig00159	1740718	1746447	+	DOWNSTREAM	3220
TCONS_00018832	Contig00159	2149252	2149683	-	EVM0026247.1	Contig00159	2133592	2139698	+	UPSTREAM	9553
TCONS_00018832	Contig00159	2149252	2149683	-	EVM0021846.1	Contig00159	2140594	2144275	+	UPSTREAM	4976
TCONS_00018832	Contig00159	2149252	2149683	-	EVM0017799.1	Contig00159	2146629	2148774	+	UPSTREAM	477
TCONS_00018832	Contig00159	2149252	2149683	-	EVM0031134.1	Contig00159	2151067	2154567	+	DOWNSTREAM	1383
TCONS_00018832	Contig00159	2149252	2149683	-	EVM0018183.1	Contig00159	2157428	2160396	-	DOWNSTREAM	7744
TCONS_00018843	Contig00159	2308288	2308925	-	EVM0023507.2	Contig00159	2293281	2301271	+	UPSTREAM	7016
TCONS_00018843	Contig00159	2308288	2308925	-	EVM0005270.1	Contig00159	2305545	2306239	-	UPSTREAM	2048
TCONS_00018843	Contig00159	2308288	2308925	-	EVM0011772.1	Contig00159	2310584	2312964	+	DOWNSTREAM	1658
TCONS_00018843	Contig00159	2308288	2308925	-	EVM0016313.1	Contig00159	2314165	2317204	-	DOWNSTREAM	5239
TCONS_00018848	Contig00159	2344589	2345248	-	EVM0008097.1	Contig00159	2333855	2336628	+	UPSTREAM	7960
TCONS_00018848	Contig00159	2344589	2345248	-	EVM0007734.1	Contig00159	2334187	2335636	-	UPSTREAM	8952
TCONS_00018848	Contig00159	2344589	2345248	-	EVM0009422.2	Contig00159	2348473	2358183	-	DOWNSTREAM	3224
TCONS_00018966	Contig00160	7880	8233	-	EVM0027053.1	Contig00160	3701	4500	+	UPSTREAM	3379
TCONS_00018966	Contig00160	7880	8233	-	EVM0032136.1	Contig00160	4519	6042	+	UPSTREAM	1837
TCONS_00018966	Contig00160	7880	8233	-	EVM0011118.1	Contig00160	6516	7577	-	UPSTREAM	302
TCONS_00018966	Contig00160	7880	8233	-	EVM0029947.1	Contig00160	15777	17506	-	DOWNSTREAM	7543
TCONS_00018869	Contig00160	19858	20402	+	EVM0029947.1	Contig00160	15777	17506	-	DOWNSTREAM	2351
TCONS_00018869	Contig00160	19858	20402	+	EVM0015725.1	Contig00160	20867	21494	+	UPSTREAM	464
TCONS_00018869	Contig00160	19858	20402	+	EVM0035015.1	Contig00160	23595	24772	+	UPSTREAM	3192
TCONS_00018869	Contig00160	19858	20402	+	EVM0025088.1	Contig00160	24363	24866	+	UPSTREAM	3960
TCONS_00018869	Contig00160	19858	20402	+	EVM0027502.1	Contig00160	26902	29668	+	UPSTREAM	6499
TCONS_00018969	Contig00160	21165	21520	-	EVM0029947.1	Contig00160	15777	17506	-	UPSTREAM	3658
TCONS_00018969	Contig00160	21165	21520	-	EVM0035015.1	Contig00160	23595	24772	+	DOWNSTREAM	2074
TCONS_00018969	Contig00160	21165	21520	-	EVM0025088.1	Contig00160	24363	24866	+	DOWNSTREAM	2842
TCONS_00018969	Contig00160	21165	21520	-	EVM0027502.1	Contig00160	26902	29668	+	DOWNSTREAM	5381
TCONS_00018969	Contig00160	21165	21520	-	EVM0027885.1	Contig00160	31134	36668	-	DOWNSTREAM	9613
TCONS_00018970	Contig00160	23351	23554	-	EVM0029947.1	Contig00160	15777	17506	-	UPSTREAM	5844
TCONS_00018970	Contig00160	23351	23554	-	EVM0015725.1	Contig00160	20867	21494	+	UPSTREAM	1856
TCONS_00018970	Contig00160	23351	23554	-	EVM0035015.1	Contig00160	23595	24772	+	DOWNSTREAM	40
TCONS_00018970	Contig00160	23351	23554	-	EVM0025088.1	Contig00160	24363	24866	+	DOWNSTREAM	808
TCONS_00018970	Contig00160	23351	23554	-	EVM0027502.1	Contig00160	26902	29668	+	DOWNSTREAM	3347
TCONS_00018970	Contig00160	23351	23554	-	EVM0027885.1	Contig00160	31134	36668	-	DOWNSTREAM	7579
TCONS_00018983	Contig00160	138618	139044	-	EVM0003488.2	Contig00160	120058	135007	-	UPSTREAM	3610
TCONS_00018983	Contig00160	138618	139044	-	EVM0033779.1	Contig00160	136422	138522	+	UPSTREAM	95
TCONS_00018894	Contig00160	735053	736906	+	EVM0019949.1	Contig00160	739108	743790	-	UPSTREAM	2201
TCONS_00018925	Contig00160	2362025	2363393	+	EVM0009367.1	Contig00160	2370892	2371845	+	UPSTREAM	7498
TCONS_00019043	Contig00160	2593196	2594394	-	EVM0029220.1	Contig00160	2595839	2596156	+	DOWNSTREAM	1444
TCONS_00019043	Contig00160	2593196	2594394	-	EVM0027448.1	Contig00160	2596529	2599683	-	DOWNSTREAM	2134
TCONS_00019043	Contig00160	2593196	2594394	-	EVM0030697.1	Contig00160	2601694	2605725	-	DOWNSTREAM	7299
TCONS_00019044	Contig00160	2595235	2595976	-	EVM0027448.1	Contig00160	2596529	2599683	-	DOWNSTREAM	552
TCONS_00019044	Contig00160	2595235	2595976	-	EVM0030697.1	Contig00160	2601694	2605725	-	DOWNSTREAM	5717
TCONS_00018931	Contig00160	2681604	2683345	+	EVM0026949.1	Contig00160	2690374	2691080	-	UPSTREAM	7028
TCONS_00018953	Contig00160	3104875	3105374	+	EVM0002854.2	Contig00160	3093071	3096454	+	DOWNSTREAM	8420
TCONS_00018953	Contig00160	3104875	3105374	+	EVM0034326.2	Contig00160	3097491	3102783	+	DOWNSTREAM	2091
TCONS_00019083	Contig00162	567566	571934	-	EVM0001017.1	Contig00162	562493	566255	+	UPSTREAM	1310
TCONS_00019083	Contig00162	567566	571934	-	EVM0030441.1	Contig00162	565462	567260	+	UPSTREAM	305
TCONS_00019461	Contig00164	229435	233481	-	EVM0003089.1	Contig00164	234114	237118	+	DOWNSTREAM	632
TCONS_00019473	Contig00164	330327	331197	-	EVM0034035.2	Contig00164	321496	329174	+	UPSTREAM	1152
TCONS_00019473	Contig00164	330327	331197	-	EVM0009441.1	Contig00164	335987	341270	+	DOWNSTREAM	4789
TCONS_00019486	Contig00164	541947	542797	-	EVM0006434.2	Contig00164	537243	539536	+	UPSTREAM	2410
TCONS_00019486	Contig00164	541947	542797	-	EVM0024906.1	Contig00164	547829	549580	-	DOWNSTREAM	5031
TCONS_00019505	Contig00164	834971	836045	-	EVM0023972.1	Contig00164	817126	829898	+	UPSTREAM	5072
TCONS_00019505	Contig00164	834971	836045	-	EVM0004737.1	Contig00164	832254	834192	-	UPSTREAM	778
TCONS_00019505	Contig00164	834971	836045	-	EVM0008775.1	Contig00164	836496	841587	+	DOWNSTREAM	450
TCONS_00019506	Contig00164	836166	836423	-	EVM0023972.1	Contig00164	817126	829898	+	UPSTREAM	6267
TCONS_00019506	Contig00164	836166	836423	-	EVM0004737.1	Contig00164	832254	834192	-	UPSTREAM	1973
TCONS_00019506	Contig00164	836166	836423	-	EVM0008775.1	Contig00164	836496	841587	+	DOWNSTREAM	72
TCONS_00019507	Contig00164	844456	846431	-	EVM0008775.1	Contig00164	836496	841587	+	UPSTREAM	2868
TCONS_00019507	Contig00164	844456	846431	-	EVM0023191.1	Contig00164	848245	850439	+	DOWNSTREAM	1813
TCONS_00019508	Contig00164	845200	846431	-	EVM0008775.1	Contig00164	836496	841587	+	UPSTREAM	3612
TCONS_00019508	Contig00164	845200	846431	-	EVM0023191.1	Contig00164	848245	850439	+	DOWNSTREAM	1813
TCONS_00019508	Contig00164	845200	846431	-	EVM0012962.3	Contig00164	854897	858486	-	DOWNSTREAM	8465
TCONS_00019160	Contig00164	864712	865937	+	EVM0012962.3	Contig00164	854897	858486	-	DOWNSTREAM	6225
TCONS_00019160	Contig00164	864712	865937	+	EVM0012962.2	Contig00164	855263	858384	-	DOWNSTREAM	6327
TCONS_00019160	Contig00164	864712	865937	+	EVM0012962.1	Contig00164	856906	858384	-	DOWNSTREAM	6327
TCONS_00019160	Contig00164	864712	865937	+	EVM0005404.1	Contig00164	868629	874795	+	UPSTREAM	2691
TCONS_00019166	Contig00164	895291	896531	+	EVM0033250.2	Contig00164	887265	890593	+	DOWNSTREAM	4697
TCONS_00019166	Contig00164	895291	896531	+	EVM0000872.2	Contig00164	891861	894725	-	DOWNSTREAM	565
TCONS_00019166	Contig00164	895291	896531	+	EVM0030075.1	Contig00164	898294	900222	-	UPSTREAM	1762
TCONS_00019546	Contig00164	1339250	1345897	-	EVM0006685.1	Contig00164	1348772	1353419	+	DOWNSTREAM	2874
TCONS_00019200	Contig00164	1379195	1379601	+	EVM0017640.1	Contig00164	1368879	1375412	-	DOWNSTREAM	3782
TCONS_00019200	Contig00164	1379195	1379601	+	EVM0013331.2	Contig00164	1388246	1392979	+	UPSTREAM	8644
TCONS_00019612	Contig00164	2121291	2122105	-	EVM0013727.3	Contig00164	2106840	2112590	+	UPSTREAM	8700
TCONS_00019612	Contig00164	2121291	2122105	-	EVM0013727.2	Contig00164	2108255	2112590	+	UPSTREAM	8700
TCONS_00019612	Contig00164	2121291	2122105	-	EVM0015111.1	Contig00164	2118017	2119089	+	UPSTREAM	2201
TCONS_00019612	Contig00164	2121291	2122105	-	EVM0014160.1	Contig00164	2119363	2121000	-	UPSTREAM	290
TCONS_00019612	Contig00164	2121291	2122105	-	EVM0016640.1	Contig00164	2126096	2127881	-	DOWNSTREAM	3990
TCONS_00019612	Contig00164	2121291	2122105	-	EVM0008541.1	Contig00164	2129813	2132679	+	DOWNSTREAM	7707
TCONS_00019278	Contig00164	2235443	2235808	+	EVM0024200.1	Contig00164	2238501	2242712	-	UPSTREAM	2692
TCONS_00019278	Contig00164	2235443	2235808	+	EVM0024200.2	Contig00164	2239357	2242712	-	UPSTREAM	3548
TCONS_00019299	Contig00164	2491088	2492199	+	EVM0032035.1	Contig00164	2487129	2488085	+	DOWNSTREAM	3002
TCONS_00019299	Contig00164	2491088	2492199	+	EVM0033860.1	Contig00164	2494413	2505348	-	UPSTREAM	2213
TCONS_00019340	Contig00164	2841647	2842181	+	EVM0008910.1	Contig00164	2832691	2836228	+	DOWNSTREAM	5418
TCONS_00019340	Contig00164	2841647	2842181	+	EVM0008101.1	Contig00164	2837721	2838934	+	DOWNSTREAM	2712
TCONS_00019340	Contig00164	2841647	2842181	+	EVM0007114.1	Contig00164	2844104	2849009	-	UPSTREAM	1922
TCONS_00019340	Contig00164	2841647	2842181	+	EVM0028230.1	Contig00164	2850862	2852461	-	UPSTREAM	8680
TCONS_00019693	Contig00164	2874413	2875212	-	EVM0011578.1	Contig00164	2871260	2872338	-	UPSTREAM	2074
TCONS_00019693	Contig00164	2874413	2875212	-	EVM0019025.1	Contig00164	2882010	2885521	+	DOWNSTREAM	6797
TCONS_00019712	Contig00164	3123449	3123991	-	EVM0035068.1	Contig00164	3127442	3131048	+	DOWNSTREAM	3450
TCONS_00019371	Contig00164	3204371	3205450	+	EVM0007249.1	Contig00164	3189457	3195564	+	DOWNSTREAM	8806
TCONS_00019396	Contig00164	3505391	3506259	+	EVM0019084.2	Contig00164	3511631	3514871	+	UPSTREAM	5371
TCONS_00019403	Contig00164	3568348	3568815	+	EVM0035547.2	Contig00164	3559713	3564310	+	DOWNSTREAM	4037
TCONS_00019403	Contig00164	3568348	3568815	+	EVM0018490.1	Contig00164	3566700	3568344	-	DOWNSTREAM	3
TCONS_00019414	Contig00164	3734223	3735014	+	EVM0034843.1	Contig00164	3735074	3739309	-	UPSTREAM	59
TCONS_00019777	Contig00164	4132325	4133484	-	EVM0030921.1	Contig00164	4111228	4131662	+	UPSTREAM	662
TCONS_00019782	Contig00164	4298959	4301906	-	EVM0000178.1	Contig00164	4304155	4314396	-	DOWNSTREAM	2248
TCONS_00019801	Contig00166	92315	92704	+	EVM0002907.1	Contig00166	79036	89308	-	DOWNSTREAM	3006
TCONS_00019801	Contig00166	92315	92704	+	EVM0030889.1	Contig00166	89310	89984	+	DOWNSTREAM	2330
TCONS_00019801	Contig00166	92315	92704	+	EVM0008562.1	Contig00166	92925	96912	+	UPSTREAM	220
TCONS_00019801	Contig00166	92315	92704	+	EVM0008795.1	Contig00166	97280	97923	+	UPSTREAM	4575
TCONS_00019820	Contig00166	665864	667524	+	EVM0018588.1	Contig00166	661368	662941	+	DOWNSTREAM	2922
TCONS_00019820	Contig00166	665864	667524	+	EVM0030756.1	Contig00166	672965	673510	-	UPSTREAM	5440
TCONS_00019820	Contig00166	665864	667524	+	EVM0036332.1	Contig00166	675412	677717	+	UPSTREAM	7887
TCONS_00019830	Contig00166	880592	881380	+	EVM0021421.1	Contig00166	866544	872015	-	DOWNSTREAM	8576
TCONS_00019830	Contig00166	880592	881380	+	EVM0024917.1	Contig00166	874696	875232	+	DOWNSTREAM	5359
TCONS_00019830	Contig00166	880592	881380	+	EVM0009277.1	Contig00166	887903	900428	+	UPSTREAM	6522
TCONS_00019831	Contig00166	882965	883592	+	EVM0024917.1	Contig00166	874696	875232	+	DOWNSTREAM	7732
TCONS_00019831	Contig00166	882965	883592	+	EVM0009277.1	Contig00166	887903	900428	+	UPSTREAM	4310
TCONS_00019852	Contig00166	1122330	1123181	+	EVM0034472.1	Contig00166	1116194	1122208	+	DOWNSTREAM	121
TCONS_00020184	Contig00166	1326126	1326991	-	EVM0033043.1	Contig00166	1316781	1317746	+	UPSTREAM	8379
TCONS_00020184	Contig00166	1326126	1326991	-	EVM0014023.1	Contig00166	1320064	1321068	+	UPSTREAM	5057
TCONS_00020184	Contig00166	1326126	1326991	-	EVM0013649.1	Contig00166	1330478	1331998	+	DOWNSTREAM	3486
TCONS_00019874	Contig00166	1474528	1475898	+	EVM0016497.1	Contig00166	1478788	1481105	-	UPSTREAM	2889
TCONS_00019910	Contig00166	2158444	2159388	+	EVM0022679.2	Contig00166	2146003	2152103	+	DOWNSTREAM	6340
TCONS_00019910	Contig00166	2158444	2159388	+	EVM0025534.1	Contig00166	2152779	2156392	-	DOWNSTREAM	2051
TCONS_00019910	Contig00166	2158444	2159388	+	EVM0008223.1	Contig00166	2163329	2167940	+	UPSTREAM	3940
TCONS_00019918	Contig00166	2237515	2237912	+	EVM0017458.1	Contig00166	2242910	2248143	-	UPSTREAM	4997
TCONS_00019945	Contig00166	2507084	2507824	+	EVM0009946.1	Contig00166	2498841	2499853	+	DOWNSTREAM	7230
TCONS_00019945	Contig00166	2507084	2507824	+	EVM0013303.1	Contig00166	2502346	2504915	+	DOWNSTREAM	2168
TCONS_00019945	Contig00166	2507084	2507824	+	EVM0024798.1	Contig00166	2508424	2510619	+	UPSTREAM	599
TCONS_00019945	Contig00166	2507084	2507824	+	EVM0014719.1	Contig00166	2511499	2514298	-	UPSTREAM	3674
TCONS_00019945	Contig00166	2507084	2507824	+	EVM0010657.1	Contig00166	2515465	2521103	+	UPSTREAM	7640
TCONS_00019951	Contig00166	2551157	2552018	+	EVM0014521.1	Contig00166	2549374	2550748	-	DOWNSTREAM	408
TCONS_00019951	Contig00166	2551157	2552018	+	EVM0007799.1	Contig00166	2554588	2555022	-	UPSTREAM	2569
TCONS_00019951	Contig00166	2551157	2552018	+	EVM0026938.1	Contig00166	2559461	2560151	+	UPSTREAM	7442
TCONS_00019964	Contig00166	2855398	2856699	+	EVM0010932.1	Contig00166	2808432	2847887	+	DOWNSTREAM	7510
TCONS_00020319	Contig00166	3206770	3207312	-	EVM0008243.1	Contig00166	3198557	3199483	+	UPSTREAM	7286
TCONS_00020319	Contig00166	3206770	3207312	-	EVM0024610.1	Contig00166	3215220	3218186	+	DOWNSTREAM	7907
TCONS_00019989	Contig00166	3214054	3214411	+	EVM0024610.1	Contig00166	3215220	3218186	+	UPSTREAM	808
TCONS_00019989	Contig00166	3214054	3214411	+	EVM0035672.1	Contig00166	3218791	3222242	-	UPSTREAM	4379
TCONS_00019989	Contig00166	3214054	3214411	+	EVM0035672.2	Contig00166	3219497	3222242	-	UPSTREAM	5085
TCONS_00019989	Contig00166	3214054	3214411	+	EVM0012880.1	Contig00166	3223493	3227290	-	UPSTREAM	9081
TCONS_00020005	Contig00166	3325839	3326542	+	EVM0013366.1	Contig00166	3315758	3317080	-	DOWNSTREAM	8758
TCONS_00020005	Contig00166	3325839	3326542	+	EVM0031882.1	Contig00166	3320390	3325776	+	DOWNSTREAM	62
TCONS_00020005	Contig00166	3325839	3326542	+	EVM0025660.1	Contig00166	3335100	3342709	-	UPSTREAM	8557
TCONS_00020356	Contig00166	3652918	3653942	-	EVM0019615.1	Contig00166	3645691	3645966	-	UPSTREAM	6951
TCONS_00020356	Contig00166	3652918	3653942	-	EVM0007275.1	Contig00166	3648741	3649040	-	UPSTREAM	3877
TCONS_00020356	Contig00166	3652918	3653942	-	EVM0033939.1	Contig00166	3661768	3664629	+	DOWNSTREAM	7825
TCONS_00020027	Contig00166	3690631	3691064	+	EVM0036095.1	Contig00166	3682767	3685411	+	DOWNSTREAM	5219
TCONS_00020027	Contig00166	3690631	3691064	+	EVM0000783.2	Contig00166	3686214	3690395	-	DOWNSTREAM	235
TCONS_00020027	Contig00166	3690631	3691064	+	EVM0014476.2	Contig00166	3697301	3705032	+	UPSTREAM	6236
TCONS_00020041	Contig00166	3795463	3797957	+	EVM0025051.1	Contig00166	3774602	3792190	+	DOWNSTREAM	3272
TCONS_00020041	Contig00166	3795463	3797957	+	EVM0013495.2	Contig00166	3792648	3794618	-	DOWNSTREAM	844
TCONS_00020041	Contig00166	3795463	3797957	+	EVM0032540.1	Contig00166	3801960	3805407	+	UPSTREAM	4002
TCONS_00020405	Contig00166	4295688	4296892	-	EVM0027689.1	Contig00166	4288440	4292187	+	UPSTREAM	3500
TCONS_00020405	Contig00166	4295688	4296892	-	EVM0033098.1	Contig00166	4298213	4300348	+	DOWNSTREAM	1320
TCONS_00020406	Contig00166	4296970	4298042	-	EVM0027689.1	Contig00166	4288440	4292187	+	UPSTREAM	4782
TCONS_00020406	Contig00166	4296970	4298042	-	EVM0033098.1	Contig00166	4298213	4300348	+	DOWNSTREAM	170
TCONS_00020484	Contig00169	58600	59588	-	EVM0006321.1	Contig00169	46451	53145	+	UPSTREAM	5454
TCONS_00020484	Contig00169	58600	59588	-	EVM0000817.1	Contig00169	66710	77852	+	DOWNSTREAM	7121
TCONS_00020434	Contig00169	266181	266908	+	EVM0035572.1	Contig00169	251110	257870	-	DOWNSTREAM	8310
TCONS_00020434	Contig00169	266181	266908	+	EVM0030863.1	Contig00169	262846	263462	+	DOWNSTREAM	2718
TCONS_00020434	Contig00169	266181	266908	+	EVM0018507.1	Contig00169	264570	265563	+	DOWNSTREAM	617
TCONS_00020434	Contig00169	266181	266908	+	EVM0035101.1	Contig00169	270420	273678	+	UPSTREAM	3511
TCONS_00020434	Contig00169	266181	266908	+	EVM0032584.1	Contig00169	274747	275336	+	UPSTREAM	7838
TCONS_00020434	Contig00169	266181	266908	+	EVM0036750.1	Contig00169	275957	277449	-	UPSTREAM	9048
TCONS_00020456	Contig00169	668416	669220	+	EVM0030346.1	Contig00169	659926	662128	+	DOWNSTREAM	6287
TCONS_00020516	Contig00169	711157	711426	-	EVM0022348.1	Contig00169	712404	719077	-	DOWNSTREAM	977
TCONS_00020463	Contig00169	805572	809155	+	EVM0024057.2	Contig00169	813437	816546	-	UPSTREAM	4281
TCONS_00020464	Contig00169	805575	807428	+	EVM0024057.2	Contig00169	813437	816546	-	UPSTREAM	6008
TCONS_00020550	Contig00170	285506	285804	-	EVM0016922.1	Contig00170	282405	284446	-	UPSTREAM	1059
TCONS_00020545	Contig00170	600351	601226	+	EVM0005934.1	Contig00170	606966	608205	-	UPSTREAM	5739
TCONS_00020639	Contig00172	1465773	1467824	-	EVM0017457.1	Contig00172	1474872	1484694	-	DOWNSTREAM	7047
TCONS_00020640	Contig00172	1467905	1469517	-	EVM0017457.1	Contig00172	1474872	1484694	-	DOWNSTREAM	5354
TCONS_00020641	Contig00172	1469835	1471362	-	EVM0017457.1	Contig00172	1474872	1484694	-	DOWNSTREAM	3509
TCONS_00020642	Contig00172	1471503	1472224	-	EVM0017457.1	Contig00172	1474872	1484694	-	DOWNSTREAM	2647
TCONS_00020645	Contig00172	1484822	1485443	-	EVM0017457.1	Contig00172	1474872	1484694	-	UPSTREAM	127
TCONS_00020645	Contig00172	1484822	1485443	-	EVM0027944.1	Contig00172	1489449	1495181	-	DOWNSTREAM	4005
TCONS_00020646	Contig00172	1485611	1486285	-	EVM0017457.1	Contig00172	1474872	1484694	-	UPSTREAM	916
TCONS_00020646	Contig00172	1485611	1486285	-	EVM0027944.1	Contig00172	1489449	1495181	-	DOWNSTREAM	3163
TCONS_00020603	Contig00172	2306247	2307160	+	EVM0033168.1	Contig00172	2295322	2300544	+	DOWNSTREAM	5702
TCONS_00020605	Contig00172	2312407	2312965	+	EVM0005068.1	Contig00172	2319281	2319977	-	UPSTREAM	6315
TCONS_00020606	Contig00172	2315619	2316064	+	EVM0005068.1	Contig00172	2319281	2319977	-	UPSTREAM	3216
TCONS_00020607	Contig00172	2381453	2383038	+	EVM0022308.1	Contig00172	2384951	2386494	-	UPSTREAM	1912
TCONS_00020668	Contig00172	2391733	2392438	-	EVM0022308.1	Contig00172	2384951	2386494	-	UPSTREAM	5238
TCONS_00020610	Contig00172	2395462	2395851	+	EVM0022308.1	Contig00172	2384951	2386494	-	DOWNSTREAM	8967
TCONS_00020678	Contig00172	2460272	2461149	-	EVM0034612.1	Contig00172	2467971	2469017	-	DOWNSTREAM	6821
TCONS_00020984	Contig00173	361411	362293	-	EVM0022998.1	Contig00173	356425	360953	+	UPSTREAM	457
TCONS_00020984	Contig00173	361411	362293	-	EVM0028243.1	Contig00173	362629	367651	+	DOWNSTREAM	335
TCONS_00020984	Contig00173	361411	362293	-	EVM0002300.1	Contig00173	369414	370477	-	DOWNSTREAM	7120
TCONS_00020710	Contig00173	505816	506544	+	EVM0005741.1	Contig00173	511454	514588	+	UPSTREAM	4909
TCONS_00020734	Contig00173	737717	738928	+	EVM0022484.1	Contig00173	731300	731675	-	DOWNSTREAM	6041
TCONS_00021019	Contig00173	804771	805149	-	EVM0005288.1	Contig00173	809001	810354	+	DOWNSTREAM	3851
TCONS_00021019	Contig00173	804771	805149	-	EVM0004978.1	Contig00173	813140	814485	+	DOWNSTREAM	7990
TCONS_00021020	Contig00173	808619	813090	-	EVM0004978.1	Contig00173	813140	814485	+	DOWNSTREAM	49
TCONS_00021020	Contig00173	808619	813090	-	EVM0018217.1	Contig00173	815601	817361	-	DOWNSTREAM	2510
TCONS_00020742	Contig00173	829020	829414	+	EVM0028909.1	Contig00173	821969	824637	-	DOWNSTREAM	4382
TCONS_00020742	Contig00173	829020	829414	+	EVM0004497.2	Contig00173	829862	835968	-	UPSTREAM	447
TCONS_00020750	Contig00173	915680	916434	+	EVM0006858.1	Contig00173	918808	921885	-	UPSTREAM	2373
TCONS_00020750	Contig00173	915680	916434	+	EVM0016967.1	Contig00173	924717	929375	-	UPSTREAM	8282
TCONS_00021048	Contig00173	1142251	1143226	-	EVM0024664.1	Contig00173	1150543	1152008	-	DOWNSTREAM	7316
TCONS_00020765	Contig00173	1143506	1144868	+	EVM0024664.1	Contig00173	1150543	1152008	-	UPSTREAM	5674
TCONS_00020777	Contig00173	1327437	1327871	+	EVM0017611.1	Contig00173	1316066	1318068	+	DOWNSTREAM	9368
TCONS_00020777	Contig00173	1327437	1327871	+	EVM0029361.1	Contig00173	1331277	1344690	-	UPSTREAM	3405
TCONS_00021080	Contig00173	1678074	1679154	-	EVM0011618.2	Contig00173	1665368	1671374	+	UPSTREAM	6699
TCONS_00021080	Contig00173	1678074	1679154	-	EVM0004299.1	Contig00173	1686624	1687144	-	DOWNSTREAM	7469
TCONS_00021081	Contig00173	1680653	1683699	-	EVM0004299.1	Contig00173	1686624	1687144	-	DOWNSTREAM	2924
TCONS_00021084	Contig00173	1687707	1688188	-	EVM0004299.1	Contig00173	1686624	1687144	-	UPSTREAM	562
TCONS_00020816	Contig00173	1745995	1749205	+	EVM0020570.1	Contig00173	1739020	1743747	-	DOWNSTREAM	2247
TCONS_00020816	Contig00173	1745995	1749205	+	EVM0000947.1	Contig00173	1749293	1749951	-	UPSTREAM	87
TCONS_00020816	Contig00173	1745995	1749205	+	EVM0012339.1	Contig00173	1751595	1753020	-	UPSTREAM	2389
TCONS_00020816	Contig00173	1745995	1749205	+	EVM0014602.1	Contig00173	1755268	1760691	-	UPSTREAM	6062
TCONS_00020843	Contig00173	2041635	2042493	+	EVM0014357.1	Contig00173	2028579	2034215	+	DOWNSTREAM	7419
TCONS_00020843	Contig00173	2041635	2042493	+	EVM0030518.1	Contig00173	2038372	2039624	+	DOWNSTREAM	2010
TCONS_00020843	Contig00173	2041635	2042493	+	EVM0020212.1	Contig00173	2049050	2060155	+	UPSTREAM	6556
TCONS_00021120	Contig00173	2150271	2153521	-	EVM0036236.1	Contig00173	2155347	2157987	+	DOWNSTREAM	1825
TCONS_00020859	Contig00173	2214785	2216550	+	EVM0034125.1	Contig00173	2210866	2213711	-	DOWNSTREAM	1073
TCONS_00020859	Contig00173	2214785	2216550	+	EVM0027937.1	Contig00173	2217914	2221670	-	UPSTREAM	1363
TCONS_00020859	Contig00173	2214785	2216550	+	EVM0008665.1	Contig00173	2223127	2225451	+	UPSTREAM	6576
TCONS_00021124	Contig00173	2225592	2228471	-	EVM0027937.1	Contig00173	2217914	2221670	-	UPSTREAM	3921
TCONS_00021124	Contig00173	2225592	2228471	-	EVM0008665.1	Contig00173	2223127	2225451	+	UPSTREAM	140
TCONS_00021124	Contig00173	2225592	2228471	-	EVM0004348.1	Contig00173	2229696	2230682	+	DOWNSTREAM	1224
TCONS_00021124	Contig00173	2225592	2228471	-	EVM0027058.1	Contig00173	2230693	2232807	+	DOWNSTREAM	2221
TCONS_00021124	Contig00173	2225592	2228471	-	EVM0020662.1	Contig00173	2235119	2236199	+	DOWNSTREAM	6647
TCONS_00021125	Contig00173	2233399	2233932	-	EVM0008665.1	Contig00173	2223127	2225451	+	UPSTREAM	7947
TCONS_00021125	Contig00173	2233399	2233932	-	EVM0023244.1	Contig00173	2225489	2228431	+	UPSTREAM	4967
TCONS_00021125	Contig00173	2233399	2233932	-	EVM0004348.1	Contig00173	2229696	2230682	+	UPSTREAM	2716
TCONS_00021125	Contig00173	2233399	2233932	-	EVM0027058.1	Contig00173	2230693	2232807	+	UPSTREAM	591
TCONS_00021125	Contig00173	2233399	2233932	-	EVM0020662.1	Contig00173	2235119	2236199	+	DOWNSTREAM	1186
TCONS_00021129	Contig00173	2349343	2350334	-	EVM0009071.1	Contig00173	2336901	2341967	+	UPSTREAM	7375
TCONS_00021129	Contig00173	2349343	2350334	-	EVM0022110.1	Contig00173	2339704	2341113	-	UPSTREAM	8229
TCONS_00021129	Contig00173	2349343	2350334	-	EVM0013175.1	Contig00173	2341981	2345598	+	UPSTREAM	3744
[truncated: 4,212 more rows]
