# Supplementary material for: Combined lncRNA and mRNA Expression Profiles Identified the lncRNA–miRNA–mRNA Modules Regulating the Cold Stress Response in Ammopiptanthus nanus
Source: Int J Mol Sci. 2023 Mar 30;24(7):6502. doi: 10.3390/ijms24076502 (PMC10095008; doi:10.3390/ijms24076502)
Supplement: Supplementary file 1 [file ijms-24-06502-s001.zip › Table_S4_The lncRNAs targeted by the conserved miRNAs in A. nanus predicted by psRNATarget.xlsx]

## Sheet: Sheet1
miRNA_Acc.	Target_Acc.	Expectation	miRNA_start	miRNA_end	Target_start	Target_end	miRNA_aligned_fragment	alignment	Target_aligned_fragment	Inhibition	Multiplicity
ana-miR396a-3p	TCONS_00040813	0	1	21	121	141	GUUCAAGAAAGCUGUGGAAAA	: :::::::::::::::::::	UAUUCCACAGCUUUCUUGAAC	Cleavage	1
ana-miR396a-3p	TCONS_00040814	0	1	21	122	142	GUUCAAGAAAGCUGUGGAAAA	: :::::::::::::::::::	UAUUCCACAGCUUUCUUGAAC	Cleavage	1
ana-miR396b-5p	TCONS_00040814	0	1	21	187	207	UUCCACAGCUUUCUUGAACUG	:::::::::::::::::::::	CAGUUCAAGAAAGCUGUGGAA	Cleavage	1
ana-miR396b-5p	TCONS_00040813	0	1	21	186	206	UUCCACAGCUUUCUUGAACUG	:::::::::::::::::::::	CAGUUCAAGAAAGCUGUGGAA	Cleavage	1
ana-miR396c-5p	TCONS_00040814	0	1	21	187	207	UUCCACAGCUUUCUUGAACUU	::::::::::::::::::::	CAGUUCAAGAAAGCUGUGGAA	Cleavage	1
ana-miR396c-5p	TCONS_00040813	0	1	21	186	206	UUCCACAGCUUUCUUGAACUU	::::::::::::::::::::	CAGUUCAAGAAAGCUGUGGAA	Cleavage	1
ana-miR1509b-5p	TCONS_00025376	0.5	1	22	526	547	UUAAUCAAGGGAAUCAUAGUUG	:.:::::::::.::::::::::	CGACUAUGAUUUCCUUGAUUAA	Cleavage	1
ana-miR1509b-5p	TCONS_00049699	0.5	1	22	633	654	UUAAUCAAGGGAAUCAUAGUUG	:.:::::::::.::::::::::	CGACUAUGAUUUCCUUGAUUAA	Cleavage	1
ana-miR1509a-5p	TCONS_00025376	1	1	22	526	547	UUAAUCAAGGAAAUCACAGUUG	:.::: ::::::::::::::::	CGACUAUGAUUUCCUUGAUUAA	Cleavage	1
ana-miR1509a-5p	TCONS_00049699	1	1	22	633	654	UUAAUCAAGGAAAUCACAGUUG	:.::: ::::::::::::::::	CGACUAUGAUUUCCUUGAUUAA	Cleavage	1
ana-miR171-1b-3p	TCONS_00057474	1	1	21	325	345	UGAUUGAGCCGUGCCAAUAUC	::::::::.::::.:::::::	GAUAUUGGUACGGUUCAAUCA	Cleavage	1
ana-miR171-1f-3p	TCONS_00057474	1	1	19	325	343	AUUGAGCCGUGCCAAUAUC	::::::::.::::.:::::	GAUAUUGGUACGGUUCAAU	Cleavage	1
ana-miR171-1d-5p	TCONS_00039409	1.5	1	21	304	324	AGAUAUUGGCGCGCCUCAAUU	::::::: ::::.::::::::	AAUUGAGCCGCGUCAAUAUCU	Cleavage	1
ana-miR172a-3p	TCONS_00035089	1.5	1	21	643	663	AGAAUCUUGAUGAUGCUGCAG	::.::::::::::::::::	AUGUAGCAUCAUCAAGAUUCA	Cleavage	1
ana-miR172a-3p	TCONS_00035090	1.5	1	21	1067	1087	AGAAUCUUGAUGAUGCUGCAG	::.::::::::::::::::	AUGUAGCAUCAUCAAGAUUCA	Cleavage	1
ana-miR172b-3p	TCONS_00035089	1.5	1	21	643	663	AGAAUCUUGAUGAUGCUGCAU	:::.::::::::::::::::	AUGUAGCAUCAUCAAGAUUCA	Cleavage	1
ana-miR172b-3p	TCONS_00035090	1.5	1	21	1067	1087	AGAAUCUUGAUGAUGCUGCAU	:::.::::::::::::::::	AUGUAGCAUCAUCAAGAUUCA	Cleavage	1
ana-miR172c-5p	TCONS_00035089	1.5	1	21	732	752	GUAGCAUCAUCAAGAUUCACA	:: ::::::::::::::::.:	UGAGAAUCUUGAUGAUGCUGC	Cleavage	1
ana-miR172c-5p	TCONS_00035090	1.5	1	21	1156	1176	GUAGCAUCAUCAAGAUUCACA	:: ::::::::::::::::.:	UGAGAAUCUUGAUGAUGCUGC	Cleavage	1
ana-miR172c-5p	TCONS_00040140	1.5	1	21	1183	1203	GUAGCAUCAUCAAGAUUCACA	:: ::::::::::::::::.:	UGAGAAUCUUGAUGAUGCUGC	Cleavage	1
ana-miR399f-3p	TCONS_00014550	1.5	1	21	681	701	UGCCAAAGGAGAUCUGCCCUG	: : :::::::::::::::.:	CUGCGCAGAUCUCCUUUGGUA	Cleavage	1
ana-miR414a-3p	TCONS_00065180	1.5	1	21	2354	2374	UCAUCUUCAUCGUCCUCGUCC	:.::: ::::::::::::::	UGGCGACGACGAUGAAGAUGA	Cleavage	1
ana-miR4415a-3p	TCONS_00027575	1.5	1	21	171	191	UUGAUUCUCAUCACAACUUGG	.:: :::::::::.:::::::	UCAUGUUGUGAUGGGAAUCAA	Cleavage	1
ana-miR156d-3p	TCONS_00001553	2	1	21	712	732	GCUCCCUCUUCUUCUGUCAGC	: ::: ::::::::::::::	GAUGAGAGAAGAAGAGGGAGA	Cleavage	2
ana-miR166b-5p	TCONS_00049510	2	1	21	863	883	GGAAUGUCUUCUGGUUCGAGA	:::: ::.::::::.::::	GAUCGAUCCGGAAGACGUUCC	Cleavage	1
ana-miR166f-5p	TCONS_00042524	2	1	21	470	490	GGAAUGCUGUCUGGUUCGAGA	:: ::::.:::.::::::::	ACUAGAACUAGAUAGCAUUCC	Cleavage	1
ana-miR171-1c-3p	TCONS_00039409	2	1	21	243	263	UUGAGCCGCGUCAAUAUCUUA	:::::::::.:::: :::::	CAAGAUAUUGGCGCGCCUCAA	Cleavage	1
ana-miR171-1d-3p	TCONS_00039409	2	1	21	243	263	UUGAGCCGCGUCAAUAUCUCA	::::::::.:::: :::::	CAAGAUAUUGGCGCGCCUCAA	Cleavage	1
ana-miR171-1e-3p	TCONS_00057474	2	1	21	322	342	UUGAGCCGUGCCAAUAUCACA	:: ::::::::.::::.::::	UGAGAUAUUGGUACGGUUCAA	Cleavage	1
ana-miR171-1e-5p	TCONS_00057474	2	1	21	383	403	AGAUAUUGGUACGGUUCAAUC	::::::.::::.::::::::	GAUUGAGCCGUGCCAAUAUCA	Cleavage	1
ana-miR171-1f-3p	TCONS_00039409	2	1	19	246	264	AUUGAGCCGUGCCAAUAUC	:::::::::.:: ::::::	GAUAUUGGCGCGCCUCAAU	Cleavage	1
ana-miR2111a-5p	TCONS_00045449	2	1	20	22	41	UAAUCUGCAUCCUGAGGUUU	:: :::..::::::::::::	AAUCCUUGGGAUGCAGAUUA	Cleavage	2
ana-miR2111f-5p	TCONS_00045449	2	1	21	21	41	UAAUCUGCAUCCUGAGGUUUA	::: :::..::::::::::::	UAAUCCUUGGGAUGCAGAUUA	Cleavage	2
ana-miR2118a-5p	TCONS_00049621	2	1	22	351	372	GGAUAUGGGAGGAUCGGAAAGC	: :::. ::::.::::::::::	GAUUUUGGAUCUUCCCAUAUCC	Cleavage	1
ana-miR390a-3p	TCONS_00001986	2	1	21	156	176	CGCUAUCCAUCCUGAGUUUCA	: ::.::::::: ::::::::	UAAAGCUCAGGAGGGAUAGCG	Cleavage	1
ana-miR390a-5p	TCONS_00001986	2	1	21	223	243	AAGCUCAGGAGGGAUAGCGCC	:::::::::: :::::::.::	GGCGCUAUCCAUCCUGAGUUU	Translation	1
ana-miR396b-3p	TCONS_00040813	2	1	21	121	141	GUUCAAUAAAGCUGUGGGAAG	:.:::::::::: ::::::	UAUUCCACAGCUUUCUUGAAC	Cleavage	1
ana-miR396b-3p	TCONS_00040814	2	1	21	122	142	GUUCAAUAAAGCUGUGGGAAG	:.:::::::::: ::::::	UAUUCCACAGCUUUCUUGAAC	Cleavage	1
ana-miR399a-3p	TCONS_00043115	2	1	21	341	361	CGCCAAAGGAGAGUUGCCCUU	.:::: :::::::::::::	CGGGGCUUCUCUCCUUUGGCG	Cleavage	1
ana-miR399b-3p	TCONS_00043115	2	1	21	341	361	CGCCAAAGGAGAGUUGCCCUG	:.:::: :::::::::::::	CGGGGCUUCUCUCCUUUGGCG	Cleavage	1
ana-miR399e-3p	TCONS_00014550	2	1	21	681	701	UGCCAAAGGAGAUUUGCCCUG	: : :::.:::::::::::.:	CUGCGCAGAUCUCCUUUGGUA	Cleavage	1
ana-miR4415a-5p	TCONS_00027574	2	1	21	23	43	AUGUUGUGAUGGGAAUCAAUG	:::::::::.::::::::: :	CAUUGAUUCUCAUCACAACUU	Cleavage	1
ana-miR1509a-5p	TCONS_00021913	2.5	1	22	2693	2714	UUAAUCAAGGAAAUCACAGUUG	:: ::::::.::::::::	AGCCUUUGAUUUUCUUGAUUAU	Cleavage	1
ana-miR1509b-5p	TCONS_00027882	2.5	1	22	1483	1504	UUAAUCAAGGGAAUCAUAGUUG	:::::: :::::::::::	AGCAUAUGAUCCCCUUGAUUAA	Cleavage	1
ana-miR1509b-5p	TCONS_00066007	2.5	1	22	38	59	UUAAUCAAGGGAAUCAUAGUUG	.:::::::::.:: :::::	UUCUUAUGAUUCCUUUAAUUAA	Cleavage	1
ana-miR1509b-5p	TCONS_00056589	2.5	1	22	92	113	UUAAUCAAGGGAAUCAUAGUUG	::: ::::::::::::.:	AGCAUAUAAUUCCCUUGAUUGA	Cleavage	1
ana-miR1511a-3p	TCONS_00037176	2.5	1	21	823	843	AACCAGGCUCUGAUACCAUGA	::::::::::: ::::::	AAUUGGUAUCAGAGACUGGUU	Cleavage	1
ana-miR1511a-3p	TCONS_00027074	2.5	1	21	32	52	AACCAGGCUCUGAUACCAUGA	:: :::::::::.:::::	AUUUGCUAUCAGAGCUUGGUU	Cleavage	1
ana-miR1515a-5p	TCONS_00049606	2.5	1	22	1890	1911	UCAUUUUUGCGUGUAAUGAUCC	:::: :::.:..:::::::	AAUUCAUAACAUGUGAAAAUGA	Cleavage	3
ana-miR156b-3p	TCONS_00007606	2.5	1	21	516	536	CUCACUUCUCUUUCUGUCAGG	:::: ::: :::::::::::	ACUGAGAGACAGAGAAGUGAG	Cleavage	3
ana-miR156d-3p	TCONS_00021470	2.5	1	21	76	96	GCUCCCUCUUCUUCUGUCAGC	::.:::.:.:::::::::	CGGGAUAGAGGGAGAGGGAGC	Cleavage	1
ana-miR156f-5p	TCONS_00023604	2.5	1	21	444	464	UUGACAGAAGAUAGAGAGCAC	::. ::::::::::::::	UAUCUUCCUAUCUUCUGUCAA	Cleavage	1
ana-miR156k-5p	TCONS_00008720	2.5	1	21	444	464	GCUCACUCUCUCUCUGUCACC	::: ::::::.:::::::	UAUGAGAGAGAGGGAGUGAGA	Cleavage	2
ana-miR159a-3p	TCONS_00043550	2.5	1	20	196	215	UUUGGAUUGAAGGGAGCUCU	.:::::.:::::::::: :.	GGAGCUUCCUUCAAUCCUAG	Cleavage	1
ana-miR159a-3p	TCONS_00025922	2.5	1	20	1840	1859	UUUGGAUUGAAGGGAGCUCU	::::::::::..:::: ::	UGAGCUCCCUUUGAUCCCAA	Cleavage	1
ana-miR159b-5p	TCONS_00017470	2.5	1	21	963	983	AGAGCUUUCUUCAGUCCACUC	::::.:::::..::::::	AUUUGGAUUGAAGGGAGCUCU	Cleavage	2
ana-miR159f-3p	TCONS_00036345	2.5	1	21	642	662	UUGGACUGAAGGGGCCUCUUC	::: :::::::.::::::	UCAGACACCCCUUCGGUCCAA	Cleavage	1
ana-miR159g-5p	TCONS_00030892	2.5	1	21	285	305	UGCUGCUAGUUCAUGGAUACC	: ::.::::.::::.::::	AAUUUCUAUGAGCUAGUAGCA	Cleavage	1
ana-miR159g-5p	TCONS_00050247	2.5	1	21	262	282	UGCUGCUAGUUCAUGGAUACC	: ::.::::.::::.::::	AAUUUCUAUGAGCUAGUAGCA	Cleavage	1
ana-miR159h-3p	TCONS_00025922	2.5	1	20	1840	1859	UUUGGAUUGAAGGGAGCUCA	:::::::::::..:::: ::	UGAGCUCCCUUUGAUCCCAA	Cleavage	1
ana-miR159h-3p	TCONS_00043550	2.5	1	20	196	215	UUUGGAUUGAAGGGAGCUCA	:::::.:::::::::: :.	GGAGCUUCCUUCAAUCCUAG	Cleavage	1
ana-miR159j-5p	TCONS_00002106	2.5	1	20	1505	1524	GAGCUUCCUUCAGUCCACUC	:::::::::::.:::::	UCUUGGACUGAAGGGAGCUC	Cleavage	1
ana-miR164d-3p	TCONS_00049918	2.5	1	21	170	190	UGCACGUGUUCUCCUUCUCCA	:::::::: ::..::::::::	UGGAGAAGCAGGGCACGUGCA	Cleavage	1
ana-miR164d-3p	TCONS_00052559	2.5	1	21	172	192	UGCACGUGUUCUCCUUCUCCA	:::::::: ::..::::::::	UGGAGAAGCAGGGCACGUGCA	Cleavage	1
ana-miR166a-3p	TCONS_00048305	2.5	1	21	330	350	UCGGACCAGGCUUCAUUCCCC	:::::::::..:: :::::	CUGGAAUGAAGUUUGAUCCGA	Cleavage	2
ana-miR171-1b-5p	TCONS_00056482	2.5	1	21	1290	1310	UAUUGGCUUGGUUCACUCAGA	.::: ::::.:::::..:::	CUUGAUUGAAUCAAGCUGAUA	Cleavage	1
ana-miR171-1d-5p	TCONS_00057474	2.5	1	21	383	403	AGAUAUUGGCGCGCCUCAAUU	.:::::: ::.:::::::::	GAUUGAGCCGUGCCAAUAUCA	Cleavage	1
ana-miR171-1e-3p	TCONS_00050524	2.5	1	21	351	371	UUGAGCCGUGCCAAUAUCACA	:::::::::::::.: .::::	UGUGAUAUUGGCAUGAUUCAA	Cleavage	1
ana-miR171-1e-3p	TCONS_00031313	2.5	1	21	583	603	UUGAGCCGUGCCAAUAUCACA	:::::::::::::.: .::::	UGUGAUAUUGGCAUGAUUCAA	Cleavage	1
ana-miR171-1f-3p	TCONS_00050524	2.5	1	19	354	372	AUUGAGCCGUGCCAAUAUC	::::::::::.: .:::::	GAUAUUGGCAUGAUUCAAU	Cleavage	1
ana-miR171-1f-3p	TCONS_00031313	2.5	1	19	586	604	AUUGAGCCGUGCCAAUAUC	::::::::::.: .:::::	GAUAUUGGCAUGAUUCAAU	Cleavage	1
ana-miR171-1g-3p	TCONS_00039409	2.5	1	21	243	263	UUGAGCCGCGCCAAUAUCACU	:::::::::::: :::::	CAAGAUAUUGGCGCGCCUCAA	Cleavage	1
ana-miR172a-3p	TCONS_00040140	2.5	1	21	1088	1108	AGAAUCUUGAUGAUGCUGCAG	::::::: :::::::::::	GUGCAGCAGCAUCAAGAUUCA	Cleavage	1
ana-miR172a-5p	TCONS_00035089	2.5	1	21	732	752	GGAGCAUCAUCAAGAUUCACA	:: :::::::::::::::: :	UGAGAAUCUUGAUGAUGCUGC	Cleavage	1
ana-miR172a-5p	TCONS_00035090	2.5	1	21	1156	1176	GGAGCAUCAUCAAGAUUCACA	:: :::::::::::::::: :	UGAGAAUCUUGAUGAUGCUGC	Cleavage	1
ana-miR172a-5p	TCONS_00040140	2.5	1	21	1183	1203	GGAGCAUCAUCAAGAUUCACA	:: :::::::::::::::: :	UGAGAAUCUUGAUGAUGCUGC	Cleavage	1
ana-miR172b-3p	TCONS_00040140	2.5	1	21	1088	1108	AGAAUCUUGAUGAUGCUGCAU	.::::::: :::::::::::	GUGCAGCAGCAUCAAGAUUCA	Cleavage	1
ana-miR172b-5p	TCONS_00035089	2.5	1	21	731	751	CAGCAGCAUCAAGAUUCACAC	::: ::::::::::: :::::	GUGAGAAUCUUGAUGAUGCUG	Cleavage	1
ana-miR172b-5p	TCONS_00035090	2.5	1	21	1155	1175	CAGCAGCAUCAAGAUUCACAC	::: ::::::::::: :::::	GUGAGAAUCUUGAUGAUGCUG	Cleavage	1
ana-miR172b-5p	TCONS_00040140	2.5	1	21	1182	1202	CAGCAGCAUCAAGAUUCACAC	:: ::::::::::: :::::	UUGAGAAUCUUGAUGAUGCUG	Cleavage	1
ana-miR397a-3p	TCONS_00063946	2.5	1	21	227	247	AUCGACGCUGCACUCAAUCAU	: :: :: ::::.::::::::	ACGACUGUGUGCGGCGUCGAU	Cleavage	1
ana-miR398a-5p	TCONS_00050656	2.5	1	22	939	960	GGAGUGAAUCUGAGAACACAGG	:::: ::::.::::::::	UUGGUGUGAUCAGGUUCACUCC	Cleavage	1
ana-miR399c-3p	TCONS_00043115	2.5	1	21	341	361	UGCCAAAGGAGAGUUGCCCUG	:.:::: ::::::::::::.	CGGGGCUUCUCUCCUUUGGCG	Cleavage	1
ana-miR399d-3p	TCONS_00043115	2.5	1	21	341	361	UGCCAAAGGAGAGUUGCCCUA	.:::: ::::::::::::.	CGGGGCUUCUCUCCUUUGGCG	Cleavage	1
ana-miR403a-5p	TCONS_00022846	2.5	1	21	1148	1168	GGUUUGUGCGUGCAUCUAAUC	::::::: :::::.:::.:	CUUUAGAUGGACGCAUAAAUC	Cleavage	1
ana-miR1509a-5p	TCONS_00050234	3	1	22	120	141	UUAAUCAAGGAAAUCACAGUUG	..: ::::::: ::::::::	AUGUUCUGAUUUCAUUGAUUAA	Cleavage	1
ana-miR1509b-5p	TCONS_00036153	3	1	22	6962	6983	UUAAUCAAGGGAAUCAUAGUUG	:::::::::..::::: :.:	AUACUAUGAUUUUCUUGACUGA	Cleavage	1
ana-miR1509b-5p	TCONS_00006508	3	1	22	186	207	UUAAUCAAGGGAAUCAUAGUUG	: : :::::::.:::::::.	GUAGUUUGAUUCCUUUGAUUAG	Cleavage	1
ana-miR1509b-5p	TCONS_00021913	3	1	22	2693	2714	UUAAUCAAGGGAAUCAUAGUUG	:: :::::..::::::::	AGCCUUUGAUUUUCUUGAUUAU	Cleavage	1
ana-miR1509b-5p	TCONS_00033248	3	1	22	391	412	UUAAUCAAGGGAAUCAUAGUUG	: ::: :::..::::::::	CUUCCAUGUUUCUUUUGAUUAA	Cleavage	1
ana-miR1511a-3p	TCONS_00037811	3	1	21	1162	1182	AACCAGGCUCUGAUACCAUGA	::::::::::::. ::::	AAUUGGUAUCAGAGCUAGGUU	Cleavage	1
ana-miR1511a-3p	TCONS_00037812	3	1	21	3161	3181	AACCAGGCUCUGAUACCAUGA	::::::::::::. ::::	AAUUGGUAUCAGAGCUAGGUU	Cleavage	1
ana-miR1511a-3p	TCONS_00009796	3	1	21	373	393	AACCAGGCUCUGAUACCAUGA	:: ::::.::.:..:::::	GAAUAGUAUUAGGGUUUGGUU	Cleavage	1
ana-miR1511a-3p	TCONS_00009795	3	1	21	613	633	AACCAGGCUCUGAUACCAUGA	:: ::::.::.:..:::::	GAAUAGUAUUAGGGUUUGGUU	Cleavage	1
ana-miR1515a-5p	TCONS_00058823	3	1	22	898	919	UCAUUUUUGCGUGUAAUGAUCC	::: ::.:::::::::: :	UAUUCAAUAUACGCAAAAAUUA	Cleavage	1
ana-miR156a-3p	TCONS_00007606	3	1	21	516	536	CUCACUUUUCUUUCUGUCAGU	::::: ::: :::.:::::::	ACUGAGAGACAGAGAAGUGAG	Cleavage	1
ana-miR156a-3p	TCONS_00018168	3	1	21	1152	1172	CUCACUUUUCUUUCUGUCAGU	::: ::: ::::::::::::	ACUAACACAAAGAAAAGUGAC	Cleavage	1
ana-miR156a-3p	TCONS_00062941	3	1	21	776	796	CUCACUUUUCUUUCUGUCAGU	.::::: ::::.::: ::::	UUUGACAAAAAGGAAAAUGAG	Cleavage	1
ana-miR156a-5p	TCONS_00031281	3	1	21	1286	1306	UUGACAGAAGAGAGUGAGCAC	::::::::::: ::::: :	CAGCUCACUCUCUCCUGUCCA	Cleavage	1
ana-miR156b-5p	TCONS_00030221	3	1	21	693	713	CUGACAGAAGAGAGUGAGCAC	:::::.:.:::::::::	UACAUCACUUUUUUCUGUCAG	Cleavage	1
ana-miR156b-5p	TCONS_00065180	3	1	21	105	124	CUGACAGAAGAGAGUGAGCAC	::::.: :::::::::::.:	CUGCUUA-UCUCUUCUGUCGG	Cleavage	1
ana-miR156c-3p	TCONS_00046795	3	1	21	486	506	GCUCUGUCUUCUUCUGUCAUC	::: :::::::::::::::	GAUACAAGAAGAAGACAGAGC	Cleavage	1
ana-miR156c-3p	TCONS_00017458	3	1	21	550	569	GCUCUGUCUUCUUCUGUCAUC	:.::: :::::.:::.:::::	GGUGA-AGAAGGAGAUAGAGC	Cleavage	1
ana-miR156c-5p	TCONS_00036113	3	1	21	441	461	UUGACAGAAGAGAUAGAGCAC	::.: :::.:.::.::::::	UUGUUGUAUUUUUUUUGUCAA	Cleavage	1
ana-miR156c-5p	TCONS_00016304	3	1	21	162	182	UUGACAGAAGAGAUAGAGCAC	:.:::::.:::::: :::.	CAGUUCUAUUUCUUCUUUCAG	Cleavage	1
ana-miR156c-5p	TCONS_00065180	3	1	21	105	124	UUGACAGAAGAGAUAGAGCAC	:::: :::::::::::::..	CUGCU-UAUCUCUUCUGUCGG	Cleavage	1
ana-miR156d-3p	TCONS_00027880	3	1	21	50	70	GCUCCCUCUUCUUCUGUCAGC	:..:::::.::::::::.	AGAGGUAGAAGGAGAGGGAGU	Cleavage	1
ana-miR156d-5p	TCONS_00056800	3	1	21	1030	1050	UUGACAGAAGAGAGAGAGCAC	::::::::::.:::: :::	UUGCUCUCUCUUUUCUCUCAU	Cleavage	1
ana-miR156d-5p	TCONS_00066418	3	1	21	316	336	UUGACAGAAGAGAGAGAGCAC	: .:::::.::::::::.:.	CUUUUCUCUUUCUUCUGUUAG	Cleavage	2
ana-miR156e-3p	TCONS_00040952	3	1	22	1431	1452	GCUCUCUAUUCUUCUGUCAUCA	::.::.:. ::::::::::::	UGGUGGCGAAAGAAUAGAGAGA	Cleavage	1
ana-miR156e-3p	TCONS_00040950	3	1	22	1063	1084	GCUCUCUAUUCUUCUGUCAUCA	::.::.:. ::::::::::::	UGGUGGCGAAAGAAUAGAGAGA	Cleavage	1
ana-miR156e-3p	TCONS_00040951	3	1	22	1063	1084	GCUCUCUAUUCUUCUGUCAUCA	::.::.:. ::::::::::::	UGGUGGCGAAAGAAUAGAGAGA	Cleavage	1
ana-miR156e-3p	TCONS_00021736	3	1	22	217	237	GCUCUCUAUUCUUCUGUCAUCA	:: :::::::::: ::::::::	UGCUGACAGAAGA-UAGAGAGC	Cleavage	1
ana-miR156e-3p	TCONS_00037366	3	1	22	268	288	GCUCUCUAUUCUUCUGUCAUCA	:: :::::::::: ::::::::	UGUUGACAGAAGA-UAGAGAGC	Cleavage	2
ana-miR156e-3p	TCONS_00028519	3	1	22	232	252	GCUCUCUAUUCUUCUGUCAUCA	:: :::::::::: ::::::::	UGUUGACAGAAGA-UAGAGAGC	Cleavage	1
ana-miR156e-3p	TCONS_00032244	3	1	22	274	295	GCUCUCUAUUCUUCUGUCAUCA	::.::::::.:::::::	AGCAGAUAGAAGAGUAGAGAGG	Cleavage	2
ana-miR156f-5p	TCONS_00037366	3	1	21	331	352	UUGACAGAAG-AUAGAGAGCAC	::::::::::: ::::::::::	GUGCUCUCUAUUCUUCUGUCAA	Translation	1
ana-miR156g-3p	TCONS_00021736	3	1	21	218	237	GCUCUCUAUGCUUCUGUCAUC	: ::::::::: :::::::::	GCUGACAGAAG-AUAGAGAGC	Translation	1
ana-miR156g-3p	TCONS_00037366	3	1	21	269	288	GCUCUCUAUGCUUCUGUCAUC	: ::::::::: :::::::::	GUUGACAGAAG-AUAGAGAGC	Translation	1
ana-miR156g-3p	TCONS_00028519	3	1	21	233	252	GCUCUCUAUGCUUCUGUCAUC	: ::::::::: :::::::::	GUUGACAGAAG-AUAGAGAGC	Translation	1
ana-miR156h-5p	TCONS_00007553	3	1	20	1036	1055	UGACAGAAGAGAGUGAGCAC	::::::::::::::: :::	GUGCUCACUCUCUUCGAUCA	Cleavage	1
ana-miR156h-5p	TCONS_00065005	3	1	20	1358	1377	UGACAGAAGAGAGUGAGCAC	::.:: ::.:::::::::	UUGUUCUCUUUCUUCUGUCU	Cleavage	1
ana-miR156h-5p	TCONS_00056800	3	1	20	1030	1049	UGACAGAAGAGAGUGAGCAC	::::: ::::.:::: :::	UUGCUCUCUCUUUUCUCUCA	Cleavage	1
ana-miR156i-3p	TCONS_00037366	3	1	21	269	288	GCUCUCUAUUCUUCUGUCAAC	:::::::::::: ::::::::	GUUGACAGAAGA-UAGAGAGC	Cleavage	2
ana-miR156i-3p	TCONS_00028519	3	1	21	233	252	GCUCUCUAUUCUUCUGUCAAC	:::::::::::: ::::::::	GUUGACAGAAGA-UAGAGAGC	Cleavage	1
ana-miR156i-3p	TCONS_00032244	3	1	21	275	295	GCUCUCUAUUCUUCUGUCAAC	::.::::::.:::::::	GCAGAUAGAAGAGUAGAGAGG	Cleavage	2
ana-miR156i-3p	TCONS_00021736	3	1	21	218	237	GCUCUCUAUUCUUCUGUCAAC	: :::::::::: ::::::::	GCUGACAGAAGA-UAGAGAGC	Cleavage	1
ana-miR156i-3p	TCONS_00040952	3	1	21	1432	1452	GCUCUCUAUUCUUCUGUCAAC	: ::.:. ::::::::::::	GGUGGCGAAAGAAUAGAGAGA	Cleavage	1
ana-miR156i-3p	TCONS_00040950	3	1	21	1064	1084	GCUCUCUAUUCUUCUGUCAAC	: ::.:. ::::::::::::	GGUGGCGAAAGAAUAGAGAGA	Cleavage	1
ana-miR156i-3p	TCONS_00040951	3	1	21	1064	1084	GCUCUCUAUUCUUCUGUCAAC	: ::.:. ::::::::::::	GGUGGCGAAAGAAUAGAGAGA	Cleavage	1
ana-miR156j-5p	TCONS_00034656	3	1	22	3148	3169	GCUCAUUUCUCUUUCUGUCAGU	:::::::.: :::::::::	GAUGACAGAGAAAGAAAUGAGA	Translation	1
ana-miR156j-5p	TCONS_00017975	3	1	22	27	48	GCUCAUUUCUCUUUCUGUCAGU	::::::::::::.: :::	AGAGACAGAAAGAGAGAAGAGA	Cleavage	1
ana-miR156j-5p	TCONS_00005762	3	1	22	4235	4256	GCUCAUUUCUCUUUCUGUCAGU	::: ::::::::.::.::	CUAAACAAAAAGAGAAGUGGGC	Cleavage	2
ana-miR156j-5p	TCONS_00013648	3	1	22	595	616	GCUCAUUUCUCUUUCUGUCAGU	:: ::..:::::::::::	AGGGAGAGGGAGAGAAAUGAGA	Cleavage	2
ana-miR156k-5p	TCONS_00023301	3	1	21	407	427	GCUCACUCUCUCUCUGUCACC	::::.:::::::::: :::	AGUGAUAGAGAGAGAGAGAGA	Cleavage	1
ana-miR156k-5p	TCONS_00040566	3	1	21	775	794	GCUCACUCUCUCUCUGUCACC	::::::: :::::::::::	AUUGACAGA-AGAGAGUGAGC	Cleavage	1
ana-miR156k-5p	TCONS_00031132	3	1	21	480	500	GCUCACUCUCUCUCUGUCACC	: ::..:::::::::: :::.	GAUGGUAGAGAGAGAGAGAGU	Cleavage	1
ana-miR159a-3p	TCONS_00002694	3	1	20	550	569	UUUGGAUUGAAGGGAGCUCU	::.:: ::::::::::::	UCAGUUCGCUUCAAUCCAAA	Cleavage	1
ana-miR159b-5p	TCONS_00002106	3	1	21	1505	1525	AGAGCUUUCUUCAGUCCACUC	::::::::::..:::::	UCUUGGACUGAAGGGAGCUCC	Cleavage	1
ana-miR159d-3p	TCONS_00043550	3	1	21	193	213	UGGACUGAAGGGAGCUCCUUC	::::::::.:::::: :::	AAAGGAGCUUCCUUCAAUCCU	Cleavage	1
ana-miR159e-5p	TCONS_00024235	3	1	22	2579	2600	UGCUGCUAGUUCAUGGAUUCCU	::: .::::..::::::.:	CCCAAUAUAUGAGUUAGCAGUA	Cleavage	1
ana-miR159g-5p	TCONS_00015028	3	1	21	238	258	UGCUGCUAGUUCAUGGAUACC	:::::: ::::::.:::: :	UGUAUCCUUGAACUGGCAGAA	Cleavage	1
ana-miR159h-3p	TCONS_00002694	3	1	20	550	569	UUUGGAUUGAAGGGAGCUCA	: ::.:: ::::::::::::	UCAGUUCGCUUCAAUCCAAA	Cleavage	1
ana-miR159i-3p	TCONS_00063370	3	1	21	314	334	UUGGACUGAAGGGGAGCUCCU	::::.:..:::::.:::..:	UGGAGUUUUCCUUCGGUCUGA	Cleavage	1
ana-miR159i-3p	TCONS_00063687	3	1	21	1169	1189	UUGGACUGAAGGGGAGCUCCU	: :.::.::::::::.::.	GUGUGUUCUCCUUCAGUUCAG	Cleavage	1
ana-miR159j-5p	TCONS_00017470	3	1	20	963	982	GAGCUUCCUUCAGUCCACUC	::::.::::::.:::::	AUUUGGAUUGAAGGGAGCUC	Cleavage	1
ana-miR159k-3p	TCONS_00026812	3	1	20	310	329	UUUGGACUGAAGGGAGCUCC	: :::..:::.::::.:::	AGUGCUUUCUUUAGUCUAAA	Cleavage	1
ana-miR160a-5p	TCONS_00014426	3	1	21	75	95	UGCCUGGCUCCCUGUAUGCCA	: ::: :::::::::.:: ::	UUGCAAACAGGGAGCUAGCCA	Cleavage	1
ana-miR164b-5p	TCONS_00052559	3	1	21	289	309	UGGAGAAGCAGGGCACAUGCU	:::::::::: :::: :::	UCCAUGUGCCCUUCUUCCCCA	Cleavage	1
ana-miR164b-5p	TCONS_00056517	3	1	21	1889	1909	UGGAGAAGCAGGGCACAUGCU	: ::: .:.::::::::::	UCCUUGUUUCUUGCUUCUCCA	Cleavage	1
ana-miR164c-3p	TCONS_00049918	3	1	21	168	188	CAUGUGCCCUUCUUCCCCAUC	::::: :::: :::::::.::	GAUGGAGAAGCAGGGCACGUG	Translation	1
ana-miR164c-3p	TCONS_00052559	3	1	21	170	190	CAUGUGCCCUUCUUCCCCAUC	::::: :::: :::::::.::	GAUGGAGAAGCAGGGCACGUG	Translation	1
ana-miR166b-5p	TCONS_00014580	3	1	21	1882	1902	GGAAUGUCUUCUGGUUCGAGA	.:::::::.:.::::.::.	AUUCGAACCGGGAGACGUUUG	Cleavage	1
ana-miR166e-5p	TCONS_00032499	3	1	21	594	614	GGAAUGUUGUCUGGCUCGAGG	::::..:::::::::::	UGAGGAGCUGGACAACAUUCC	Cleavage	1
ana-miR169a-3p	TCONS_00028606	3	1	21	943	963	GGCAAGUUGUUUUUGGCUACA	: : ::::::::.:..:::.:	UAUUGCCAAAAAUAGUUUGUC	Cleavage	1
ana-miR169c-5p	TCONS_00044451	3	1	21	1881	1901	AAGCCAAGGAUGACUUGCCGG	..::.:: :.:::.::::.::	UUGGUAAUUUAUCUUUGGUUU	Cleavage	1
ana-miR171-1b-3p	TCONS_00063995	3	1	21	1699	1719	UGAUUGAGCCGUGCCAAUAUC	: : ::::::::.:::.:::	CAGACUGGCACGGUUCAGUCA	Cleavage	2
ana-miR171-1b-5p	TCONS_00019473	3	1	21	318	338	UAUUGGCUUGGUUCACUCAGA	::: ::.::::: ::::::	CAUGAAUGGACCAAACCAAUA	Cleavage	1
ana-miR171-1c-3p	TCONS_00057474	3	1	21	322	342	UUGAGCCGCGUCAAUAUCUUA	:.::::::::.. :::.::::	UGAGAUAUUGGUACGGUUCAA	Cleavage	1
ana-miR171-1d-3p	TCONS_00057474	3	1	21	322	342	UUGAGCCGCGUCAAUAUCUCA	::::::::::.. :::.::::	UGAGAUAUUGGUACGGUUCAA	Cleavage	1
ana-miR171-1e-3p	TCONS_00039409	3	1	21	243	263	UUGAGCCGUGCCAAUAUCACA	:::::::::.:: :::::	CAAGAUAUUGGCGCGCCUCAA	Cleavage	1
ana-miR171-1e-5p	TCONS_00035566	3	1	21	1557	1577	AGAUAUUGGUACGGUUCAAUC	::::::::.::::..:: :::	GAUUGAACUGUACUGAUUUCU	Cleavage	1
ana-miR171-1e-5p	TCONS_00028673	3	1	21	3815	3835	AGAUAUUGGUACGGUUCAAUC	::::::::.::::..:: :::	GAUUGAACUGUACUGAUUUCU	Cleavage	1
ana-miR171-1e-5p	TCONS_00039409	3	1	21	304	324	AGAUAUUGGUACGGUUCAAUC	:::::.::: ..::::::::	AAUUGAGCCGCGUCAAUAUCU	Translation	1
ana-miR171-1h-5p	TCONS_00056800	3	1	21	131	151	CGAUGUUGGUGAGGUUCAAUC	:::::::::::..::.::.	AAUUGAACCUCAUUAAUAUUC	Cleavage	1
ana-miR171-1h-5p	TCONS_00038052	3	1	21	220	240	CGAUGUUGGUGAGGUUCAAUC	: :::.::::..:.::..:::	GUUUGGACCUUGCUAAUGUCG	Cleavage	1
ana-miR171-1j-5p	TCONS_00008643	3	1	21	33	53	UAUUGGCCUGGUUCACUCAGA	:::::::::::: .::::	GAAGAGUGAACCAGGAUAAUA	Cleavage	1
ana-miR171-1j-5p	TCONS_00030804	3	1	21	705	725	UAUUGGCCUGGUUCACUCAGA	::::: .::.:::.::::.	CGUGAGUUGACUAGGUCAAUG	Cleavage	2
ana-miR172a-3p	TCONS_00066226	3	1	21	436	456	AGAAUCUUGAUGAUGCUGCAG	: :.::::::::..:: ::::	CAGUAGCAUCAUUGAGUUUCU	Cleavage	1
ana-miR172a-5p	TCONS_00027328	3	1	21	464	484	GGAGCAUCAUCAAGAUUCACA	:::. :::.:::::::::	CCUGAGGAUUGGUGAUGCUCC	Cleavage	1
ana-miR172b-3p	TCONS_00066226	3	1	21	436	456	AGAAUCUUGAUGAUGCUGCAU	:.::::::::..:: ::::	CAGUAGCAUCAUUGAGUUUCU	Cleavage	1
ana-miR2111a-3p	TCONS_00061500	3	1	21	1069	1089	GUCCUUGGGAUGCAGAUUACG	: ::::: ::: ::.::::::	CUUAAUCAGCACCCUAAGGAC	Translation	1
ana-miR2111a-5p	TCONS_00045449	3	1	20	164	183	UAAUCUGCAUCCUGAGGUUU	:. :::..::::::::.:::	AGCCCUUGGGAUGCAGGUUA	Cleavage	2
ana-miR2111b-3p	TCONS_00054017	3	1	21	1776	1796	AUCCUUGGGAUGCAGAUUACC	::: :::: :::.:::::::	AGUAUUCUGAAUCUCAAGGAU	Cleavage	1
ana-miR2111b-3p	TCONS_00037678	3	1	21	986	1006	AUCCUUGGGAUGCAGAUUACC	:.: ::::::.:::::::	GCAAGUGUGCAUCUCAAGGAU	Cleavage	1
ana-miR2111c-5p	TCONS_00045449	3	1	20	22	41	UAAUCUGCAUCCUGAGGUAU	:::..::::::::::::	AAUCCUUGGGAUGCAGAUUA	Cleavage	2
ana-miR2111d-3p	TCONS_00047401	3	1	21	263	283	GCCCUUGGGAUGCAGAUUACC	: :::::::::::...:: ::	GUUAAUCUGCAUCUUGAGAGC	Cleavage	1
ana-miR2111d-3p	TCONS_00047400	3	1	21	574	594	GCCCUUGGGAUGCAGAUUACC	: :::::::::::...:: ::	GUUAAUCUGCAUCUUGAGAGC	Cleavage	1
ana-miR2111f-5p	TCONS_00045449	3	1	21	163	183	UAAUCUGCAUCCUGAGGUUUA	::. :::..::::::::.:::	UAGCCCUUGGGAUGCAGGUUA	Cleavage	2
ana-miR2118a-3p	TCONS_00002940	3	1	22	798	819	UUUCCGAUUCCACCCAUUCCUA	::::: ::: :::::.:::::	AAGGAAAGGGAGGAAUUGGAAA	Cleavage	1
ana-miR395f-3p	TCONS_00037756	3	1	21	442	462	UGAAGUGUUUGGGGGAACUCC	: .: :.:::::::.:::::.	GAGGGUUCCCCAAAUACUUCG	Cleavage	1
ana-miR396a-3p	TCONS_00027546	3	1	21	47	67	GUUCAAGAAAGCUGUGGAAAA	: :::. :: :::::::::::	UCUUCUUCAUCUUUCUUGAAC	Cleavage	1
ana-miR396d-3p	TCONS_00040813	3	1	20	121	140	UUCAAUAAAGCUGUGGGAAG	:.:::::::::: :::::	UAUUCCACAGCUUUCUUGAA	Cleavage	1
ana-miR396d-3p	TCONS_00040814	3	1	20	122	141	UUCAAUAAAGCUGUGGGAAG	:.:::::::::: :::::	UAUUCCACAGCUUUCUUGAA	Cleavage	1
ana-miR396d-3p	TCONS_00026110	3	1	20	2040	2059	UUCAAUAAAGCUGUGGGAAG	::..: :.:.:::::::::	AUUUUCCCGGUUUUAUUGAA	Cleavage	1
ana-miR396d-3p	TCONS_00052708	3	1	20	4842	4861	UUCAAUAAAGCUGUGGGAAG	:: .:::: ::::::::::	AUUAUCACACCUUUAUUGAA	Translation	1
ana-miR399b-5p	TCONS_00043115	3	1	19	447	465	GGGCUUCUCUCCUUUGGCG	::::::::::::: ::::	CGCCAAAGGAGAGUUGCCC	Cleavage	1
ana-miR399c-3p	TCONS_00058237	3	1	21	3804	3824	UGCCAAAGGAGAGUUGCCCUG	.:::::: .:::: :::::::	UAGGGCAUUUCUCAUUUGGCA	Cleavage	1
ana-miR399d-3p	TCONS_00058237	3	1	21	3804	3824	UGCCAAAGGAGAGUUGCCCUA	::::::: .:::: :::::::	UAGGGCAUUUCUCAUUUGGCA	Cleavage	1
ana-miR403a-5p	TCONS_00018425	3	1	21	951	971	GGUUUGUGCGUGCAUCUAAUC	::: :::.:.::::::::	ACUUAAAUGUAUGCACAAACG	Cleavage	1
ana-miR403a-5p	TCONS_00028060	3	1	21	365	385	GGUUUGUGCGUGCAUCUAAUC	: ::::: :::.:::::::	AUUAAGAUGAACGUACAAACC	Cleavage	1
ana-miR414a-3p	TCONS_00024717	3	1	21	194	214	UCAUCUUCAUCGUCCUCGUCC	::.:: :::::::: :::::	CGAUGAAGACGAUGAUGAUGA	Cleavage	1
ana-miR414a-3p	TCONS_00024894	3	1	21	252	272	UCAUCUUCAUCGUCCUCGUCC	..::::: ::::::::::.	AAGUGAGGAAGAUGAAGAUGG	Cleavage	1
ana-miR482a-5p	TCONS_00065119	3	1	20	732	751	GGAAUGGGCGGUUUGGGAUA	:::::: :::::::::::	CAUCCCACCCCGCCCAUUCC	Cleavage	1
ana-miR5037a-5p	TCONS_00009285	3	1	21	671	691	AACCCUCAGAGGCUUCCACGG	:: .:::::.::::::::	GGGUUUGAGCCUUUGAGGGUU	Cleavage	1
ana-miR530a-5p	TCONS_00065741	3	1	21	6673	6693	UGCAUUUGCACCUGCACUUUA	:::.:::.:::: :::.::::	UAAGGUGUAGGUACAAGUGCA	Cleavage	1
ana-miR530a-5p	TCONS_00065738	3	1	21	6331	6351	UGCAUUUGCACCUGCACUUUA	:::.:::.:::: :::.::::	UAAGGUGUAGGUACAAGUGCA	Cleavage	1
ana-miR530a-5p	TCONS_00065739	3	1	21	5763	5783	UGCAUUUGCACCUGCACUUUA	:::.:::.:::: :::.::::	UAAGGUGUAGGUACAAGUGCA	Cleavage	1
ana-miR530a-5p	TCONS_00056156	3	1	21	2003	2023	UGCAUUUGCACCUGCACUUUA	::::::.:::::.:.: ::	CCAAGUGCGGGUGCGAGUACA	Cleavage	1
ana-miR530a-5p	TCONS_00056157	3	1	21	1657	1677	UGCAUUUGCACCUGCACUUUA	::::::.:::::.:.: ::	CCAAGUGCGGGUGCGAGUACA	Cleavage	1
ana-miR8175a-3p	TCONS_00058430	3	1	21	135	155	CGUUCCCCGGCAACGGCGCCA	::::::::::::::. ::	AAUCGCCGUUGCCGGGGGUCG	Cleavage	1
