# Supplementary material for: Combined lncRNA and mRNA Expression Profiles Identified the lncRNA–miRNA–mRNA Modules Regulating the Cold Stress Response in Ammopiptanthus nanus
Source: Int J Mol Sci. 2023 Mar 30;24(7):6502. doi: 10.3390/ijms24076502 (PMC10095008; doi:10.3390/ijms24076502)
Supplement: Supplementary file 1 [file ijms-24-06502-s001.zip › Table_S5_The lncRNAs targeted by A. nanus miRNAs identified by degradome sequencing.xlsx]

## Sheet: Sheet1
Query	Transcript	TStart	TStop	TSlice	MFEperfect	MFEsite	MFEratio	AllenScore	Structure	Sequence	DegradomeCategory	DegradomePval
ana-miR1509b-5p	TCONS_00025376	526	547	538	-32.4	-31	0.95679	1.5	((((((((((((((((((((((&))))))))))))))))))))))	CGACUAUGAUUUCCUUGAUUAA&UUAAUCAAGGGAAUCAUAGUUG	0	0.000274816
ana-miR1509a-5p	TCONS_00049699	633	654	645	-31.9	-27.2	0.852665	1.5	(((((.((((((((((((((((&)))))))))))))))).)))))	CGACUAUGAUUUCCUUGAUUAA&UUAAUCAAGGAAAUCACAGUUG	0	0.000137417
ana-miR1507a-5p	TCONS_00054565	226	245	237	-38.7	-26.4	0.682171	4.5	((((((((.(((((-((((((&)))))).))))).))))))))	UCUCUCAUGCCAGA-ACCUCU&AGAGGUGUUUGGAGUGAGAGA	0	0.00479839
ana-miR159h-3p	TCONS_00015748	5	24	15	-35.2	-27.4	0.778409	4.5	(((((((((((((..(((((&)))))..)))))))))))))	UGAGCUCUCUUCAUACCAAA&UUUGGAUUGAAGGGAGCUCA	1	0.000536872
ana-miR160a-5p	TCONS_00027584	131	153	143	-45.4	-30.1	0.662996	6.5	(((.((.((((((((.((((((.&.))))))-)))))))).))-)))	UGGACAAAUAGGGAGUCCAGGUG&UGCCUGG-CUCCCUGUAUG-CCA	2	0.00709689
ana-miR156g-3p	TCONS_00000683	1464	1485	1475	-38.1	-25.5	0.669291	9	.((((((((((((..((((((.&.))))))-.)))))))))))).	UAUGAUAGGAGCGGAGGAGAGA&GCUCUCU-AUGCUUCUGUCAUC	3	0.0070225
ana-miR166a-3p	TCONS_00019084	480	502	493	-44.1	-30.6	0.693878	8	((((.((((.((.((((((((((&))))))))))-))-)))).))))	GGGGUGUGGUGGACUUGGUCCGA&UCGGACCAGG-CU-UCAUUCCCC	4	0.0146197
ana-miR164d-3p	TCONS_00036153	21	44	32	-40	-27.8	0.695	14	.((((((((((((......((((.&.))))---...)))))))))))).	GGGAGAAGGAGAAGCUUGGGUGCU&UGCAC---GUGUUCUCCUUCUCCA	4	0.0516386
ana-miR1509b-5p	TCONS_00044279	71	96	83	-32.4	-22.3	0.688272	11.5	.((((((((((((....(((((((((&)))))))))----)))))))))))).	AGAUUGUGAUUCCAUUACUUGAUUGA&UUAAUCAAG----GGAAUCAUAGUUG	4	0.0261615
ana-miR166a-3p	TCONS_00046171	441	464	452	-44.1	-30.6	0.693878	8	(((((((.((((...(((((((((&)))))))))---)))).)))))))	GGGGAAUUAAGCAUCUUGGUCCGA&UCGGACCAG---GCUUCAUUCCCC	4	0.011713
ana-miR164c-3p	TCONS_00056156	778	800	789	-41.8	-27.9	0.667464	9	(((((((((((((..(((.(((.&.))).)))--)))))))))))))	GGUGGGGAGGAAGAUGGUUCAUC&CAUGUGCC--CUUCUUCCCCAUC	4	0.0737248
ana-miR159j-5p	TCONS_00056539	499	516	509	-38.8	-26.4	0.680412	7.5	(((((((((((--(((((..&..)))))..)))))))))))	GAGUGGGCUGA--GAAGCAA&GAGCUUCCUUCAGUCCACUC	4	0.034729
ana-miR1507a-5p	TCONS_00059372	503	521	513	-38.7	-25.7	0.664083	6	.(((((((-((-((((((((.&.)))))))).)).))))))).	GCUCUCAC-CC-AACACCUUG&AGAGGUGUUUGGAGUGAGAGA	4	0.16446
